# Supplementary material for: 9-(3-Bromo-5-chloro-2-hy­droxy­phen­yl)-10-(2-hy­droxy­eth­yl)-3,6-diphenyl-3,4,9,10-tetra­hydro­acridine-1,8(2H,5H)-dione
Source: Acta Crystallogr Sect E Struct Rep Online. 2014 May 17;70(Pt 6):o663–4. doi: 10.1107/S1600536814010460 (PMC4051074; doi:10.1107/S1600536814010460)
Supplement: Supplementary file 1 [file e-70-0o663-sup1.cif]

##############################################################################
#                                                                            #
# This CIF contains the data in a paper accepted for publication in          #
# Acta Crystallographica Section E. It conforms to the requirements of       #
# Notes for Authors for Acta Crystallographica Section E, and has been       #
# peer reviewed under the auspices of the IUCr Commission on Journals.       #
#                                                                            #
# Full details of the Crystallographic Information File format               #
# are given in the paper "The Crystallographic Information File (CIF):       #
# a New Standard Archive File for Crystallography" by S. R. Hall, F. H.      #
# Allen and I. D. Brown [Acta Cryst. (1991), A47, 655-685].                  #
#                                                                            #
# The current version of the core CIF dictionary is obtainable from          #
# ftp://ftp.iucr.org/pub/cif_core.dic.                                       #
#                                                                            #
# Software is freely available for graphical display of the structure(s)     #
# in this CIF. For information consult the CIF software page                 #
# http://www.iucr.org/resources/cif/software.                                #
#                                                                            #
# This file may be used for bona fide research purposes within the           #
# scientific community so long as proper attribution is given to the journal # 
# article from which it was obtained.                                        #
#                                                                            #
##############################################################################
data_global
_audit_creation_method     'PLATON <TABLE ACC> option'
_journal_date_recd_electronic     2014-05-07
_journal_date_accepted     2014-05-08
_journal_name_full     'Acta Crystallographica, Section E'
_journal_year     2014
_journal_volume     70
_journal_issue      6
_journal_page_first     o663
_journal_page_last     o664
_journal_paper_category     QO
_journal_paper_doi     10.1107/S1600536814010460
_journal_coeditor_code     HG5395
_publ_contact_author_name     'Mustafa R. Albayati'
_publ_contact_author_address
;
Kirkuk University,
College of Science,
Department of Chemistry,
Kirkuk,
Iraq
;
_publ_contact_author_email     'shaabankamel@yahoo.com'
_publ_contact_author_fax     ?
_publ_contact_author_phone     ?
_publ_section_title
;\
9-(3-Bromo-5-chloro-2-hydroxyphenyl)-10-(2-hydroxyethyl)-3,6-diphenyl-3,4,9,10-\
tetrahydroacridine-1,8(2<i>H</i>,5<i>H</i>)-dione
;
loop_
    _publ_author_name
    _publ_author_address
    'Akkurt, Mehmet'
;
Department of Physics,
Faculty of Sciences,
Erciyes University,
38039 Kayseri,
Turkey
;
    'Mohamed, Shaaban K.'
;
Chemistry and Environmental Division,
Manchester Metropolitan University,
Manchester M1 5GD,
England
Chemistry Department,
Faculty of Science,
Minia University,
61519 El-Minia,
Egypt
;
    'Antar A. Abdelhamid'
;
Chemistry Department,
Faculty of Science,
Sohag University,
82524 Sohag,
Egypt
;
    'Abdel-Aal M. Gaber'
;
Department of Chemistry,
Faculty of Science,
Assiut University,
71516 Assiut,
Egypt
;
    'Mustafa R. Albayati'
;
Kirkuk University,
College of Science,
Department of Chemistry,
Kirkuk,
Iraq
;
data_I
_audit_creation_method     SHELXL-2014
_database_code_depnum_ccdc_archive     'CCDC 1001670'
_chemical_name_systematic
;\
9-(3-Bromo-5-chloro-2-hydroxyphenyl)-10-(2-hydroxyethyl)-3,6-diphenyl-\
3,4,9,10-tetrahydroacridine-1,8(2<i>H</i>,5<i>H</i>)-dione
;
_chemical_name_common     ?
_chemical_formula_moiety     'C33 H27 Br Cl N O4'
_chemical_formula_sum     'C33 H27 Br Cl N O4'
_chemical_formula_iupac     'C33 H27 Br Cl N O4'
_chemical_formula_weight     616.91
_chemical_melting_point     ?
_shelx_space_group_comment
;
The symmetry employed for this shelxl refinement is uniquely defined
by the following loop, which should always be used as a source of
symmetry information in preference to the above space-group names.
They are only intended as comments.
;
_space_group_crystal_system     monoclinic
_space_group_name_H-M_alt     'P 21/c'
_space_group_name_Hall     '-P 2ybc'
loop_
    _space_group_symop_operation_xyz
    'x, y, z'
    '-x, y+1/2, -z+1/2'
    '-x, -y, -z'
    'x, -y-1/2, z-1/2'
_cell_length_a     14.7307(3)
_cell_length_b     15.4874(3)
_cell_length_c     13.6541(3)
_cell_angle_alpha     90
_cell_angle_beta     107.110(2)
_cell_angle_gamma     90
_cell_volume     2977.18(11)
_cell_formula_units_Z     4
_cell_measurement_reflns_used     729
_cell_measurement_theta_min     4
_cell_measurement_theta_max     45
_cell_measurement_temperature     293(2)
_exptl_crystal_description     prism
_exptl_crystal_colour     colourless
_exptl_crystal_size_max     0.20
_exptl_crystal_size_mid     0.09
_exptl_crystal_size_min     0.09
_exptl_crystal_density_diffrn     1.376
_exptl_crystal_density_meas     ?
_exptl_crystal_density_method     ?
_exptl_crystal_F_000     1264
_exptl_absorpt_coefficient_mu     1.508
_exptl_absorpt_correction_type     analytical
_exptl_absorpt_process_details     '(CrysAlis RED; Oxford Diffraction, 2003)'
_shelx_estimated_absorpt_T_min     ?
_shelx_estimated_absorpt_T_max     ?
_exptl_absorpt_correction_T_min     0.63121
_exptl_absorpt_correction_T_max     0.79136
_exptl_special_details     ?
_diffrn_ambient_temperature     293(2)
_diffrn_radiation_type     MoK\a
_diffrn_radiation_wavelength     0.71073
_diffrn_radiation_monochromator     graphite
_diffrn_measurement_device_type     'Oxford Diffraction Xcalibur CCD'
_diffrn_measurement_method     '\w scans'
_diffrn_detector_area_resol_mean     ?
_diffrn_reflns_number     45181
_diffrn_reflns_av_R_equivalents     0.0365
_diffrn_reflns_theta_min     3.809
_diffrn_reflns_theta_max     31.532
_diffrn_reflns_theta_full     25.242
_diffrn_measured_fraction_theta_max     0.928
_diffrn_measured_fraction_theta_full     0.997
_diffrn_reflns_limit_h_min     -21
_diffrn_reflns_limit_h_max     21
_diffrn_reflns_limit_k_min     -20
_diffrn_reflns_limit_k_max     22
_diffrn_reflns_limit_l_min     -19
_diffrn_reflns_limit_l_max     19
_refine_special_details     ?
_reflns_number_total     9225
_reflns_number_gt     4420
_reflns_threshold_expression     I>2\s(I)
_refine_ls_structure_factor_coef     Fsqd
_refine_ls_matrix_type     full
_refine_ls_R_factor_all     0.1177
_refine_ls_R_factor_gt     0.0499
_refine_ls_wR_factor_gt     0.1350
_refine_ls_wR_factor_ref     0.1470
_refine_ls_goodness_of_fit_ref     0.921
_refine_ls_restrained_S_all     0.941
_refine_ls_number_reflns     9225
_refine_ls_number_parameters     347
_refine_ls_number_restraints     107
_refine_ls_hydrogen_treatment     mixed
_refine_ls_weighting_scheme     calc
_refine_ls_weighting_details
                      'w=1/[\s^2^(Fo^2^)+(0.0793P)^2^] where P=(Fo^2^+2Fc^2^)/3'
_atom_sites_solution_hydrogens     mixed
_atom_sites_solution_primary     ?
_atom_sites_solution_secondary     ?
_refine_ls_shift/su_max     0.000
_refine_ls_shift/su_mean     0.000
_refine_diff_density_max     0.599
_refine_diff_density_min     -0.403
_refine_ls_extinction_method     none
_refine_ls_extinction_coef     .
loop_
    _atom_type_symbol
    _atom_type_description
    _atom_type_scat_dispersion_real
    _atom_type_scat_dispersion_imag
    _atom_type_scat_source
    'C' 'C' 0.0033 0.0016
                         'International Tables Vol C Tables 4.2.6.8 and 6.1.1.4'
    'H' 'H' 0.0000 0.0000
                         'International Tables Vol C Tables 4.2.6.8 and 6.1.1.4'
    'N' 'N' 0.0061 0.0033
                         'International Tables Vol C Tables 4.2.6.8 and 6.1.1.4'
    'O' 'O' 0.0106 0.0060
                         'International Tables Vol C Tables 4.2.6.8 and 6.1.1.4'
    'Cl' 'Cl' 0.1484 0.1585
                         'International Tables Vol C Tables 4.2.6.8 and 6.1.1.4'
    'Br' 'Br' -0.2901 2.4595
                         'International Tables Vol C Tables 4.2.6.8 and 6.1.1.4'
_computing_data_collection     'CrysAlis CCD (Oxford Diffraction, 2003)'
_computing_cell_refinement     'CrysAlis RED (Oxford Diffraction, 2003)'
_computing_data_reduction     'CrysAlis RED (Oxford Diffraction, 2003)'
_computing_structure_solution     'SHELXS97 (Sheldrick, 2008)'
_computing_structure_refinement     'SHELXL97 (Sheldrick, 2008)'
_computing_molecular_graphics     'ORTEP-3 for Windows (Farrugia, 2012)'
_computing_publication_material
                                'WinGX (Farrugia, 2012) and PLATON (Spek, 2009)'
loop_
    _atom_site_type_symbol
    _atom_site_label
    _atom_site_fract_x
    _atom_site_fract_y
    _atom_site_fract_z
    _atom_site_U_iso_or_equiv
    _atom_site_adp_type
    _atom_site_calc_flag
    _atom_site_occupancy
    _atom_site_disorder_assembly
    _atom_site_disorder_group
    C C1 0.01625(15) 0.34409(13) 0.18821(16) 0.0299(5) Uani d 1 . .
    C C2 -0.07136(16) 0.37567(16) 0.10912(18) 0.0343(5) Uani d 1 . .
    H H2A -0.0682(14) 0.3633(13) 0.0439(14) 0.053(7) Uiso d 1 . .
    H H2B -0.0689(17) 0.4362(10) 0.0999(18) 0.041(7) Uiso d 1 . .
    C C3A_a -0.1607(2) 0.3643(2) 0.1427(2) 0.0379(8) Uani d 0.783(5) A 1
    H H3A_a -0.1603 0.4087 0.1939 0.045 Uiso calc 0.783(5) A 1
    C C4A_a -0.1630(2) 0.2785(2) 0.1905(2) 0.0665(9) Uani d 0.783(5) A 1
    H H4A1_a -0.1655 0.2333 0.1406 0.080 Uiso calc 0.783(5) A 1
    H H4A2_a -0.2193 0.2740 0.2132 0.080 Uiso calc 0.783(5) A 1
    C C3B_b -0.1547(7) 0.3181(8) 0.1084(9) 0.0379(8) Uani d 0.217(5) A 2
    H H3B_b -0.1537 0.2718 0.0598 0.045 Uiso calc 0.217(5) A 2
    C C4B_b -0.1630(2) 0.2785(2) 0.1905(2) 0.0665(9) Uani d 0.217(5) A 2
    H H4B1_b -0.1889 0.2215 0.1699 0.080 Uiso calc 0.217(5) A 2
    H H4B2_b -0.2096 0.3098 0.2141 0.080 Uiso calc 0.217(5) A 2
    C C5 -0.07640(18) 0.26775(16) 0.27956(19) 0.0430(6) Uani d 1 . .
    C C6 0.01216(15) 0.30127(13) 0.27458(16) 0.0316(5) Uani d 1 . .
    C C7 0.10177(15) 0.28391(13) 0.36056(16) 0.0316(5) Uani d 1 . .
    H H7 0.0922 0.2310 0.3957 0.038 Uiso calc 1 . .
    C C8 0.18040(16) 0.26804(14) 0.31428(16) 0.0338(5) Uani d 1 . .
    C C9 0.18093(15) 0.30655(13) 0.22528(16) 0.0321(5) Uani d 1 . .
    C C10 0.26051(17) 0.29515(18) 0.17851(19) 0.0423(6) Uani d 1 . .
    H H10A 0.2387(19) 0.2681(16) 0.1118(15) 0.061(8) Uiso d 1 . .
    H H10B 0.288(2) 0.3509(15) 0.174(3) 0.109(13) Uiso d 1 . .
    C C11A_a 0.3291(9) 0.2237(11) 0.2214(11) 0.1126(18) Uani d 0.474(18) B 1
    C C11B_b 0.3472(8) 0.2539(10) 0.2571(10) 0.1126(18) Uani d 0.526(18) B 2
    C C12 0.3348(3) 0.1940(3) 0.3190(3) 0.1126(18) Uani d 1 . .
    H H12 0.3804(19) 0.1599(18) 0.357(2) 0.092(11) Uiso d 1 . .
    C C13 0.25648(19) 0.20872(17) 0.36687(19) 0.0486(6) Uani d 1 . .
    C C14 -0.24811(12) 0.38033(14) 0.04824(15) 0.0603(8) Uani d 1 . .
    C C15 -0.28188(15) 0.32740(11) -0.03696(18) 0.0739(9) Uani d 1 A .
    H H15 -0.2522 0.2750 -0.0404 0.089 Uiso calc 1 . .
    C C16 -0.35997(16) 0.35285(15) -0.11694(15) 0.0804(10) Uani d 1 A .
    H H16 -0.3826 0.3174 -0.1739 0.096 Uiso calc 1 . .
    C C17 -0.40429(13) 0.43123(16) -0.11173(15) 0.0801(11) Uani d 1 A .
    H H17 -0.4565 0.4483 -0.1653 0.096 Uiso calc 1 . .
    C C18 -0.37052(15) 0.48416(13) -0.02654(18) 0.0781(10) Uani d 1 A .
    H H18 -0.4002 0.5366 -0.0231 0.094 Uiso calc 1 . .
    C C19 -0.29243(14) 0.45871(14) 0.05344(14) 0.0694(9) Uani d 1 A .
    H H19 -0.2698 0.4941 0.1104 0.083 Uiso calc 1 . .
    C C20 0.12371(16) 0.35813(14) 0.43954(17) 0.0347(5) Uani d 1 . .
    C C21 0.07775(17) 0.36271(14) 0.51549(17) 0.0371(5) Uani d 1 . .
    C C22 0.09776(19) 0.43067(15) 0.58480(19) 0.0449(6) Uani d 1 . .
    C C23 0.1604(2) 0.49502(18) 0.5784(2) 0.0600(8) Uani d 1 . .
    H H23 0.1723 0.5410 0.6243 0.072 Uiso calc 1 . .
    C C24 0.2049(2) 0.49020(17) 0.5035(2) 0.0587(7) Uani d 1 . .
    C C25 0.18721(19) 0.42243(16) 0.4347(2) 0.0476(6) Uani d 1 . .
    H H25 0.2184 0.4201 0.3847 0.057 Uiso calc 1 . .
    C C26 0.11376(17) 0.41559(15) 0.09010(18) 0.0393(6) Uani d 1 . .
    H H26A 0.0526 0.4237 0.0392 0.047 Uiso calc 1 . .
    H H26B 0.1567 0.3903 0.0562 0.047 Uiso calc 1 . .
    C C27 0.1515(2) 0.50082(18) 0.1339(2) 0.0592(8) Uani d 1 . .
    H H27A 0.2028 0.4929 0.1968 0.071 Uiso calc 1 . .
    H H27B 0.1759 0.5325 0.0857 0.071 Uiso calc 1 . .
    C C28A_a 0.4156(5) 0.2360(6) 0.1926(6) 0.103(2) Uani d 0.474(18) B 1
    C C29A_a 0.4818(5) 0.3021(6) 0.2049(9) 0.103(2) Uani d 0.474(18) B 1
    H H29A_a 0.4817 0.3476 0.2494 0.124 Uiso calc 0.474(18) B 1
    C C30A_a 0.5482(5) 0.3004(6) 0.1507(9) 0.103(2) Uani d 0.474(18) B 1
    H H30A_a 0.5925 0.3446 0.1589 0.124 Uiso calc 0.474(18) B 1
    C C31A_a 0.5484(4) 0.2325(8) 0.0842(6) 0.103(2) Uani d 0.474(18) B 1
    H H31A_a 0.5928 0.2313 0.0479 0.124 Uiso calc 0.474(18) B 1
    C C32A_a 0.4822(5) 0.1664(9) 0.0718(6) 0.103(2) Uani d 0.474(18) B 1
    H H32A_a 0.4823 0.1209 0.0273 0.124 Uiso calc 0.474(18) B 1
    C C33A_a 0.4157(4) 0.1681(7) 0.1261(6) 0.103(2) Uani d 0.474(18) B 1
    H H33A_a 0.3714 0.1239 0.1178 0.124 Uiso calc 0.474(18) B 1
    C C28B_b 0.4134(4) 0.2230(5) 0.1810(5) 0.0843(16) Uani d 0.526(18) B 2
    C C29B_b 0.4696(5) 0.2920(4) 0.1691(7) 0.0843(16) Uani d 0.526(18) B 2
    H H29B_b 0.4623 0.3458 0.1962 0.101 Uiso calc 0.526(18) B 2
    C C30B_b 0.5366(5) 0.2807(5) 0.1168(7) 0.0843(16) Uani d 0.526(18) B 2
    H H30B_b 0.5742 0.3269 0.1089 0.101 Uiso calc 0.526(18) B 2
    C C31B_b 0.5475(4) 0.2003(6) 0.0764(4) 0.0843(16) Uani d 0.526(18) B 2
    H H31B_b 0.5924 0.1927 0.0414 0.101 Uiso calc 0.526(18) B 2
    C C32B_b 0.4914(5) 0.1313(6) 0.0882(6) 0.0843(16) Uani d 0.526(18) B 2
    H H32B_b 0.4987 0.0775 0.0612 0.101 Uiso calc 0.526(18) B 2
    C C33B_b 0.4243(5) 0.1426(5) 0.1406(6) 0.0843(16) Uani d 0.526(18) B 2
    H H33B_b 0.3868 0.0964 0.1485 0.101 Uiso calc 0.526(18) B 2
    N N1 0.10280(12) 0.35608(11) 0.17027(13) 0.0311(4) Uani d 1 . .
    O O1 -0.08277(13) 0.22579(12) 0.35667(13) 0.0538(5) Uani d 1 . .
    O O2 0.0767(2) 0.54656(14) 0.1538(2) 0.0989(9) Uani d 1 . .
    H H2O 0.080(3) 0.6015(12) 0.141(4) 0.148 Uiso d 1 . .
    O O3 0.25495(15) 0.17139(14) 0.44472(14) 0.0661(6) Uani d 1 . .
    O O4 0.01542(13) 0.30233(11) 0.52701(13) 0.0504(5) Uani d 1 . .
    H H4O -0.006(2) 0.2696(17) 0.4779(19) 0.076 Uiso d 1 . .
    Cl Cl1 0.28416(9) 0.57108(6) 0.49363(10) 0.1102(4) Uani d 1 . .
    Br Br1 0.03561(2) 0.43737(2) 0.68766(2) 0.06519(14) Uani d 1 . .
loop_
    _atom_site_aniso_label
    _atom_site_aniso_U_11
    _atom_site_aniso_U_22
    _atom_site_aniso_U_33
    _atom_site_aniso_U_12
    _atom_site_aniso_U_13
    _atom_site_aniso_U_23
    C1 0.0332(12) 0.0253(11) 0.0332(11) -0.0002(9) 0.0127(10) -0.0004(9)
    C2 0.0320(12) 0.0377(13) 0.0357(12) 0.0023(10) 0.0140(10) 0.0058(10)
    C3A_a 0.0337(15) 0.0334(18) 0.0492(19) 0.0019(14) 0.0163(14) -0.0012(14)
    C4A_a 0.0506(17) 0.087(2) 0.0586(18) -0.0269(16) 0.0103(14) 0.0211(16)
    C3B_b 0.0337(15) 0.0334(18) 0.0492(19) 0.0019(14) 0.0163(14) -0.0012(14)
    C4B_b 0.0506(17) 0.087(2) 0.0586(18) -0.0269(16) 0.0103(14) 0.0211(16)
    C5 0.0484(15) 0.0432(14) 0.0422(13) -0.0068(12) 0.0206(12) 0.0019(11)
    C6 0.0379(12) 0.0287(11) 0.0322(12) -0.0004(10) 0.0165(10) 0.0009(9)
    C7 0.0409(13) 0.0276(11) 0.0309(11) 0.0020(10) 0.0177(10) 0.0046(9)
    C8 0.0375(13) 0.0347(12) 0.0323(11) 0.0046(10) 0.0150(10) 0.0018(9)
    C9 0.0338(12) 0.0314(12) 0.0333(11) 0.0027(9) 0.0131(10) 0.0020(9)
    C10 0.0365(13) 0.0557(16) 0.0390(14) 0.0121(12) 0.0177(11) 0.0113(12)
    C11A_a 0.091(2) 0.181(4) 0.095(3) 0.103(3) 0.072(2) 0.096(3)
    C11B_b 0.091(2) 0.181(4) 0.095(3) 0.103(3) 0.072(2) 0.096(3)
    C12 0.091(2) 0.181(4) 0.095(3) 0.103(3) 0.072(2) 0.096(3)
    C13 0.0544(16) 0.0581(16) 0.0371(13) 0.0196(13) 0.0193(12) 0.0136(12)
    C14 0.0332(14) 0.076(2) 0.0701(19) -0.0117(15) 0.0125(14) 0.0273(17)
    C15 0.0568(19) 0.0585(19) 0.109(3) -0.0041(16) 0.028(2) 0.016(2)
    C16 0.070(2) 0.082(2) 0.078(2) -0.032(2) 0.0037(19) -0.0097(19)
    C17 0.0467(18) 0.094(3) 0.082(3) -0.0083(18) -0.0080(17) 0.019(2)
    C18 0.059(2) 0.079(2) 0.089(2) 0.0096(18) 0.0099(19) 0.008(2)
    C19 0.0482(18) 0.088(2) 0.068(2) -0.0023(17) 0.0101(16) 0.0021(17)
    C20 0.0379(13) 0.0334(12) 0.0334(12) 0.0043(10) 0.0114(10) 0.0031(9)
    C21 0.0423(13) 0.0342(12) 0.0353(12) 0.0043(11) 0.0124(11) 0.0024(10)
    C22 0.0547(16) 0.0429(15) 0.0407(13) 0.0053(12) 0.0196(12) -0.0043(11)
    C23 0.073(2) 0.0482(17) 0.0587(18) -0.0042(15) 0.0200(16) -0.0182(14)
    C24 0.0642(19) 0.0440(16) 0.0725(19) -0.0157(14) 0.0271(16) -0.0104(14)
    C25 0.0560(16) 0.0444(15) 0.0479(15) -0.0057(12) 0.0237(13) -0.0008(11)
    C26 0.0393(13) 0.0472(14) 0.0365(12) 0.0096(11) 0.0189(11) 0.0170(10)
    C27 0.0572(18) 0.0572(17) 0.0693(19) -0.0030(14) 0.0278(15) 0.0220(15)
    C28A_a 0.067(3) 0.135(4) 0.123(3) 0.048(3) 0.053(3) 0.076(3)
    C29A_a 0.067(3) 0.135(4) 0.123(3) 0.048(3) 0.053(3) 0.076(3)
    C30A_a 0.067(3) 0.135(4) 0.123(3) 0.048(3) 0.053(3) 0.076(3)
    C31A_a 0.067(3) 0.135(4) 0.123(3) 0.048(3) 0.053(3) 0.076(3)
    C32A_a 0.067(3) 0.135(4) 0.123(3) 0.048(3) 0.053(3) 0.076(3)
    C33A_a 0.067(3) 0.135(4) 0.123(3) 0.048(3) 0.053(3) 0.076(3)
    C28B_b 0.077(3) 0.102(3) 0.090(3) 0.034(2) 0.049(2) 0.027(2)
    C29B_b 0.077(3) 0.102(3) 0.090(3) 0.034(2) 0.049(2) 0.027(2)
    C30B_b 0.077(3) 0.102(3) 0.090(3) 0.034(2) 0.049(2) 0.027(2)
    C31B_b 0.077(3) 0.102(3) 0.090(3) 0.034(2) 0.049(2) 0.027(2)
    C32B_b 0.077(3) 0.102(3) 0.090(3) 0.034(2) 0.049(2) 0.027(2)
    C33B_b 0.077(3) 0.102(3) 0.090(3) 0.034(2) 0.049(2) 0.027(2)
    N1 0.0319(10) 0.0332(10) 0.0311(9) 0.0044(8) 0.0137(8) 0.0078(8)
    O1 0.0595(11) 0.0605(11) 0.0455(10) -0.0196(9) 0.0217(9) 0.0091(9)
    O2 0.129(2) 0.0555(14) 0.147(3) -0.0043(15) 0.094(2) -0.0106(15)
    O3 0.0770(14) 0.0816(14) 0.0477(11) 0.0355(11) 0.0306(10) 0.0313(10)
    O4 0.0666(12) 0.0495(11) 0.0456(11) -0.0122(9) 0.0328(10) -0.0060(8)
    Cl1 0.1282(9) 0.0771(6) 0.1453(10) -0.0597(6) 0.0716(8) -0.0339(6)
    Br1 0.0877(3) 0.0640(2) 0.05536(19) 0.00543(16) 0.03890(17) -0.01486(14)
_geom_special_details
;
All e.s.d.'s (except the e.s.d. in the dihedral angle between two l.s. planes)
are estimated using the full covariance matrix. The cell e.s.d.'s are taken
into account individually in the estimation of e.s.d.'s in distances, angles
and torsion angles; correlations between e.s.d.'s in cell parameters are only
used when they are defined by crystal symmetry. An approximate (isotropic)
treatment of cell e.s.d.'s is used for estimating e.s.d.'s involving l.s.
planes.
;
loop_
    _geom_bond_atom_site_label_1
    _geom_bond_atom_site_label_2
    _geom_bond_site_symmetry_2
    _geom_bond_distance
    _geom_bond_publ_flag
    C1 C6 . 1.370(3) ?
    C1 N1 . 1.380(3) ?
    C1 C2 . 1.500(3) ?
    C2 C3B_b . 1.515(10) ?
    C2 C3A_a . 1.525(4) ?
    C2 H2A . 0.925(16) ?
    C2 H2B . 0.948(15) ?
    C3A_a C4A_a . 1.485(4) ?
    C3A_a C14 . 1.551(3) ?
    C3A_a H3A_a . 0.9800 ?
    C4A_a C5 . 1.490(4) ?
    C4A_a H4A1_a . 0.9700 ?
    C4A_a H4A2_a . 0.9700 ?
    C3B_b C14 . 1.684(11) ?
    C3B_b H3B_b . 0.9800 ?
    C5 O1 . 1.264(3) ?
    C5 C6 . 1.424(3) ?
    C6 C7 . 1.510(3) ?
    C7 C8 . 1.494(3) ?
    C7 C20 . 1.544(3) ?
    C7 H7 . 0.9800 ?
    C8 C9 . 1.356(3) ?
    C8 C13 . 1.464(3) ?
    C9 N1 . 1.403(3) ?
    C9 C10 . 1.501(3) ?
    C10 C11A_a . 1.497(10) ?
    C10 C11B_b . 1.544(10) ?
    C10 H10A . 0.968(17) ?
    C10 H10B . 0.964(18) ?
    C11A_a C12 . 1.388(11) ?
    C11A_a C28A_a . 1.452(12) ?
    C11B_b C12 . 1.303(11) ?
    C11B_b C28B_b . 1.690(12) ?
    C12 C13 . 1.502(4) ?
    C12 H12 . 0.889(18) ?
    C13 O3 . 1.216(3) ?
    C14 C15 . 1.3900 ?
    C14 C19 . 1.3900 ?
    C15 C16 . 1.3900 ?
    C15 H15 . 0.9300 ?
    C16 C17 . 1.3900 ?
    C16 H16 . 0.9300 ?
    C17 C18 . 1.3900 ?
    C17 H17 . 0.9300 ?
    C18 C19 . 1.3900 ?
    C18 H18 . 0.9300 ?
    C19 H19 . 0.9300 ?
    C20 C25 . 1.381(3) ?
    C20 C21 . 1.397(3) ?
    C21 O4 . 1.352(3) ?
    C21 C22 . 1.388(3) ?
    C22 C23 . 1.378(4) ?
    C22 Br1 . 1.891(2) ?
    C23 C24 . 1.370(4) ?
    C23 H23 . 0.9300 ?
    C24 C25 . 1.381(4) ?
    C24 Cl1 . 1.744(3) ?
    C25 H25 . 0.9300 ?
    C26 N1 . 1.476(3) ?
    C26 C27 . 1.488(4) ?
    C26 H26A . 0.9700 ?
    C26 H26B . 0.9700 ?
    C27 O2 . 1.402(4) ?
    C27 H27A . 0.9700 ?
    C27 H27B . 0.9700 ?
    C28A_a C29A_a . 1.3900 ?
    C28A_a C33A_a . 1.3900 ?
    C29A_a C30A_a . 1.3900 ?
    C29A_a H29A_a . 0.9300 ?
    C30A_a C31A_a . 1.3900 ?
    C30A_a H30A_a . 0.9300 ?
    C31A_a C32A_a . 1.3900 ?
    C31A_a H31A_a . 0.9300 ?
    C32A_a C33A_a . 1.3900 ?
    C32A_a H32A_a . 0.9300 ?
    C33A_a H33A_a . 0.9300 ?
    C28B_b C29B_b . 1.3900 ?
    C28B_b C33B_b . 1.3900 ?
    C29B_b C30B_b . 1.3900 ?
    C29B_b H29B_b . 0.9300 ?
    C30B_b C31B_b . 1.3900 ?
    C30B_b H30B_b . 0.9300 ?
    C31B_b C32B_b . 1.3900 ?
    C31B_b H31B_b . 0.9300 ?
    C32B_b C33B_b . 1.3900 ?
    C32B_b H32B_b . 0.9300 ?
    C33B_b H33B_b . 0.9300 ?
    O2 H2O . 0.873(19) ?
    O4 H4O . 0.826(17) ?
loop_
    _geom_angle_atom_site_label_1
    _geom_angle_atom_site_label_2
    _geom_angle_atom_site_label_3
    _geom_angle_site_symmetry_1
    _geom_angle_site_symmetry_3
    _geom_angle
    _geom_angle_publ_flag
    C6 C1 N1 . . 119.67(19) ?
    C6 C1 C2 . . 122.09(19) ?
    N1 C1 C2 . . 118.19(18) ?
    C1 C2 C3B_b . . 109.6(4) ?
    C1 C2 C3A_a . . 112.4(2) ?
    C1 C2 H2A . . 110.5(15) ?
    C3B_b C2 H2A . . 98.2(10) ?
    C3A_a C2 H2A . . 123.8(11) ?
    C1 C2 H2B . . 111.0(15) ?
    C3B_b C2 H2B . . 130.1(15) ?
    C3A_a C2 H2B . . 103.0(15) ?
    H2A C2 H2B . . 93.6(19) ?
    C4A_a C3A_a C2 . . 111.7(2) ?
    C4A_a C3A_a C14 . . 112.8(2) ?
    C2 C3A_a C14 . . 108.1(2) ?
    C4A_a C3A_a H3A_a . . 108.0 ?
    C2 C3A_a H3A_a . . 108.0 ?
    C14 C3A_a H3A_a . . 108.0 ?
    C3A_a C4A_a C5 . . 109.5(2) ?
    C3A_a C4A_a H4A1_a . . 109.8 ?
    C5 C4A_a H4A1_a . . 109.8 ?
    C3A_a C4A_a H4A2_a . . 109.8 ?
    C5 C4A_a H4A2_a . . 109.8 ?
    H4A1_a C4A_a H4A2_a . . 108.2 ?
    C2 C3B_b C14 . . 102.1(6) ?
    C2 C3B_b H3B_b . . 105.1 ?
    C14 C3B_b H3B_b . . 105.1 ?
    O1 C5 C6 . . 121.4(2) ?
    O1 C5 C4A_a . . 118.8(2) ?
    C6 C5 C4A_a . . 119.8(2) ?
    C1 C6 C5 . . 119.4(2) ?
    C1 C6 C7 . . 120.38(19) ?
    C5 C6 C7 . . 120.09(18) ?
    C8 C7 C6 . . 108.03(17) ?
    C8 C7 C20 . . 112.89(18) ?
    C6 C7 C20 . . 111.46(17) ?
    C8 C7 H7 . . 108.1 ?
    C6 C7 H7 . . 108.1 ?
    C20 C7 H7 . . 108.1 ?
    C9 C8 C13 . . 120.7(2) ?
    C9 C8 C7 . . 121.09(19) ?
    C13 C8 C7 . . 118.21(19) ?
    C8 C9 N1 . . 120.02(19) ?
    C8 C9 C10 . . 122.7(2) ?
    N1 C9 C10 . . 117.18(18) ?
    C11A_a C10 C9 . . 116.2(4) ?
    C9 C10 C11B_b . . 110.0(4) ?
    C11A_a C10 H10A . . 92.7(18) ?
    C9 C10 H10A . . 111.5(17) ?
    C11B_b C10 H10A . . 117.0(17) ?
    C11A_a C10 H10B . . 116(2) ?
    C9 C10 H10B . . 109(2) ?
    C11B_b C10 H10B . . 98(2) ?
    H10A C10 H10B . . 111(3) ?
    C12 C11A_a C28A_a . . 119.6(10) ?
    C12 C11A_a C10 . . 117.6(8) ?
    C28A_a C11A_a C10 . . 110.0(8) ?
    C12 C11B_b C10 . . 120.0(9) ?
    C12 C11B_b C28B_b . . 114.4(9) ?
    C10 C11B_b C28B_b . . 101.5(7) ?
    C11B_b C12 C13 . . 116.5(5) ?
    C11A_a C12 C13 . . 122.0(4) ?
    C11B_b C12 H12 . . 125(2) ?
    C11A_a C12 H12 . . 125(2) ?
    C13 C12 H12 . . 113(2) ?
    O3 C13 C8 . . 121.3(2) ?
    O3 C13 C12 . . 121.5(2) ?
    C8 C13 C12 . . 117.2(2) ?
    C15 C14 C19 . . 120.0 ?
    C15 C14 C3A_a . . 127.33(19) ?
    C19 C14 C3A_a . . 112.64(19) ?
    C15 C14 C3B_b . . 96.4(5) ?
    C19 C14 C3B_b . . 143.5(5) ?
    C16 C15 C14 . . 120.0 ?
    C16 C15 H15 . . 120.0 ?
    C14 C15 H15 . . 120.0 ?
    C15 C16 C17 . . 120.0 ?
    C15 C16 H16 . . 120.0 ?
    C17 C16 H16 . . 120.0 ?
    C18 C17 C16 . . 120.0 ?
    C18 C17 H17 . . 120.0 ?
    C16 C17 H17 . . 120.0 ?
    C17 C18 C19 . . 120.0 ?
    C17 C18 H18 . . 120.0 ?
    C19 C18 H18 . . 120.0 ?
    C18 C19 C14 . . 120.0 ?
    C18 C19 H19 . . 120.0 ?
    C14 C19 H19 . . 120.0 ?
    C25 C20 C21 . . 118.8(2) ?
    C25 C20 C7 . . 120.6(2) ?
    C21 C20 C7 . . 120.6(2) ?
    O4 C21 C22 . . 117.4(2) ?
    O4 C21 C20 . . 123.0(2) ?
    C22 C21 C20 . . 119.5(2) ?
    C23 C22 C21 . . 121.1(2) ?
    C23 C22 Br1 . . 119.11(19) ?
    C21 C22 Br1 . . 119.73(19) ?
    C24 C23 C22 . . 119.0(2) ?
    C24 C23 H23 . . 120.5 ?
    C22 C23 H23 . . 120.5 ?
    C23 C24 C25 . . 120.9(3) ?
    C23 C24 Cl1 . . 119.8(2) ?
    C25 C24 Cl1 . . 119.3(2) ?
    C20 C25 C24 . . 120.7(2) ?
    C20 C25 H25 . . 119.6 ?
    C24 C25 H25 . . 119.6 ?
    N1 C26 C27 . . 111.4(2) ?
    N1 C26 H26A . . 109.3 ?
    C27 C26 H26A . . 109.3 ?
    N1 C26 H26B . . 109.3 ?
    C27 C26 H26B . . 109.3 ?
    H26A C26 H26B . . 108.0 ?
    O2 C27 C26 . . 107.7(2) ?
    O2 C27 H27A . . 110.2 ?
    C26 C27 H27A . . 110.2 ?
    O2 C27 H27B . . 110.2 ?
    C26 C27 H27B . . 110.2 ?
    H27A C27 H27B . . 108.5 ?
    C29A_a C28A_a C33A_a . . 120.0 ?
    C29A_a C28A_a C11A_a . . 134.8(10) ?
    C33A_a C28A_a C11A_a . . 104.4(10) ?
    C30A_a C29A_a C28A_a . . 120.0 ?
    C30A_a C29A_a H29A_a . . 120.0 ?
    C28A_a C29A_a H29A_a . . 120.0 ?
    C31A_a C30A_a C29A_a . . 120.0 ?
    C31A_a C30A_a H30A_a . . 120.0 ?
    C29A_a C30A_a H30A_a . . 120.0 ?
    C30A_a C31A_a C32A_a . . 120.0 ?
    C30A_a C31A_a H31A_a . . 120.0 ?
    C32A_a C31A_a H31A_a . . 120.0 ?
    C33A_a C32A_a C31A_a . . 120.0 ?
    C33A_a C32A_a H32A_a . . 120.0 ?
    C31A_a C32A_a H32A_a . . 120.0 ?
    C32A_a C33A_a C28A_a . . 120.0 ?
    C32A_a C33A_a H33A_a . . 120.0 ?
    C28A_a C33A_a H33A_a . . 120.0 ?
    C29B_b C28B_b C33B_b . . 120.0 ?
    C29B_b C28B_b C11B_b . . 108.9(7) ?
    C33B_b C28B_b C11B_b . . 130.8(7) ?
    C28B_b C29B_b C30B_b . . 120.0 ?
    C28B_b C29B_b H29B_b . . 120.0 ?
    C30B_b C29B_b H29B_b . . 120.0 ?
    C31B_b C30B_b C29B_b . . 120.0 ?
    C31B_b C30B_b H30B_b . . 120.0 ?
    C29B_b C30B_b H30B_b . . 120.0 ?
    C32B_b C31B_b C30B_b . . 120.0 ?
    C32B_b C31B_b H31B_b . . 120.0 ?
    C30B_b C31B_b H31B_b . . 120.0 ?
    C33B_b C32B_b C31B_b . . 120.0 ?
    C33B_b C32B_b H32B_b . . 120.0 ?
    C31B_b C32B_b H32B_b . . 120.0 ?
    C32B_b C33B_b C28B_b . . 120.0 ?
    C32B_b C33B_b H33B_b . . 120.0 ?
    C28B_b C33B_b H33B_b . . 120.0 ?
    C1 N1 C9 . . 119.12(17) ?
    C1 N1 C26 . . 121.61(17) ?
    C9 N1 C26 . . 119.15(17) ?
    C27 O2 H2O . . 111.2(15) ?
    C21 O4 H4O . . 116(2) ?
loop_
    _geom_torsion_atom_site_label_1
    _geom_torsion_atom_site_label_2
    _geom_torsion_atom_site_label_3
    _geom_torsion_atom_site_label_4
    _geom_torsion_site_symmetry_1
    _geom_torsion_site_symmetry_2
    _geom_torsion_site_symmetry_3
    _geom_torsion_site_symmetry_4
    _geom_torsion
    _geom_torsion_publ_flag
    C6 C1 C2 C3B_b . . . . -28.8(6) ?
    N1 C1 C2 C3B_b . . . . 148.6(6) ?
    C6 C1 C2 C3A_a . . . . 6.9(3) ?
    N1 C1 C2 C3A_a . . . . -175.7(2) ?
    C1 C2 C3A_a C4A_a . . . . -43.6(3) ?
    C3B_b C2 C3A_a C4A_a . . . . 48.4(7) ?
    C1 C2 C3A_a C14 . . . . -168.2(2) ?
    C3B_b C2 C3A_a C14 . . . . -76.2(8) ?
    C2 C3A_a C4A_a C5 . . . . 57.4(3) ?
    C14 C3A_a C4A_a C5 . . . . 179.4(2) ?
    C1 C2 C3B_b C14 . . . . 161.7(4) ?
    C3A_a C2 C3B_b C14 . . . . 60.5(7) ?
    C3A_a C4A_a C5 O1 . . . . 145.7(3) ?
    C3A_a C4A_a C5 C6 . . . . -37.1(4) ?
    N1 C1 C6 C5 . . . . -162.5(2) ?
    C2 C1 C6 C5 . . . . 14.9(3) ?
    N1 C1 C6 C7 . . . . 13.0(3) ?
    C2 C1 C6 C7 . . . . -169.60(19) ?
    O1 C5 C6 C1 . . . . 178.0(2) ?
    C4A_a C5 C6 C1 . . . . 0.9(3) ?
    O1 C5 C6 C7 . . . . 2.5(3) ?
    C4A_a C5 C6 C7 . . . . -174.6(2) ?
    C1 C6 C7 C8 . . . . -34.4(3) ?
    C5 C6 C7 C8 . . . . 141.1(2) ?
    C1 C6 C7 C20 . . . . 90.2(2) ?
    C5 C6 C7 C20 . . . . -94.3(2) ?
    C6 C7 C8 C9 . . . . 30.6(3) ?
    C20 C7 C8 C9 . . . . -93.1(3) ?
    C6 C7 C8 C13 . . . . -148.5(2) ?
    C20 C7 C8 C13 . . . . 87.8(2) ?
    C13 C8 C9 N1 . . . . 173.4(2) ?
    C7 C8 C9 N1 . . . . -5.8(3) ?
    C13 C8 C9 C10 . . . . -3.4(4) ?
    C7 C8 C9 C10 . . . . 177.5(2) ?
    C8 C9 C10 C11A_a . . . . 13.4(9) ?
    N1 C9 C10 C11A_a . . . . -163.4(9) ?
    C8 C9 C10 C11B_b . . . . -13.5(8) ?
    N1 C9 C10 C11B_b . . . . 169.7(7) ?
    C9 C10 C11A_a C12 . . . . -21.4(17) ?
    C11B_b C10 C11A_a C12 . . . . 60.2(15) ?
    C9 C10 C11A_a C28A_a . . . . -162.9(10) ?
    C11B_b C10 C11A_a C28A_a . . . . -81(2) ?
    C11A_a C10 C11B_b C12 . . . . -71(2) ?
    C9 C10 C11B_b C12 . . . . 38.3(14) ?
    C11A_a C10 C11B_b C28B_b . . . . 56.2(14) ?
    C9 C10 C11B_b C28B_b . . . . 165.4(6) ?
    C10 C11B_b C12 C11A_a . . . . 65.9(18) ?
    C28B_b C11B_b C12 C11A_a . . . . -54.9(14) ?
    C10 C11B_b C12 C13 . . . . -43.0(15) ?
    C28B_b C11B_b C12 C13 . . . . -163.8(7) ?
    C28A_a C11A_a C12 C11B_b . . . . 71(2) ?
    C10 C11A_a C12 C11B_b . . . . -67.0(16) ?
    C28A_a C11A_a C12 C13 . . . . 158.0(11) ?
    C10 C11A_a C12 C13 . . . . 20.3(19) ?
    C9 C8 C13 O3 . . . . -177.3(3) ?
    C7 C8 C13 O3 . . . . 1.9(4) ?
    C9 C8 C13 C12 . . . . 1.0(4) ?
    C7 C8 C13 C12 . . . . -179.9(3) ?
    C11B_b C12 C13 O3 . . . . -159.3(9) ?
    C11A_a C12 C13 O3 . . . . 168.3(11) ?
    C11B_b C12 C13 C8 . . . . 22.4(10) ?
    C11A_a C12 C13 C8 . . . . -10.0(12) ?
    C4A_a C3A_a C14 C15 . . . . -52.8(3) ?
    C2 C3A_a C14 C15 . . . . 71.2(3) ?
    C4A_a C3A_a C14 C19 . . . . 129.2(2) ?
    C2 C3A_a C14 C19 . . . . -106.9(2) ?
    C4A_a C3A_a C14 C3B_b . . . . -54.9(7) ?
    C2 C3A_a C14 C3B_b . . . . 69.1(7) ?
    C2 C3B_b C14 C15 . . . . 115.5(6) ?
    C2 C3B_b C14 C19 . . . . -59.9(10) ?
    C2 C3B_b C14 C3A_a . . . . -66.1(7) ?
    C19 C14 C15 C16 . . . . 0.0 ?
    C3A_a C14 C15 C16 . . . . -177.9(2) ?
    C3B_b C14 C15 C16 . . . . -176.9(4) ?
    C14 C15 C16 C17 . . . . 0.0 ?
    C15 C16 C17 C18 . . . . 0.0 ?
    C16 C17 C18 C19 . . . . 0.0 ?
    C17 C18 C19 C14 . . . . 0.0 ?
    C15 C14 C19 C18 . . . . 0.0 ?
    C3A_a C14 C19 C18 . . . . 178.23(18) ?
    C3B_b C14 C19 C18 . . . . 174.7(6) ?
    C8 C7 C20 C25 . . . . 24.8(3) ?
    C6 C7 C20 C25 . . . . -97.0(2) ?
    C8 C7 C20 C21 . . . . -156.9(2) ?
    C6 C7 C20 C21 . . . . 81.3(2) ?
    C25 C20 C21 O4 . . . . -179.2(2) ?
    C7 C20 C21 O4 . . . . 2.5(3) ?
    C25 C20 C21 C22 . . . . -0.9(3) ?
    C7 C20 C21 C22 . . . . -179.2(2) ?
    O4 C21 C22 C23 . . . . -179.9(2) ?
    C20 C21 C22 C23 . . . . 1.7(4) ?
    O4 C21 C22 Br1 . . . . -1.7(3) ?
    C20 C21 C22 Br1 . . . . 179.89(17) ?
    C21 C22 C23 C24 . . . . -1.5(4) ?
    Br1 C22 C23 C24 . . . . -179.7(2) ?
    C22 C23 C24 C25 . . . . 0.4(5) ?
    C22 C23 C24 Cl1 . . . . 179.8(2) ?
    C21 C20 C25 C24 . . . . -0.2(4) ?
    C7 C20 C25 C24 . . . . 178.2(2) ?
    C23 C24 C25 C20 . . . . 0.4(4) ?
    Cl1 C24 C25 C20 . . . . -179.0(2) ?
    N1 C26 C27 O2 . . . . -76.8(3) ?
    C12 C11A_a C28A_a C29A_a . . . . -84.2(16) ?
    C10 C11A_a C28A_a C29A_a . . . . 56.4(14) ?
    C12 C11A_a C28A_a C33A_a . . . . 106.7(17) ?
    C10 C11A_a C28A_a C33A_a . . . . -112.6(9) ?
    C33A_a C28A_a C29A_a C30A_a . . . . 0.0 ?
    C11A_a C28A_a C29A_a C30A_a . . . . -167.7(9) ?
    C28A_a C29A_a C30A_a C31A_a . . . . 0.0 ?
    C29A_a C30A_a C31A_a C32A_a . . . . 0.0 ?
    C30A_a C31A_a C32A_a C33A_a . . . . 0.0 ?
    C31A_a C32A_a C33A_a C28A_a . . . . 0.0 ?
    C29A_a C28A_a C33A_a C32A_a . . . . 0.0 ?
    C11A_a C28A_a C33A_a C32A_a . . . . 171.0(6) ?
    C12 C11B_b C28B_b C29B_b . . . . -143.3(12) ?
    C10 C11B_b C28B_b C29B_b . . . . 86.0(8) ?
    C12 C11B_b C28B_b C33B_b . . . . 30.3(17) ?
    C10 C11B_b C28B_b C33B_b . . . . -100.3(7) ?
    C33B_b C28B_b C29B_b C30B_b . . . . 0.0 ?
    C11B_b C28B_b C29B_b C30B_b . . . . 174.5(6) ?
    C28B_b C29B_b C30B_b C31B_b . . . . 0.0 ?
    C29B_b C30B_b C31B_b C32B_b . . . . 0.0 ?
    C30B_b C31B_b C32B_b C33B_b . . . . 0.0 ?
    C31B_b C32B_b C33B_b C28B_b . . . . 0.0 ?
    C29B_b C28B_b C33B_b C32B_b . . . . 0.0 ?
    C11B_b C28B_b C33B_b C32B_b . . . . -173.1(8) ?
    C6 C1 N1 C9 . . . . 16.0(3) ?
    C2 C1 N1 C9 . . . . -161.48(19) ?
    C6 C1 N1 C26 . . . . -168.0(2) ?
    C2 C1 N1 C26 . . . . 14.6(3) ?
    C8 C9 N1 C1 . . . . -19.9(3) ?
    C10 C9 N1 C1 . . . . 157.0(2) ?
    C8 C9 N1 C26 . . . . 163.9(2) ?
    C10 C9 N1 C26 . . . . -19.1(3) ?
    C27 C26 N1 C1 . . . . 98.1(2) ?
    C27 C26 N1 C9 . . . . -85.8(2) ?
loop_
    _geom_hbond_atom_site_label_D
    _geom_hbond_atom_site_label_H
    _geom_hbond_atom_site_label_A
    _geom_hbond_site_symmetry_A
    _geom_hbond_distance_DH
    _geom_hbond_distance_HA
    _geom_hbond_distance_DA
    _geom_hbond_angle_DHA
    _geom_hbond_publ_flag
    O2 H2O O1 2_555 0.87(2) 1.925(19) 2.782(3) 167(5) yes
    O4 H4O O1 . 0.83(3) 1.84(3) 2.632(2) 161(3) yes
    C10 H10A O3 4_565 0.97(2) 2.54(2) 3.211(3) 126.3(19) yes
    C31B_b H31B_b Cl1 2_645 0.93 2.76 3.530(7) 141 yes
    C26 H26B O3 4_565 0.97 2.57 3.537(3) 173 yes
    C16 H16 Cg6 4_465 0.93 2.89 3.713(4) 149 yes
    C16 H16 Cg9 4_465 0.93 2.86 3.718(4) 154 yes
    C27 H27B Cg7 3_565 0.97 2.71 3.574(3) 149 yes
_shelx_hkl_checksum     31203
_shelx_hkl_file
;
  -3   0   0 33304.2 445.927   1
   3   0   0 39116.4 468.590   0
   3   0   0 32878.9 391.632   2
  -3   0   0 36707.6 480.528   5
  -3   0   0 29151.6 362.153   3
   3   0   0 40017.2 503.625   4
   4   0   0 41232.0 635.036   0
  -4   0   0 39074.5 581.135   5
  -4   0   0 38821.0 492.398   3
   4   0   0 40255.4 585.620   4
  -4   0   0 40963.3 583.732   1
  -5   0   0 12029.0 382.683   3
   5   0   0 12518.2 515.798   4
   5   0   0 11825.5 441.732   0
  -5   0   0 12744.4 499.949   1
  -5   0   0 11397.6 488.375   5
   6   0   0 19103.1 498.815   2
  -6   0   0 21637.8 623.780   5
  -6   0   0 22120.5 593.772   1
   6   0   0 21010.5 596.105   4
   6   0   0 21421.2 645.852   0
  -6   0   0 21196.9 500.474   3
   7   0   0 10916.8 461.135   2
   7   0   0 12511.0 655.384   4
  -7   0   0 12673.6 622.494   5
  -7   0   0 11543.1 462.029   3
  -7   0   0 12645.5 614.097   1
   8   0   0 106.959 548.993   4
  -8   0   0 405.220 603.946   5
  -8   0   0 58.2801 363.458   3
  -8   0   0 137.441 518.858   1
   8   0   0 229.061 388.062   2
  -9   0   0 33130.7 952.095   5
  -9   0   0 34038.0 755.291   3
  -9   0   0 33995.5 941.246   1
 -10   0   0 349.636 676.292   1
 -10   0   0 188.368 467.444   3
 -10   0   0 473.755 790.081   5
  10   0   0 260.263 742.357   4
  10   0   0 195.349 545.772   2
  11   0   0 23651.9 1069.91   4
 -11   0   0 21882.1 766.808   3
  11   0   0 19765.0 784.704   2
 -11   0   0 21854.0 995.918   1
 -11   0   0 21512.3 1032.77   5
  12   0   0 5870.34 689.283   2
 -12   0   0 6814.70 1007.13   5
 -12   0   0 6488.70 664.051   3
 -12   0   0 5839.21 846.266   1
 -13   0   0 4245.56 684.590   3
 -13   0   0 4921.30 1037.70   5
  13   0   0 3535.64 692.223   2
 -13   0   0 5054.00 973.274   1
 -14   0   0 4267.84 949.714   1
  14   0   0 4930.51 796.236   2
 -14   0   0 4903.94 1096.01   5
 -14   0   0 4929.23 743.591   3
 -15   0   0 1872.07 756.876   3
  15   0   0 1819.74 808.202   2
 -15   0   0 2798.62 1197.11   5
 -15   0   0 2347.23 1023.30   1
 -16   0   0 707.220 1127.91   1
 -16   0   0 1120.49 1084.13   5
  16   0   0 1322.31 853.898   2
 -17   0   0 1374.30 1352.75   5
  17   0   0 160.365 903.288   2
 -18   0   0 597.059 1298.06   5
 -19   0   0-199.360 1326.19   5
  -3   1   0 15400.8 302.158   3
   3   1   0 14575.8 341.193   4
  -3  -1   0 14090.8 257.394   3
  -3   1   0 15060.3 349.599   5
  -3  -1   0 15718.2 381.800   5
  -3  -1   0 13671.9 321.331   1
   3   1   0 14506.5 319.259   2
   3  -1   0 16151.8 341.367   4
   3  -1   0 14972.7 364.053   0
  -3   1   0 16085.0 380.669   1
   4   1   0 5680.31 417.535   4
   4  -1   0 6596.15 390.587   4
   4   1   0 5005.04 326.699   2
  -4  -1   0 5257.27 257.018   3
  -4  -1   0 5664.33 404.063   5
  -4   1   0 6412.10 424.164   1
   4  -1   0 5885.71 369.258   0
  -4  -1   0 5619.03 371.657   1
  -4   1   0 5516.20 315.202   5
  -4   1   0 6041.98 340.854   3
  -5  -1   0 10917.9 466.305   1
   5  -1   0 11529.7 489.707   4
  -5   1   0 11173.1 462.526   1
   5  -1   0 11439.3 510.490   0
   5   1   0 10540.8 448.158   4
  -5   1   0 11367.8 457.375   5
  -5  -1   0 11133.8 495.809   5
  -5   1   0 11246.1 377.297   3
  -5  -1   0 11112.4 348.615   3
   5   1   0 10137.8 412.699   2
  -6  -1   0 28574.6 636.627   1
  -6  -1   0 28731.8 514.090   3
   6  -1   0 30796.1 692.084   4
  -6  -1   0 29686.5 694.147   5
   6  -1   0 30312.3 675.059   0
  -6   1   0 31144.8 681.510   1
  -6   1   0 29035.0 661.346   5
  -6   1   0 29542.2 583.396   3
   6   1   0 29018.4 694.573   4
   7  -1   0 2678.57 541.601   4
  -7   1   0 2364.70 479.724   5
  -7  -1   0 2171.38 472.307   1
  -7   1   0 2527.16 363.689   3
   7   1   0 2079.98 381.334   2
   7   1   0 2437.97 561.483   4
  -7   1   0 2821.33 504.456   1
   7  -1   0 2899.81 513.352   0
  -7  -1   0 2525.73 516.745   5
  -7  -1   0 2414.95 340.955   3
  -8   1   0 5044.76 613.680   1
   8  -1   0 5055.69 634.416   0
   8  -1   0 4784.85 642.525   4
  -8   1   0 5079.32 464.465   3
  -8  -1   0 4097.43 397.933   3
   8   1   0 4424.70 636.377   4
  -8  -1   0 4530.79 564.824   1
   8  -1   0 4218.96 430.683   2
  -8  -1   0 4633.31 611.641   5
   8   1   0 3967.72 482.511   2
  -8   1   0 5021.81 612.964   5
  -9  -1   0 19063.5 865.209   5
  -9  -1   0 19433.5 608.242   3
   9  -1   0 19606.4 864.874   4
   9  -1   0 17626.3 662.259   2
  -9   1   0 18863.9 815.145   5
   9   1   0 16907.8 681.887   2
   9   1   0 19591.7 865.349   4
  -9   1   0 18649.2 670.411   3
  -9   1   0 19702.6 814.876   1
  -9  -1   0 18984.9 799.286   1
  10  -1   0 45013.9 1115.22   4
 -10  -1   0 46542.5 877.769   3
  10  -1   0 41036.1 896.259   2
 -10   1   0 45247.6 1119.06   1
  10   1   0 42495.8 927.540   2
 -10   1   0 42792.6 917.630   3
 -10  -1   0 46258.3 1089.65   1
 -10  -1   0 48634.3 1199.77   5
 -10   1   0 44187.6 1112.63   5
 -11   1   0 17620.3 998.287   5
 -11  -1   0 17249.6 883.766   1
 -11   1   0 17651.6 760.048   3
 -11   1   0 18258.1 959.268   1
  11  -1   0 18132.9 982.239   4
  11  -1   0 16304.7 762.946   2
 -11  -1   0 18258.2 1065.03   5
  11   1   0 16258.3 746.219   2
 -11  -1   0 18270.8 686.108   3
 -12   1   0 29471.5 1215.95   5
 -12  -1   0 28274.8 1094.97   1
 -12   1   0 28820.1 1097.13   1
  12  -1   0 29535.1 1200.09   4
  12  -1   0 25471.4 913.553   2
 -12  -1   0 27829.6 1171.21   5
 -12  -1   0 28518.8 845.950   3
 -12   1   0 26259.1 917.423   3
  12   1   0 26641.9 933.223   2
  13   1   0 17999.1 866.399   2
 -13   1   0 20136.4 1115.72   1
 -13  -1   0 19818.3 1075.11   1
 -13  -1   0 20798.4 1183.21   5
 -13  -1   0 19542.1 798.015   3
 -13   1   0 19239.6 866.450   3
 -13   1   0 20229.3 1149.26   5
  13  -1   0 17395.6 879.062   2
  14   1   0 3904.56 811.761   2
 -14   1   0 2754.79 714.784   3
  14  -1   0 3202.12 729.436   2
 -14   1   0 3772.13 1031.07   1
 -14  -1   0 3243.75 1158.72   5
 -14  -1   0 3011.61 668.763   3
 -14  -1   0 2924.67 917.614   1
 -14   1   0 3241.87 1078.48   5
 -15   1   0 2126.17 1182.32   5
 -15   1   0 1171.81 766.943   3
  15  -1   0 1174.65 722.182   2
 -15  -1   0 1661.80 1040.29   1
 -15   1   0 937.569 909.284   1
 -15  -1   0 2079.11 1169.44   5
  15   1   0 1297.20 742.683   2
  16   1   0 217.368 834.261   2
 -16   1   0 418.450 815.921   3
 -16  -1   0 372.315 991.293   1
 -16  -1   0 813.737 1093.38   5
  16  -1   0 261.870 789.165   2
 -16   1   0-116.736 1046.03   1
 -17  -1   0 836.817 1335.56   5
 -17   1   0 535.920 1332.59   5
  17   1   0 1077.93 940.378   2
 -17  -1   0 912.784 1141.50   1
 -18   1   0 83.8719 1190.05   5
 -18  -1   0 467.471 1452.43   5
 -19   1   0 343.269 1471.67   5
  -2   2   0 9677.89 230.704   5
  -2   2   0 8804.63 230.027   1
   3   2   0 37392.0 484.660   2
   3  -2   0 41582.4 463.695   4
  -3  -2   0 40268.6 529.157   5
  -3   2   0 36794.9 470.774   5
  -3  -2   0 38994.8 453.196   1
  -3   2   0 38563.8 519.008   1
  -3  -2   0 40396.1 570.033   6
   3  -2   0 38335.5 466.221   0
  -3   2   0 39889.8 516.245   3
  -4  -2   0 3635.88 330.947   5
  -4   2   0 3783.07 349.009   5
   4  -2   0 3883.62 376.537   0
  -4   2   0 3983.51 326.841   3
   4  -2   0 4021.74 350.822   4
  -4  -2   0 3450.87 330.475   1
   4   2   0 3834.47 327.196   2
  -4   2   0 3863.39 408.742   1
  -5   2   0 7201.34 404.898   5
  -5   2   0 7065.52 396.144   3
  -5  -2   0 7134.81 282.458   3
   5  -2   0 6968.04 447.040   0
  -5  -2   0 7196.58 412.155   1
   5  -2   0 7397.61 422.588   4
   5   2   0 7156.64 357.662   2
   5   2   0 7506.80 505.855   4
  -5  -2   0 7050.73 414.258   5
  -5   2   0 7313.71 479.071   1
   6   2   0 5370.21 396.769   2
  -6   2   0 5556.71 406.999   3
  -6   2   0 5897.80 473.644   1
  -6  -2   0 5420.90 303.734   3
  -6   2   0 5694.18 448.949   5
   6  -2   0 5997.20 485.318   4
   6  -2   0 5474.22 486.291   0
  -6  -2   0 5525.00 503.309   5
   6   2   0 5984.50 553.076   4
  -6  -2   0 6015.29 435.830   1
   7  -2   0 0.55015 471.763   4
  -7   2   0 249.580 408.258   3
  -7  -2   0 245.975 460.092   1
   7   2   0 235.169 360.755   2
  -7  -2   0 170.316 285.202   3
  -7   2   0-43.7378 457.067   5
  -7   2   0 421.179 525.004   1
  -7  -2   0 175.182 500.758   5
   7  -2   0 232.602 450.455   0
   8   2   0 6548.41 481.800   2
  -8  -2   0 7209.93 570.924   1
  -8   2   0 7946.87 679.565   1
  -8   2   0 6170.49 508.862   3
  -8  -2   0 7901.34 417.624   3
  -8  -2   0 7748.17 704.121   5
  -8   2   0 7445.91 647.850   5
   8  -2   0 7521.42 621.746   4
   8  -2   0 6964.14 643.026   0
  -9   2   0 23445.6 890.057   1
  -9  -2   0 23314.7 611.728   3
   9   2   0 21709.0 725.365   2
   9  -2   0 23735.5 895.865   0
   9  -2   0 24265.9 887.120   4
  -9   2   0 22091.4 844.194   5
  -9  -2   0 24037.7 924.453   5
  -9  -2   0 22709.4 813.382   1
  -9   2   0 22218.7 731.409   3
 -10  -2   0 539.014 425.610   3
  10   2   0 512.305 526.496   2
  10  -2   0 1018.41 556.279   2
 -10  -2   0 466.209 675.711   1
 -10   2   0 605.835 581.604   3
 -10   2   0 679.728 776.755   5
  10  -2   0 834.891 761.094   4
 -10   2   0 1191.58 761.960   1
 -10  -2   0 815.649 799.012   5
 -11   2   0 31664.8 1114.74   1
 -11  -2   0 29880.0 779.189   3
  11  -2   0 32340.5 1108.49   4
 -11   2   0 30204.5 1138.44   5
 -11  -2   0 31924.7 1152.67   5
 -11  -2   0 29470.5 1014.73   1
 -11   2   0 28737.1 899.160   3
  11  -2   0 27727.1 856.435   2
  11   2   0 28332.9 888.907   2
  12  -2   0 43689.3 1265.56   4
 -12  -2   0 41534.7 1318.01   5
 -12  -2   0 40372.4 1147.17   1
 -12   2   0 42426.4 1307.64   5
 -12   2   0 40414.6 1250.31   1
  12   2   0 39569.0 1047.56   2
 -12  -2   0 40865.5 921.623   3
 -12   2   0 40656.0 1059.58   3
 -13  -2   0 1544.81 789.805   1
  13   2   0 878.413 676.254   2
 -13   2   0 1238.21 1000.32   5
  13  -2   0 1015.95 687.401   2
 -13   2   0 863.064 834.381   1
 -13   2   0 785.289 716.250   3
 -13  -2   0 1085.18 550.797   3
 -13  -2   0 1226.61 1059.64   5
  14  -2   0 53.0963 671.280   2
  14   2   0 298.595 709.075   2
 -14   2   0 337.435 923.580   1
 -14  -2   0 133.640 944.578   1
 -14  -2   0-119.697 1132.71   5
 -14   2   0 377.608 754.568   3
 -14   2   0 108.399 1004.34   5
 -15  -2   0 1446.84 1207.82   5
  15  -2   0 1685.29 802.498   2
 -15   2   0 2395.36 1041.22   5
  15   2   0 1949.41 853.052   2
 -15  -2   0 1790.16 992.775   1
 -15   2   0 1822.81 767.842   3
 -15   2   0 2130.01 1106.49   1
 -16  -2   0 1496.52 1173.32   5
 -16   2   0 915.745 858.103   3
  16   2   0 222.502 784.239   2
 -16   2   0 560.496 1165.37   1
  16  -2   0 23.0005 750.910   2
 -16   2   0 225.933 1225.90   5
 -16  -2   0 622.800 970.353   1
  17   2   0 49.2794 942.183   2
 -17   2   0 534.320 1249.04   5
 -17  -2   0-99.2262 1130.90   5
 -17  -2   0 1335.05 1185.74   1
 -17   2   0-201.864 927.722   3
 -18  -2   0 680.057 1363.09   5
 -18   2   0 554.304 1240.50   5
  18   2   0 440.650 858.874   2
 -19   2   0 779.517 1481.50   5
 -19  -2   0 1337.01 1574.89   5
   0   3   0 54.1823 115.095   2
   0   3   0 40.8561 86.6596   1
   0  -3   0 60.1400 81.4340   1
  -1   3   0 117968. 574.187   1
  -1   3   0 120047. 676.668   3
  -1   3   0 118714. 647.583   2
   2  -3   0 518370. 4837.96   0
  -2  -3   0 513907. 5982.72   6
   2   3   0 512762. 6160.37   2
  -2   3   0 531239. 5652.90   2
  -2   3   0 529296. 5780.28   1
  -2   3   0 537327. 6386.47   3
  -2  -3   0 524284. 5652.94   5
  -3   3   0 409358. 5928.13   1
  -3   3   0 384701. 5190.51   5
   3   3   0 399349. 5972.80   2
   3  -3   0 403520. 5194.24   0
  -3  -3   0 396874. 5976.06   6
   3  -3   0 420119. 5087.90   4
  -3  -3   0 400889. 5774.85   5
  -3   3   0 418856. 6330.07   3
  -3  -3   0 393330. 4889.44   1
  -4  -3   0 13749.6 481.776   6
   4  -3   0 12624.4 408.775   0
  -4   3   0 12372.3 396.352   3
   4   3   0 11709.4 360.472   2
  -4   3   0 12307.2 446.176   1
  -4   3   0 11838.3 402.919   5
  -4  -3   0 13829.3 478.097   5
   4  -3   0 13999.4 399.465   4
  -4  -3   0 13270.2 375.946   1
  -5   3   0 34583.6 593.576   5
  -5   3   0 36165.2 689.738   1
   5  -3   0 35853.6 605.272   4
  -5  -3   0 33794.2 571.577   1
  -5  -3   0 35664.1 683.785   5
   5   3   0 34330.8 617.840   2
   5  -3   0 33661.0 616.982   0
  -5   3   0 35925.4 638.426   3
  -6   3   0 52661.4 868.293   1
  -6   3   0 51667.9 821.031   3
  -6  -3   0 49926.1 584.282   3
  -6   3   0 50283.8 777.396   5
   6   3   0 49211.8 756.101   2
  -6  -3   0 51709.4 753.760   1
   6  -3   0 49978.3 785.562   0
  -6  -3   0 51082.4 847.472   5
   6  -3   0 52504.7 783.714   4
  -7   3   0 50048.6 875.507   3
  -7   3   0 49297.8 868.041   5
  -7  -3   0 47205.1 810.939   1
  -7  -3   0 48531.1 643.453   3
   7  -3   0 48412.4 866.114   0
   7  -3   0 52938.3 890.293   4
  -7  -3   0 50118.3 940.089   5
  -7   3   0 50683.2 914.841   1
   7   3   0 45414.1 794.867   2
  -8   3   0 1406.19 621.391   1
   8  -3   0 1832.72 547.875   0
  -8  -3   0 1584.27 505.138   1
  -8  -3   0 1505.82 645.813   5
   8  -3   0 1549.86 550.837   4
  -8   3   0 1500.76 548.137   5
  -8  -3   0 1804.54 326.960   3
   8   3   0 1182.25 426.813   2
  -8   3   0 1313.33 462.666   3
   9  -3   0 8888.37 747.315   4
   9  -3   0 8089.60 756.499   0
  -9   3   0 7946.56 703.612   5
  -9   3   0 9170.35 764.134   1
   9   3   0 8053.64 581.433   2
  -9  -3   0 8820.18 447.273   3
  -9  -3   0 8209.79 762.143   5
  -9  -3   0 8421.36 662.980   1
  -9   3   0 7731.23 618.535   3
 -10  -3   0 20592.4 616.827   3
  10  -3   0 22083.9 962.952   0
 -10   3   0 22137.2 953.419   5
 -10  -3   0 20206.3 834.014   1
  10   3   0 18716.2 763.602   2
 -10   3   0 23319.2 954.610   1
 -10  -3   0 22503.7 1018.56   5
 -10   3   0 20791.1 820.507   3
  10  -3   0 23687.8 928.235   4
  11  -3   0 8784.63 695.981   2
 -11  -3   0 9352.24 557.485   3
  11   3   0 9612.76 753.765   2
 -11   3   0 8996.00 887.298   5
  11  -3   0 9470.77 868.987   4
 -11   3   0 9129.86 743.500   3
 -11  -3   0 9445.60 809.247   1
 -11   3   0 9202.32 888.791   1
 -11  -3   0 9523.50 1026.06   5
 -12  -3   0 480.611 781.105   1
 -12   3   0 322.029 871.812   1
  12  -3   0 803.566 652.241   2
 -12  -3   0 148.097 485.869   3
  12  -3   0 450.174 826.399   4
 -12   3   0 144.850 663.308   3
 -12  -3   0 116.170 981.769   5
 -12   3   0 378.095 898.730   5
  12   3   0 53.0847 635.924   2
 -13   3   0 525.860 956.555   1
  13  -3   0 525.941 683.166   2
 -13  -3   0 159.296 1060.51   5
 -13   3   0-135.867 754.282   3
 -13   3   0-23.1344 987.845   5
 -13  -3   0 441.219 828.457   1
  13  -3   0 47.0582 889.675   4
  13   3   0-113.715 681.766   2
  14  -3   0 1095.04 739.603   2
 -14  -3   0 1198.55 1137.53   5
 -14  -3   0 1651.74 862.536   1
 -14   3   0 1997.26 1072.80   1
 -14   3   0 796.940 1075.47   5
  14   3   0 910.232 752.366   2
 -14   3   0 745.975 779.905   3
 -15   3   0 139.909 820.329   3
 -15  -3   0 479.090 851.016   1
  15  -3   0 165.486 717.666   2
 -15  -3   0 455.642 1217.60   5
 -15   3   0 407.673 1142.58   5
  15   3   0 297.403 764.510   2
 -15   3   0 579.361 1101.02   1
 -16  -3   0 1005.04 1310.93   5
  16   3   0 76.8886 818.007   2
 -16  -3   0-89.7013 1046.29   1
 -16   3   0 102.568 819.035   3
 -16   3   0 834.912 1140.31   5
 -16   3   0 137.646 1054.43   1
 -17  -3   0 800.990 1396.35   5
  17   3   0 750.207 968.760   2
 -17   3   0 125.545 1077.95   5
 -17   3   0 1164.38 982.956   3
 -17  -3   0 406.309 1121.80   1
 -18  -3   0 942.613 1433.69   5
 -18   3   0 847.267 981.347   3
  18   3   0 295.356 882.692   2
 -18   3   0 845.634 1387.28   5
 -19   3   0 224.443 1431.11   5
 -19  -3   0 196.681 1363.07   5
   0  -4   0 50717.2 404.982   5
   0   4   0 50397.3 458.132   3
   0   4   0 50096.2 359.578   1
   0   4   0 51390.0 532.903   2
  -1   4   0 1706.45 216.558   2
   1   4   0 1545.65 140.755   1
  -1  -4   0 1526.78 178.965   0
   1   4   0 1152.57 260.248   2
  -1  -4   0 1247.65 245.881   6
   1   4   0 1344.88 152.338   3
  -1  -4   0 1260.74 196.852   5
  -1   4   0 1770.62 198.378   3
  -1   4   0 1679.39 205.387   1
  -2  -4   0 6654.05 279.822   0
  -2  -4   0 6648.84 338.230   6
   2   4   0 6570.50 288.163   2
  -2   4   0 7523.65 313.998   1
   2  -4   0 7577.32 240.348   0
  -2   4   0 7642.54 291.554   3
  -2   4   0 7405.68 307.810   2
  -2  -4   0 6821.73 297.038   5
   2   4   0 6218.38 209.512   1
  -3   4   0 13141.8 437.345   3
   3  -4   0 12916.8 312.728   4
  -3   4   0 12974.0 417.398   1
  -3  -4   0 11669.7 433.112   6
   3   4   0 12490.0 391.592   2
   3  -4   0 12991.7 332.778   0
  -3  -4   0 12107.4 382.407   5
  -4  -4   0 7422.01 410.029   5
   4   4   0 6984.76 398.150   2
  -4   4   0 7763.61 431.672   1
  -4   4   0 7697.57 390.208   3
  -4   4   0 7822.65 358.801   5
   4  -4   0 7099.74 358.164   0
  -4  -4   0 7351.22 462.096   6
   4  -4   0 8139.16 342.136   4
   5  -4   0 24403.9 528.632   0
   5   4   0 23732.7 578.490   2
  -5   4   0 25690.0 630.622   1
  -5  -4   0 25154.2 677.200   6
   5  -4   0 25372.0 527.662   4
  -5  -4   0 24987.2 628.866   5
  -5   4   0 23904.5 552.892   5
  -5   4   0 25136.3 611.336   3
  -5  -4   0 23946.7 491.122   1
  -6   4   0 25437.1 710.915   1
   6  -4   0 23785.0 629.057   0
  -6  -4   0 25678.3 682.130   5
  -6  -4   0 25946.2 751.507   6
  -6   4   0 25300.8 647.043   3
  -6  -4   0 25487.6 568.365   1
  -6   4   0 24819.9 635.216   5
   6  -4   0 24468.6 612.435   4
   6   4   0 23885.7 622.134   2
   7  -4   0 329.613 473.962   4
  -7  -4   0 567.668 421.051   1
  -7   4   0 715.019 474.281   5
   7  -4   0 472.212 462.970   0
  -7   4   0 659.358 542.351   1
  -7  -4   0 445.148 264.714   3
  -7  -4   0 1054.22 580.948   5
   7   4   0 292.902 409.309   2
  -7   4   0 653.377 485.679   3
  -8  -4   0 21124.4 690.587   1
   8  -4   0 21913.1 723.608   4
   8  -4   0 21190.1 741.095   0
  -8  -4   0 22120.1 849.682   5
  -8   4   0 21013.1 730.000   3
   8   4   0 20115.9 703.573   2
  -8   4   0 22269.3 806.662   1
  -8   4   0 20804.4 727.434   5
  -8  -4   0 21579.4 494.791   3
   9  -4   0 859.621 612.924   4
  -9   4   0 744.100 596.818   3
   9  -4   0 1172.62 683.080   0
  -9   4   0 965.642 670.397   1
   9   4   0 549.526 515.929   2
  -9  -4   0 730.516 354.334   3
  -9  -4   0 529.516 755.422   5
  -9   4   0 126.294 672.847   5
  -9  -4   0 1143.48 587.658   1
  10  -4   0 1526.17 722.025   4
 -10  -4   0 1144.44 388.350   3
 -10   4   0 599.710 744.542   5
  10   4   0 1033.38 613.322   2
 -10  -4   0 1179.71 643.523   1
 -10   4   0 1091.39 788.919   1
 -10   4   0 831.415 612.561   3
 -10  -4   0 1246.88 825.044   5
  10  -4   0 777.752 713.495   0
 -11  -4   0 1175.19 679.584   1
 -11   4   0 1479.12 669.634   3
 -11   4   0 1855.50 865.105   1
 -11  -4   0 1495.98 424.821   3
 -11   4   0 982.244 834.765   5
  11  -4   0 1478.23 870.399   0
  11  -4   0 1839.54 806.174   4
 -11  -4   0 1436.88 938.403   5
  11   4   0 979.736 653.093   2
 -12  -4   0-92.6686 991.311   5
 -12   4   0 206.381 697.020   3
  12  -4   0-223.241 803.696   4
 -12   4   0 206.945 915.529   1
  12   4   0 140.287 655.592   2
 -12  -4   0 578.126 748.877   1
 -12   4   0 182.203 818.179   5
  13  -4   0 364.127 859.691   4
 -13  -4   0 1286.44 849.072   1
 -13   4   0 373.434 954.648   5
 -13  -4   0 165.141 994.938   5
  13   4   0 600.029 767.477   2
 -13   4   0 577.932 997.244   1
  13  -4   0 564.108 667.124   2
 -13   4   0 817.377 748.644   3
  14   4   0 474.509 818.057   2
 -14   4   0 521.709 831.517   3
 -14  -4   0 231.293 1031.31   5
 -14  -4   0 413.776 920.073   1
 -14   4   0 661.632 1055.72   5
  14  -4   0 232.725 687.435   2
 -15  -4   0-84.8096 1072.06   5
 -15   4   0 151.015 1065.38   1
 -15   4   0 55.8153 1114.53   5
  15  -4   0 201.715 719.544   2
 -15  -4   0 772.958 993.792   1
  15   4   0 244.987 844.399   2
 -16   4   0 802.614 869.715   3
 -16  -4   0 967.843 1002.12   1
 -16   4   0 509.470 1018.62   1
 -16  -4   0 774.362 1125.55   5
 -16   4   0 879.200 1220.28   5
  16   4   0 965.575 910.165   2
 -17  -4   0 412.940 906.113   1
 -17   4   0 377.551 1002.90   3
 -17  -4   0-117.606 1154.52   5
 -17   4   0-125.571 1318.41   5
  17   4   0-28.8204 999.985   2
  18   4   0-87.1606 1010.79   2
 -18   4   0 510.673 1358.79   5
 -18   4   0 498.585 1043.46   3
 -18  -4   0 1582.00 1231.52   5
 -19   4   0-127.578 1214.10   5
 -19  -4   0 215.884 1315.22   5
 -19   4   0 124.068 947.649   3
   0   5   0 64.6393 209.130   3
   0   5   0 6.95783 281.887   2
   0  -5   0 109.819 153.590   0
   0   5   0 35.7950 166.512   1
   0  -5   0 76.5912 201.267   5
  -1  -5   0 15645.7 289.677   0
  -1   5   0 16813.8 394.095   3
   1   5   0 16022.8 397.448   2
  -1  -5   0 15632.0 331.706   5
  -1   5   0 16529.1 327.439   1
  -1   5   0 16529.9 406.285   2
   1  -5   0 16763.0 264.255   0
   1   5   0 15455.8 244.028   1
  -1  -5   0 14590.1 400.644   6
   1   5   0 15008.8 288.721   3
  -2  -5   0 11862.0 353.583   5
   2   5   0 10776.5 238.088   1
  -2   5   0 10929.6 352.160   3
  -2   5   0 11222.5 370.147   2
  -2  -5   0 11472.7 430.940   6
   2  -5   0 11549.3 246.535   4
   2   5   0 11648.0 404.050   2
  -2  -5   0 11676.6 319.285   0
   2   5   0 10704.8 232.506   3
  -2   5   0 10574.7 343.591   1
   2  -5   0 11216.7 272.597   0
  -3   5   0 1517.47 317.695   1
  -3   5   0 1806.47 247.882   2
   3   5   0 1441.64 295.719   2
   3  -5   0 1436.60 244.372   0
  -3  -5   0 1689.36 290.681   0
  -3  -5   0 1793.80 328.866   5
  -3  -5   0 1401.86 397.886   6
  -3   5   0 1556.28 336.970   3
   3  -5   0 1684.21 228.263   4
  -4  -5   0 1135.23 373.046   5
  -4  -5   0 746.195 432.138   6
   4  -5   0 1056.14 276.219   4
   4  -5   0 1027.86 284.730   0
  -4   5   0 1753.65 342.966   3
   4   5   0 1569.58 358.533   2
  -4   5   0 2350.96 379.384   1
  -4  -5   0 798.580 347.864   0
  -5   5   0 1461.66 353.730   5
   5  -5   0 2550.99 358.304   4
   5   5   0 1478.75 408.868   2
   5  -5   0 2179.66 361.753   0
  -5  -5   0 2811.75 474.821   5
  -5   5   0 1818.94 375.383   3
  -5   5   0 1510.36 441.533   1
  -5  -5   0 2837.22 508.373   6
   6  -5   0 168371. 1287.96   0
  -6  -5   0 168715. 1409.07   5
  -6   5   0 167746. 1466.77   3
   6   5   0 164772. 1402.35   2
  -6  -5   0 163235. 1180.59   1
  -6  -5   0 170161. 1496.37   6
   6  -5   0 172119. 1254.89   4
  -6   5   0 168367. 1443.18   1
  -7   5   0 66489.5 968.613   5
  -7   5   0 69275.9 1072.58   1
   7  -5   0 68037.7 968.100   0
   7  -5   0 70833.0 952.803   4
  -7  -5   0 65671.6 892.478   1
   7   5   0 67082.7 1013.48   2
  -7  -5   0 70450.5 1069.67   5
  -7   5   0 70303.4 1099.59   3
   8  -5   0 17858.4 718.765   4
   8   5   0 16073.1 696.245   2
   8  -5   0 16930.1 717.037   0
  -8  -5   0 16246.9 638.005   1
  -8   5   0 16304.9 694.973   5
  -8   5   0 16218.5 764.359   3
  -8  -5   0 15961.4 440.563   3
  -8   5   0 17433.0 812.638   1
  -8  -5   0 17131.6 810.992   5
   9  -5   0 38125.4 950.493   4
  -9   5   0 37259.6 1002.66   3
  -9   5   0 34000.9 924.654   5
   9  -5   0 35657.2 943.018   0
  -9   5   0 35908.0 1011.34   1
  -9  -5   0 34631.7 853.170   1
   9   5   0 33337.5 907.229   2
  -9  -5   0 37495.8 1061.81   5
  -9  -5   0 35271.2 631.790   3
 -10   5   0 8792.43 841.360   1
 -10  -5   0 8529.45 708.232   1
 -10  -5   0 8713.78 893.242   5
  10  -5   0 8919.54 749.505   4
 -10   5   0 8921.44 778.045   3
 -10   5   0 9129.77 821.641   5
  10  -5   0 9446.92 819.479   0
  10   5   0 7999.35 717.178   2
 -11   5   0 176.462 709.665   3
 -11   5   0 207.887 806.440   5
 -11  -5   0 272.738 669.800   1
  11  -5   0-23.4836 801.787   0
 -11  -5   0 164.723 940.791   5
  11  -5   0 41.5652 774.478   4
  11   5   0-142.910 643.819   2
 -11   5   0 242.582 868.853   1
 -12   5   0 4605.75 824.745   3
  12  -5   0 4264.25 835.139   4
 -12  -5   0 4376.51 745.353   1
 -12   5   0 5320.75 981.492   1
 -12  -5   0 4765.87 997.276   5
  12   5   0 4493.76 751.795   2
 -12   5   0 4481.48 935.140   5
  13   5   0-84.1405 791.601   2
 -13   5   0 480.010 991.670   1
 -13   5   0 211.191 805.751   3
 -13  -5   0 771.541 814.739   1
 -13   5   0-191.070 862.503   5
 -13  -5   0 349.947 1034.13   5
 -14   5   0 1039.21 818.637   3
  14  -5   0 1377.39 728.115   2
 -14   5   0 1352.16 1073.67   1
 -14  -5   0 950.220 889.867   1
  14  -5   0 1125.05 986.011   4
 -14  -5   0 1745.40 1176.54   5
  14   5   0 738.867 783.815   2
 -14   5   0 1391.85 1071.28   5
 -15  -5   0 1069.21 1251.94   5
  15   5   0 989.580 926.292   2
 -15   5   0 1087.88 1127.73   1
 -15  -5   0 1035.49 929.767   1
 -15   5   0 751.727 862.474   3
 -15   5   0 1008.84 1107.68   5
 -16  -5   0 1145.13 1006.83   1
 -16   5   0 1370.14 1164.60   1
 -16   5   0 1369.55 1068.63   5
 -16   5   0 1751.06 1015.88   3
  16   5   0 2278.40 998.391   2
 -16  -5   0 1059.20 1320.54   5
 -17  -5   0 934.426 1364.54   5
 -17   5   0 13.8041 1061.29   5
 -17   5   0 502.823 917.724   3
 -17  -5   0 1525.25 1131.80   1
 -18  -5   0 595.125 1441.80   5
 -18   5   0 866.366 1136.23   3
 -18   5   0 270.303 1181.71   5
  18   5   0 244.641 1092.59   2
 -19  -5   0 1179.20 1514.14   5
 -19   5   0 600.935 993.014   3
  19   5   0 1186.73 1084.15   2
 -19   5   0 145.571 1350.84   5
 -19  -5   0 1001.39 1670.76   0
   0  -6   0 35344.2 447.238   5
   0   6   0 35871.9 387.632   1
   0  -6   0 35242.0 379.618   0
   0   6   0 36469.0 554.934   2
   0   6   0 36332.9 487.736   3
  -1   6   0 69689.0 712.219   3
  -1   6   0 67733.2 576.712   1
   1  -6   0 70046.8 502.643   0
  -1   6   0 69943.3 739.098   2
  -1  -6   0 71277.5 624.783   5
   1   6   0 69478.4 590.814   3
   1   6   0 69302.1 762.102   2
   1   6   0 68980.7 473.114   1
  -1  -6   0 71024.8 554.239   0
   1  -6   0 69942.1 485.022   4
  -1  -6   0 67258.9 734.058   6
   2   6   0 49893.2 472.197   3
   2   6   0 50782.0 430.098   1
  -2  -6   0 50428.4 685.629   6
   2  -6   0 52582.2 449.492   4
  -2  -6   0 52815.0 553.572   0
   2  -6   0 50592.0 472.595   0
  -2   6   0 50381.1 580.972   1
  -2   6   0 51548.1 685.981   3
  -2  -6   0 51469.6 597.090   5
  -2   6   0 51519.2 639.467   2
   2   6   0 50541.2 717.245   2
  -3   6   0 30312.6 544.485   1
  -3  -6   0 29647.5 542.407   5
   3  -6   0 30287.1 413.103   4
   3  -6   0 28023.5 426.591   0
  -3   6   0 29700.0 528.871   2
  -3  -6   0 29428.3 504.621   0
   3   6   0 29495.0 575.582   2
   3   6   0 29179.6 383.902   1
  -3   6   0 32161.6 614.679   3
  -3  -6   0 28547.9 615.760   6
  -4  -6   0 2014.33 393.739   5
   4   6   0 2018.65 379.902   2
   4  -6   0 1970.39 310.753   0
   4  -6   0 2260.54 291.106   4
  -4   6   0 1980.45 391.691   1
  -4   6   0 1883.69 404.560   3
  -4  -6   0 1972.77 470.556   6
  -4  -6   0 1907.30 359.239   0
  -5   6   0 3788.23 487.495   3
  -5   6   0 4239.75 477.445   1
  -5  -6   0 4327.57 460.152   0
  -5  -6   0 4167.81 562.622   6
   5  -6   0 4074.34 385.682   0
  -5  -6   0 4249.48 474.402   5
   5  -6   0 5066.16 365.540   4
   5   6   0 4154.02 461.349   2
   6  -6   0 22444.1 604.231   0
  -6   6   0 21945.6 620.060   5
   6  -6   0 23968.1 593.415   4
   6   6   0 22814.4 696.759   2
  -6   6   0 23248.4 699.767   3
  -6  -6   0 23598.8 727.528   5
  -6   6   0 23868.3 703.573   1
  -6  -6   0 23076.0 798.330   6
   7   6   0 2141.17 508.033   2
   7  -6   0 1925.11 490.894   0
  -7  -6   0 2023.59 684.840   6
  -7  -6   0 2342.33 613.807   5
   7  -6   0 2243.29 480.517   4
  -7   6   0 1852.84 492.713   5
  -7   6   0 2222.58 567.973   1
  -7   6   0 2129.51 591.579   3
   8  -6   0 16993.1 710.219   0
   8   6   0 15415.2 745.183   2
   8  -6   0 16839.4 688.083   4
  -8   6   0 17501.9 776.082   3
  -8  -6   0 16798.4 831.327   5
  -8   6   0 17115.9 826.759   1
  -8   6   0 16372.8 699.238   5
  -8  -6   0 15857.4 430.395   3
  -9   6   0 3456.59 692.218   3
  -9   6   0 3389.43 664.077   5
   9  -6   0 3702.07 659.174   0
   9   6   0 3756.32 641.350   2
  -9  -6   0 4082.79 825.299   5
   9  -6   0 3715.96 657.140   4
  -9   6   0 4067.95 726.253   1
  -9  -6   0 3274.24 562.948   1
 -10   6   0 124.999 778.064   1
  10  -6   0 55.7583 662.270   4
 -10  -6   0 261.795 585.415   1
 -10   6   0-46.5305 666.384   5
 -10   6   0 132.756 756.043   3
  10  -6   0 146.485 739.077   0
 -10  -6   0 295.692 848.406   5
 -11  -6   0 914.812 895.745   5
 -11   6   0 661.259 794.691   5
 -11   6   0 33.2267 890.218   1
  11  -6   0 209.503 791.119   0
 -11   6   0 509.221 743.672   3
 -11  -6   0 307.473 659.447   1
  11   6   0 92.3488 676.608   2
  11  -6   0 450.076 714.582   4
  12   6   0 2465.85 763.853   2
 -12   6   0 2972.10 968.254   1
  12  -6   0 3048.04 926.032   0
 -12   6   0 2739.40 870.337   3
 -12  -6   0 1976.86 1034.93   5
 -12  -6   0 2309.69 737.491   1
  12  -6   0 3278.74 829.673   4
 -12   6   0 2387.68 869.974   5
  13   6   0 3553.33 814.995   2
 -13   6   0 4553.84 1046.36   1
  13  -6   0 3956.57 945.965   4
 -13   6   0 4928.13 966.034   3
 -13  -6   0 4262.52 1058.50   5
 -13  -6   0 3456.87 763.382   1
 -13   6   0 3992.83 991.775   5
 -14  -6   0 1693.31 1072.65   5
 -14   6   0 2607.13 1015.94   5
  14   6   0 2094.47 871.885   2
  14  -6   0 2166.82 921.257   4
 -14   6   0 1980.91 1091.00   1
 -14  -6   0 1610.91 874.646   1
 -14   6   0 1846.42 974.985   3
 -15   6   0 927.072 1095.76   5
  15   6   0 133.931 898.591   2
 -15  -6   0 295.234 1238.31   5
 -15   6   0 858.102 1164.89   1
 -15   6   0 364.602 998.290   3
 -16   6   0 1492.43 1026.42   5
 -16  -6   0 2148.24 1369.86   5
  16   6   0 1311.19 1015.86   2
 -16   6   0 998.738 948.031   3
 -17   6   0 208.927 1180.46   5
  17   6   0 34.8459 1004.86   2
 -17   6   0 75.2553 1027.98   3
 -17  -6   0 1010.11 1437.93   5
 -18   6   0 334.428 1161.55   3
 -18   6   0 789.306 1322.56   5
 -18  -6   0 753.808 1485.33   5
  18   6   0 619.190 1063.86   2
 -18  -6   0 372.270 1331.98   0
 -19  -6   0 871.273 1517.84   5
 -19   6   0 536.554 1382.45   5
 -19   6   0 491.671 1063.81   3
  19   6   0 321.098 1159.28   2
   0   7   0 119.952 334.271   2
   0  -7   0 35.6589 189.006   4
   0   7   0 20.5562 235.199   3
   0   7   0 41.4335 187.120   1
   0  -7   0 145.254 237.629   5
   0  -7   0 157.084 191.743   0
   1   7   0 4773.71 388.415   2
   1   7   0 4290.69 206.000   1
   1  -7   0 4765.24 287.188   5
   1  -7   0 4956.31 226.911   4
  -1  -7   0 4623.91 313.434   5
  -1   7   0 4258.08 263.838   1
   1  -7   0 4562.31 223.679   0
  -1  -7   0 3890.15 400.345   6
  -1   7   0 4912.55 358.124   2
  -1   7   0 4468.26 317.740   3
  -1  -7   0 4627.69 261.074   0
   1   7   0 4497.95 258.803   3
  -2   7   0 32283.9 511.582   1
   2   7   0 31291.1 432.713   3
   2  -7   0 31195.1 387.375   4
   2   7   0 31435.9 628.323   2
  -2  -7   0 32822.9 489.743   0
   2  -7   0 31302.2 411.269   0
  -2   7   0 31683.4 601.247   2
  -2  -7   0 32454.3 542.151   5
  -2  -7   0 30509.7 621.854   6
  -2   7   0 32643.2 614.915   3
   2   7   0 31810.3 372.707   1
  -3   7   0 808.867 340.712   1
  -3  -7   0 567.078 316.733   0
   3   7   0 467.954 330.500   2
   3  -7   0 407.852 248.639   0
   3   7   0 534.661 182.600   3
   3   7   0 455.109 207.305   1
  -3   7   0 912.488 349.261   2
  -3  -7   0 352.057 438.138   6
  -3   7   0 933.158 393.651   3
  -3  -7   0 273.928 354.450   5
   3  -7   0 614.342 239.159   4
   4  -7   0 5216.06 349.510   0
  -4  -7   0 5178.32 443.118   5
   4  -7   0 5030.87 319.568   4
  -4  -7   0 5397.59 544.886   6
   4   7   0 5210.01 465.252   2
   4   7   0 4913.04 273.755   1
  -4  -7   0 5428.37 416.795   0
  -4   7   0 4652.32 420.292   1
  -4   7   0 4387.52 482.251   3
  -5  -7   0 66003.8 1016.63   6
  -5   7   0 64181.7 919.265   1
   5  -7   0 63714.5 771.858   0
  -5  -7   0 68890.5 903.886   0
   5  -7   0 66913.4 733.925   4
   5   7   0 65633.5 986.887   2
  -5  -7   0 65993.4 931.344   5
  -5   7   0 66869.3 1021.01   3
  -6   7   0 22547.1 734.846   3
   6  -7   0 23730.3 572.598   4
  -6  -7   0 24016.0 842.705   6
   6  -7   0 22877.1 614.933   0
  -6  -7   0 24436.4 727.059   0
   6   7   0 22210.0 703.385   2
  -6  -7   0 24022.9 734.995   5
  -6   7   0 21996.6 709.701   1
   7  -7   0 771.058 488.327   0
  -7  -7   0 853.108 747.048   6
  -7  -7   0 605.920 605.255   5
   7   7   0 876.866 564.582   2
  -7   7   0 679.773 569.169   1
  -7   7   0 1205.73 561.779   3
  -7  -7   0 466.064 602.724   0
   7  -7   0 815.343 463.327   4
  -8  -7   0 6041.14 767.196   5
  -8  -7   0 6430.94 875.293   6
   8  -7   0 5987.32 621.688   0
  -8   7   0 5874.59 737.004   3
  -8   7   0 6056.64 629.149   5
  -8   7   0 5584.46 702.678   1
   8   7   0 5459.29 662.475   2
   8  -7   0 5219.82 588.089   4
  -9   7   0 14471.3 864.809   1
  -9   7   0 14765.8 779.651   5
   9   7   0 14597.1 826.196   2
   9  -7   0 15005.6 756.488   4
  -9   7   0 14795.2 914.738   3
  -9  -7   0 16289.4 897.712   5
   9  -7   0 14440.7 758.944   0
  10  -7   0 1560.06 691.692   4
  10   7   0 1457.98 729.180   2
  10  -7   0 1024.68 712.852   0
 -10   7   0 1709.56 707.839   5
 -10   7   0 1202.52 801.667   3
 -10   7   0 1429.48 829.334   1
 -10  -7   0 788.979 828.623   5
 -11   7   0 456.295 799.087   3
  11  -7   0 929.942 715.688   4
 -11   7   0 748.738 802.623   5
  11   7   0 795.229 741.339   2
 -11   7   0 934.020 814.601   1
  11  -7   0 307.338 803.672   0
 -11  -7   0 874.245 963.928   5
 -12   7   0 53.1391 807.529   1
 -12   7   0 122.468 901.932   3
  12  -7   0 170.666 820.667   0
  12  -7   0 649.547 787.207   4
 -12  -7   0 340.452 959.105   5
  12   7   0 374.180 802.631   2
 -12   7   0 212.307 788.706   5
 -13  -7   0 4987.98 1158.49   5
 -13   7   0 5156.32 935.329   1
 -13   7   0 5578.07 1000.74   3
  13   7   0 4629.11 911.659   2
  13  -7   0 5686.79 896.197   4
 -13   7   0 5512.11 917.155   5
 -14   7   0 167.722 888.968   5
  14  -7   0 345.754 959.980   4
 -14  -7   0-86.8489 1043.06   5
  14   7   0 449.525 920.259   2
 -14   7   0-13.2252 879.509   1
 -14   7   0 77.9459 940.267   3
 -15  -7   0 588.445 1209.45   0
 -15   7   0 536.678 979.660   3
  15   7   0 157.108 862.601   2
 -15   7   0 8.59951 1090.09   5
 -15   7   0 516.619 930.078   1
 -15  -7   0 211.371 1198.77   5
 -16  -7   0 1726.43 1361.90   5
 -16  -7   0 1260.92 1213.67   0
 -16   7   0 1080.78 1019.56   5
  16   7   0 1768.60 1052.42   2
 -16   7   0 1800.77 1103.59   3
 -17  -7   0 1362.40 1319.62   0
  17   7   0 988.456 959.803   2
 -17   7   0 306.497 1165.61   3
 -17  -7   0 1372.97 1457.30   5
 -17   7   0 676.607 1260.03   5
 -18   7   0 286.354 1360.77   5
  18   7   0-70.1685 947.856   2
 -18  -7   0 665.162 1378.29   0
 -19   7   0 209.233 1227.60   3
 -19   7   0 231.929 1408.20   5
  19   7   0-146.972 973.750   2
   0  -8   0 167228. 875.178   0
   0   8   0 164636. 1119.20   3
   0   8   0 162890. 1295.04   2
   0  -8   0 161591. 863.786   4
   0  -8   0 166467. 1010.94   5
   0   8   0 157951. 866.491   1
  -1   8   0 41112.7 709.185   2
   1  -8   0 39818.3 553.444   5
  -1  -8   0 41459.2 583.641   5
  -1   8   0 40461.1 519.735   1
  -1   8   0 42226.6 655.510   3
   1  -8   0 40258.8 451.072   4
   1   8   0 40691.8 718.785   2
   1  -8   0 41201.1 462.161   0
  -1  -8   0 38468.6 689.243   6
  -1  -8   0 40795.7 506.198   0
   1   8   0 41006.1 562.961   3
   1   8   0 40039.2 438.601   1
  -2  -8   0 37831.3 728.499   6
   2   8   0 38129.2 426.450   1
  -2  -8   0 40844.3 614.564   5
  -2   8   0 37823.3 576.354   1
  -2  -8   0 38651.7 542.123   0
   2   8   0 38101.7 730.784   2
  -2   8   0 38150.1 680.201   2
  -2   8   0 40014.1 703.654   3
   2  -8   0 37454.7 468.734   0
   2  -8   0 38761.5 444.604   4
   2   8   0 37548.5 507.261   3
   3   8   0 181888. 905.280   1
  -3  -8   0 182435. 1418.72   6
   3   8   0 183722. 1502.45   2
  -3  -8   0 187409. 1175.08   0
   3  -8   0 182401. 1017.10   0
   3   8   0 177061. 969.052   3
  -3   8   0 183787. 1252.61   1
  -3   8   0 189232. 1467.94   3
  -3   8   0 186823. 1379.60   2
   3  -8   0 188129. 951.203   4
  -3  -8   0 184655. 1268.86   5
  -4  -8   0 177645. 1339.42   5
  -4   8   0 177680. 1525.13   3
   4  -8   0 171617. 1089.74   0
   4   8   0 167806. 955.808   1
  -4   8   0 170424. 1359.13   2
  -4   8   0 175725. 1334.57   1
   4  -8   0 172688. 1020.42   4
   4   8   0 169895. 1505.72   2
  -4  -8   0 174655. 1253.10   0
  -4  -8   0 171183. 1458.53   6
  -5  -8   0 3567.40 531.344   5
   5  -8   0 2935.06 380.970   0
   5   8   0 3662.42 542.481   2
  -5  -8   0 2938.81 614.785   6
  -5   8   0 3068.86 530.745   3
  -5  -8   0 3457.87 493.540   0
   5   8   0 3028.94 313.063   1
  -5   8   0 3273.19 495.523   1
   5  -8   0 2793.74 366.728   4
   6  -8   0 3986.34 444.628   0
  -6  -8   0 4354.75 620.436   5
   6  -8   0 4094.11 434.441   4
  -6  -8   0 4026.86 553.026   0
  -6   8   0 3572.82 551.850   1
  -6  -8   0 4487.79 721.370   6
  -6   8   0 4286.37 609.897   3
   6   8   0 3886.74 574.911   2
   7  -8   0 27334.8 686.700   4
  -7  -8   0 25676.9 885.100   5
   7   8   0 24224.0 859.267   2
  -7  -8   0 25801.8 951.280   6
  -7  -8   0 27279.2 851.698   0
  -7   8   0 26437.9 853.491   1
   7  -8   0 26093.1 717.959   0
  -7   8   0 26675.1 903.039   3
   8  -8   0 26.6962 540.169   0
  -8   8   0 83.9225 663.896   1
  -8  -8   0 904.871 865.054   6
  -8  -8   0 656.800 715.783   5
  -8   8   0 24.5736 670.991   3
   8   8   0 246.735 642.022   2
   8  -8   0 20.0304 512.258   4
  -8  -8   0 152.141 678.342   0
  -9  -8   0 4048.90 820.766   0
   9  -8   0 4609.01 640.804   4
   9  -8   0 4143.69 650.917   0
  -9   8   0 4542.47 740.129   1
  -9   8   0 4328.47 799.745   3
   9   8   0 4578.04 729.625   2
  -9  -8   0 4143.07 864.463   5
  10  -8   0 1612.29 698.565   0
  10  -8   0 1663.67 669.113   4
 -10  -8   0 1919.03 912.256   5
 -10  -8   0 1313.02 806.530   0
 -10   8   0 1635.03 772.764   1
 -10   8   0 1452.60 823.052   3
  10   8   0 1786.90 719.394   2
 -11   8   0 971.952 763.865   5
  11  -8   0 892.622 708.018   4
 -11  -8   0 1145.80 978.274   5
  11   8   0 1013.21 800.094   2
 -11  -8   0 722.100 955.538   0
 -11   8   0 706.902 848.680   3
  11  -8   0 827.611 759.572   0
 -11   8   0 1249.58 908.038   1
 -12  -8   0 6562.86 1096.47   0
  12   8   0 6495.45 871.570   2
  12  -8   0 6720.44 937.956   0
 -12   8   0 6977.66 1058.23   1
 -12   8   0 6429.28 868.611   5
 -12   8   0 6595.26 1022.02   3
 -12  -8   0 6341.77 1011.12   5
  12  -8   0 5783.85 856.178   4
 -13  -8   0 8516.79 1203.82   5
 -13  -8   0 7798.83 1209.27   0
 -13   8   0 8432.97 1013.54   5
 -13   8   0 8888.27 1124.65   1
  13   8   0 7705.71 986.138   2
 -13   8   0 7577.14 1028.69   3
 -14   8   0 5391.30 1069.38   5
 -14  -8   0 5088.17 1100.91   5
 -14   8   0 5422.32 1017.35   3
  14   8   0 5280.21 1007.88   2
 -14   8   0 5982.08 1159.51   1
 -14  -8   0 5921.63 1145.87   0
 -15   8   0 314.574 1046.83   5
 -15   8   0 184.325 1015.13   3
 -15   8   0 156.364 1181.64   1
 -15  -8   0 711.385 1276.55   5
  15   8   0 1075.70 882.598   2
 -15  -8   0-213.517 1321.11   0
 -16  -8   0 78.9389 1382.42   5
 -16   8   0 275.929 1052.12   3
  16   8   0 486.166 1073.11   2
 -16   8   0 133.025 992.262   5
 -16  -8   0 1277.43 1295.27   0
  17   8   0 402.451 949.064   2
 -17  -8   0 129.480 1260.64   0
 -17   8   0-45.7400 1015.26   3
 -17  -8   0-181.074 1326.39   5
 -17   8   0 915.556 1289.04   5
 -18   8   0 731.425 1161.82   3
  18   8   0 149.676 1170.78   2
 -18  -8   0 789.975 1198.81   5
 -18  -8   0-118.328 1394.69   0
  19   8   0 633.125 1251.37   2
   0   9   0 64.3612 403.657   2
   0   9   0 135.176 227.932   1
   0  -9   0 166.340 238.630   0
   0  -9   0 366.531 243.827   4
   0  -9   0 203.262 439.565   6
   0  -9   0 152.669 313.712   5
   0   9   0 311.795 299.519   3
  -1   9   0 9824.77 512.159   2
   1  -9   0 10426.3 405.036   5
   1   9   0 9317.82 505.172   2
   1  -9   0 9540.05 307.403   0
  -1  -9   0 9365.84 552.039   6
  -1  -9   0 9811.79 410.502   5
  -1  -9   0 9547.03 350.206   0
  -1   9   0 9903.88 455.467   3
   1   9   0 9216.99 288.493   1
   1   9   0 9407.90 373.603   3
   1  -9   0 9977.01 309.151   4
  -2  -9   0 11393.3 462.541   5
  -2  -9   0 11765.5 393.237   0
   2   9   0 11355.4 297.925   1
   2   9   0 10713.2 361.692   3
  -2   9   0 12604.1 506.770   3
   2   9   0 12216.7 601.383   2
   2  -9   0 11795.1 408.925   5
  -2   9   0 12225.8 538.757   2
   2  -9   0 11776.1 323.809   4
  -2  -9   0 11091.5 569.788   6
  -2   9   0 12204.1 428.104   1
   2  -9   0 11466.4 339.430   0
  -3   9   0 4912.39 409.096   1
  -3   9   0 5386.65 489.693   3
  -3  -9   0 4982.87 545.876   6
  -3   9   0 5179.32 457.465   2
   3  -9   0 4918.03 296.257   4
   3  -9   0 4827.23 329.271   0
  -3  -9   0 5164.58 399.790   0
   3   9   0 5487.15 546.527   2
  -3  -9   0 5208.04 457.458   5
   3   9   0 5070.90 293.100   3
   3   9   0 4999.19 263.528   1
   4   9   0 9966.17 333.992   1
   4   9   0 10448.2 649.739   2
  -4  -9   0 10749.3 674.274   6
   4  -9   0 10671.7 403.156   0
  -4   9   0 11208.2 532.927   1
  -4  -9   0 11036.7 565.867   5
  -4   9   0 10872.8 523.664   2
  -4  -9   0 11694.3 497.980   0
   4  -9   0 10502.8 380.602   4
  -4   9   0 11498.4 614.192   3
  -5   9   0 1075.87 522.294   3
   5   9   0 1029.25 280.288   1
  -5  -9   0 1009.31 475.990   0
   5   9   0 1291.72 540.108   2
  -5  -9   0 668.293 658.378   6
   5  -9   0 1187.58 354.919   4
  -5   9   0 766.876 491.377   1
  -5  -9   0 847.727 526.653   5
   5  -9   0 1242.23 383.257   0
   6  -9   0 23624.3 624.103   0
  -6  -9   0 23620.3 752.123   0
   6   9   0 23498.1 830.362   2
  -6   9   0 23481.2 871.320   3
  -6   9   0 23589.5 773.691   1
  -6  -9   0 23883.3 926.553   6
   6  -9   0 24020.3 575.134   4
   6   9   0 22446.3 516.573   1
  -6  -9   0 24339.8 815.548   5
   7  -9   0 9479.38 569.049   0
  -7  -9   0 10097.9 897.143   6
  -7  -9   0 10149.0 781.785   5
   7   9   0 9836.46 765.685   2
  -7   9   0 9923.79 784.600   3
  -7   9   0 9555.42 724.984   1
  -7  -9   0 10087.8 722.392   0
   7  -9   0 10831.5 542.502   4
  -8   9   0 907.688 769.895   3
   8  -9   0 795.088 539.536   4
   8   9   0 655.095 706.029   2
  -8  -9   0 455.111 704.097   0
  -8   9   0 849.341 666.751   1
  -8  -9   0 768.579 734.899   5
   8  -9   0 1256.96 561.865   0
  -8  -9   0 1472.12 880.515   6
   9  -9   0 4711.68 659.306   0
  -9  -9   0 4676.04 870.563   5
   9  -9   0 4501.08 632.044   4
  -9  -9   0 5894.34 1008.65   6
  -9  -9   0 4347.37 782.341   0
  -9   9   0 4028.61 833.519   3
   9   9   0 3789.08 761.076   2
  -9   9   0 4599.85 788.780   1
 -10  -9   0 69.3290 887.689   5
 -10   9   0-13.6775 840.587   3
  10  -9   0 76.9961 673.734   0
 -10  -9   0 423.565 806.228   0
 -10   9   0-50.5573 733.877   1
 -11   9   0 223.701 840.862   1
 -11   9   0 143.255 892.403   3
 -11  -9   0 633.781 989.690   5
 -11  -9   0 147.774 958.137   0
  11  -9   0 96.7959 774.383   0
  11   9   0-54.0709 835.674   2
  12  -9   0 323.544 846.997   0
 -12  -9   0 342.245 1025.18   0
 -12   9   0 901.068 1019.25   3
  12   9   0 250.056 822.995   2
 -12  -9   0 718.774 1023.19   5
 -12   9   0 340.267 956.149   1
 -13  -9   0 3006.65 1134.94   0
 -13  -9   0 2501.95 1105.27   5
  13   9   0 2164.82 914.184   2
 -13   9   0 2095.00 981.773   3
 -13   9   0 2762.20 1074.21   1
 -14  -9   0 679.547 1223.82   0
  14   9   0 647.242 969.119   2
 -14   9   0 1103.58 1093.05   3
 -14  -9   0 684.542 1159.55   5
 -14   9   0 1181.94 1140.71   1
 -15  -9   0 1101.61 1301.58   5
 -15   9   0 226.819 1157.01   3
  15   9   0 652.491 953.732   2
 -15  -9   0 434.327 1125.71   0
 -16  -9   0 97.7189 1418.64   0
  16   9   0 523.726 997.944   2
 -16   9   0-34.8501 1183.05   3
 -16  -9   0 745.585 1183.72   5
  17   9   0 69.8042 1147.36   2
 -17  -9   0 1036.94 1278.23   5
 -17   9   0 355.905 1296.92   3
 -17  -9   0 1048.84 1297.83   0
  18   9   0 365.903 1167.15   2
 -18  -9   0 1084.52 1329.65   0
   0 -10   0 23582.0 687.070   6
   0  10   0 23632.3 577.230   3
   0  10   0 23071.0 435.626   1
   0  10   0 23611.5 730.159   2
   0 -10   0 23455.3 432.335   0
   0 -10   0 23528.4 447.794   4
   0 -10   0 23381.1 532.900   5
   1 -10   0 20495.3 403.089   4
  -1 -10   0 20242.0 540.638   5
   1  10   0 19505.0 674.659   2
   1  10   0 20492.4 507.687   3
  -1 -10   0 20795.7 443.148   0
   1 -10   0 20814.0 508.024   5
  -1  10   0 19332.4 453.145   1
  -1  10   0 19835.9 594.782   3
  -1  10   0 20589.2 698.947   2
   1  10   0 19625.4 386.537   1
   1 -10   0 20786.6 415.433   0
  -1 -10   0 20293.3 697.415   6
  -2  10   0 36814.4 763.503   3
   2 -10   0 37233.2 521.871   0
   2  10   0 36444.8 587.013   3
  -2 -10   0 37351.2 675.556   5
   2  10   0 35495.7 844.149   2
  -2 -10   0 36053.9 828.535   6
   2 -10   0 36793.1 489.617   4
  -2  10   0 36565.9 794.686   2
  -2  10   0 36294.3 617.842   1
   2  10   0 35879.8 461.002   1
   2 -10   0 38040.5 625.520   5
  -2 -10   0 37868.0 588.792   0
  -3  10   0 30910.7 766.347   2
  -3 -10   0 31488.7 617.866   0
   3  10   0 30580.1 859.848   2
  -3  10   0 29845.4 639.395   1
  -3  10   0 29591.0 755.785   3
   3 -10   0 29190.9 516.970   0
   3  10   0 28641.2 509.922   3
  -3 -10   0 31060.0 693.940   5
  -3 -10   0 29838.5 824.757   6
   3 -10   0 28985.4 471.546   4
  -4 -10   0 3263.69 518.632   5
  -4  10   0 3064.84 502.934   2
   4  10   0 3009.75 638.509   2
  -4 -10   0 3183.19 639.492   6
  -4  10   0 3230.92 529.279   3
   4 -10   0 2852.13 363.930   0
  -4 -10   0 2873.47 439.173   0
  -4  10   0 2628.76 456.448   1
   5  10   0 7985.87 683.490   2
   5 -10   0 8176.83 449.237   0
  -5 -10   0 8370.08 767.189   6
  -5 -10   0 9188.32 561.094   0
  -5  10   0 8800.24 590.863   1
  -5  10   0 9321.58 686.340   3
  -5 -10   0 8990.49 634.514   5
  -6 -10   0 3676.07 646.072   5
  -6  10   0 3819.06 653.794   3
   6  10   0 3783.73 685.906   2
  -6 -10   0 4379.12 797.840   6
  -6 -10   0 3984.38 570.938   0
  -6  10   0 3403.03 596.647   1
  -7 -10   0 2016.86 678.289   5
  -7 -10   0 1913.71 816.585   6
   7  10   0 2090.95 718.317   2
  -7  10   0 1858.63 709.445   3
  -7 -10   0 2443.09 641.336   0
  -7  10   0 1743.59 631.765   1
  -8  10   0 6216.05 817.412   3
  -8 -10   0 6573.74 829.948   5
  -8 -10   0 7691.37 950.950   6
  -8 -10   0 6651.76 770.068   0
   8  10   0 6521.87 806.570   2
  -8  10   0 6214.53 752.930   1
  -9  10   0 272.131 859.933   3
  -9 -10   0 616.868 893.801   6
  -9 -10   0 163.090 769.914   0
  -9 -10   0 379.886 782.673   5
   9  10   0-14.7748 737.164   2
  -9  10   0 76.1051 747.054   1
 -10  10   0 326.351 750.647   1
 -10  10   0 539.599 882.332   3
 -10 -10   0 106.010 870.648   0
  10  10   0 591.205 783.918   2
 -10 -10   0 334.387 836.381   5
 -11 -10   0 4781.08 966.115   0
  11  10   0 3689.10 869.563   2
 -11  10   0 5052.33 910.928   1
 -11 -10   0 5925.31 953.272   5
 -11  10   0 4658.33 1012.30   3
 -12  10   0 3517.01 1009.70   1
 -12 -10   0 4021.89 1110.32   5
 -12 -10   0 3219.99 1055.17   0
  12  10   0 3585.52 976.950   2
 -12  10   0 2538.32 1076.23   3
 -13 -10   0 439.729 1058.11   5
 -13 -10   0 309.708 1024.99   0
  13  10   0 173.361 890.694   2
 -13  10   0 633.976 1058.60   1
 -14  10   0 552.996 1142.24   1
 -14 -10   0 468.502 1225.57   5
 -14  10   0 614.803 1156.33   3
  14  10   0 247.634 1024.06   2
 -14 -10   0 135.451 1141.65   0
  15  10   0 2273.75 1099.43   2
 -15  10   0 2835.15 1128.01   3
 -15 -10   0 3103.26 1142.55   5
 -15 -10   0 2963.53 1349.62   0
  16  10   0 429.894 953.282   2
 -16  10   0 443.621 1061.70   3
 -16 -10   0 384.113 1380.07   5
 -16 -10   0 423.907 1259.17   0
 -17  10   0 497.450 1089.96   3
  17  10   0-100.626 1188.84   2
 -17 -10   0 967.012 1471.33   5
 -17 -10   0 227.815 1505.09   0
 -18 -10   0 1041.50 1345.80   5
  18  10   0 50.7135 1092.44   2
   0  11   0 68.6182 367.534   3
   0 -11   0-18.8701 394.092   5
   0  11   0 188.863 492.561   2
   0 -11   0 121.701 517.859   6
   0 -11   0 137.032 301.783   4
   1  11   0 665.021 335.747   3
  -1  11   0 812.049 419.213   3
   1 -11   0 494.429 392.419   5
  -1 -11   0 443.035 568.380   6
  -1 -11   0 367.940 394.938   5
   1  11   0 565.662 514.819   2
  -1  11   0 379.445 544.230   2
   2  11   0 19953.5 513.531   3
  -2  11   0 21182.3 685.671   3
   2  11   0 21086.7 796.873   2
  -2 -11   0 21621.7 621.356   5
  -2 -11   0 20448.6 772.543   6
  -2 -11   0 21549.6 518.330   0
   2 -11   0 21720.2 550.966   5
  -2  11   0 20674.7 548.471   1
  -2  11   0 20600.6 727.499   2
  -3 -11   0 40486.7 962.356   6
  -3  11   0 40188.4 732.733   1
   3 -11   0 42171.4 708.375   5
  -3  11   0 40474.5 892.818   2
  -3 -11   0 41129.0 700.543   0
   3  11   0 40881.8 974.435   2
  -3  11   0 41206.9 906.194   3
  -3 -11   0 42160.5 798.755   5
  -4 -11   0 3954.13 473.580   0
  -4 -11   0 4609.88 553.674   5
   4  11   0 4827.37 708.693   2
  -4  11   0 4064.95 498.433   1
  -4  11   0 3997.15 547.253   2
  -4  11   0 5202.45 627.958   3
  -4 -11   0 3925.54 697.496   6
   5  11   0 6877.84 740.029   2
  -5  11   0 7137.07 591.926   1
  -5 -11   0 8049.95 558.405   0
  -5 -11   0 7047.65 819.304   6
  -5 -11   0 8696.30 651.179   5
  -5  11   0 8309.65 715.457   3
   6  11   0 22376.5 966.279   2
  -6 -11   0 21666.1 844.164   5
  -6 -11   0 22477.2 1004.54   6
  -6  11   0 22485.3 811.235   1
  -6  11   0 23476.7 942.478   3
  -6 -11   0 22794.1 766.705   0
  -7  11   0 7814.28 695.979   1
  -7 -11   0 8317.66 788.287   5
  -7  11   0 7469.32 820.604   3
  -7 -11   0 7635.52 690.066   0
  -7 -11   0 7911.74 896.320   6
   7  11   0 7892.52 830.781   2
  -8 -11   0 384.276 694.321   0
  -8 -11   0 892.218 877.144   6
  -8  11   0 302.771 702.042   1
   8  11   0 329.585 752.801   2
  -8 -11   0 235.645 731.652   5
  -8  11   0 289.933 817.737   3
  -9 -11   0 5418.89 974.263   6
   9  11   0 5896.22 917.026   2
  -9  11   0 5708.03 923.829   3
  -9 -11   0 5056.96 832.253   0
  -9  11   0 5654.92 784.808   1
  -9 -11   0 5954.75 902.045   5
 -10 -11   0 5625.11 985.215   5
 -10  11   0 5078.04 881.010   1
 -10 -11   0 4998.28 1135.64   6
  10  11   0 5147.55 892.366   2
 -10  11   0 5426.42 1026.48   3
 -10 -11   0 5782.33 871.298   0
 -11  11   0-206.731 1013.07   3
  11  11   0 372.261 854.303   2
 -11 -11   0 113.557 858.383   0
 -11 -11   0 90.8520 1004.78   5
 -11  11   0 661.057 925.527   1
 -12 -11   0 394.489 964.584   5
  12  11   0 179.016 978.530   2
 -12  11   0-192.392 1082.20   3
 -13  11   0 294.739 1091.08   3
 -13  11   0 134.708 1092.29   1
 -13 -11   0-78.5819 998.195   0
  13  11   0 443.539 966.147   2
  14  11   0 437.526 1109.11   2
 -14  11   0 827.744 1190.75   1
 -14 -11   0 1102.33 1089.13   0
 -14 -11   0 884.089 1180.42   5
 -14  11   0 1179.50 1151.75   3
 -15  11   0 436.686 1126.75   3
  15  11   0 820.046 1169.44   2
 -15 -11   0 1296.46 1150.66   0
 -15 -11   0 1213.79 1352.38   5
  16  11   0-164.310 1186.78   2
 -16 -11   0 574.505 1140.26   5
 -16  11   0 51.4172 1319.64   3
 -16 -11   0 675.207 1412.68   0
 -17 -11   0 49.0923 1381.26   0
 -17 -11   0 211.667 1412.67   5
 -17  11   0 136.448 1395.81   3
  17  11   0 257.415 1027.27   2
   0  12   0 670.180 422.232   3
   0 -12   0 1170.59 417.683   5
   0  12   0 723.756 609.305   2
   0 -12   0 994.548 619.598   6
   1 -12   0 1744.29 430.749   5
   1 -12   0 1614.37 612.050   6
   1  12   0 1547.40 601.302   2
  -1  12   0 1443.66 458.472   3
  -1 -12   0 1384.40 642.959   6
  -1  12   0 1783.86 612.267   2
  -1 -12   0 1889.78 457.928   5
   1  12   0 1496.08 387.765   3
  -2 -12   0 10635.3 567.820   5
   2 -12   0 10802.4 509.993   5
  -2 -12   0 10717.2 749.769   6
  -2  12   0 12076.9 710.196   2
  -2  12   0 11173.0 634.265   3
   2  12   0 11443.1 773.259   2
   3  12   0 1214.79 702.720   2
  -3  12   0 1250.60 553.315   3
  -3 -12   0 2133.91 518.422   5
  -3 -12   0 1874.04 672.160   6
  -3  12   0 1768.67 573.225   2
  -4  12   0 149.494 587.513   2
  -4 -12   0 3.33194 687.891   6
   4  12   0 235.304 676.815   2
  -4  12   0 78.4044 557.621   3
  -4 -12   0 32.0682 558.815   5
  -5 -12   0 1939.02 528.762   0
  -5  12   0 1578.56 542.664   1
  -5 -12   0 1463.13 742.731   6
  -5  12   0 1744.97 628.188   3
  -5 -12   0 1845.12 614.142   5
   5  12   0 1778.95 744.836   2
  -6  12   0 1351.66 679.830   3
   6  12   0 1543.18 784.150   2
  -6  12   0 1405.58 598.908   1
  -6 -12   0 1772.76 672.952   5
  -6 -12   0 1589.33 576.492   0
  -6 -12   0 938.530 807.476   6
  -7  12   0 2811.05 661.095   1
  -7 -12   0 3277.55 750.408   5
   7  12   0 3043.64 807.848   2
  -7 -12   0 2471.12 644.608   0
  -7 -12   0 2640.53 844.726   6
  -7  12   0 2715.84 805.941   3
   8  12   0 382.543 798.284   2
  -8 -12   0 313.719 911.756   6
  -8 -12   0 264.768 690.588   0
  -8  12   0 474.680 832.293   3
  -8  12   0 692.687 705.944   1
  -8 -12   0 183.769 746.372   5
  -9  12   0 171.023 841.758   3
  -9 -12   0 67.4565 743.361   0
   9  12   0 298.517 900.504   2
  -9 -12   0 611.942 829.805   5
  -9  12   0 290.657 801.381   1
  -9 -12   0 656.272 943.081   6
 -10 -12   0 1032.55 1120.69   6
 -10  12   0 490.240 997.725   3
 -10  12   0 380.513 859.447   1
 -10 -12   0 839.468 881.808   0
 -10 -12   0 535.443 907.057   5
  10  12   0 612.305 861.116   2
 -11 -12   0 278.331 934.992   0
 -11  12   0 238.427 894.518   1
 -11  12   0 80.0150 1062.82   3
 -11 -12   0 197.974 917.510   5
  11  12   0-21.5249 896.779   2
 -12 -12   0 882.160 989.358   5
 -12 -12   0 994.844 1060.47   0
  12  12   0 976.921 1008.24   2
 -12  12   0 1006.26 951.335   1
 -12  12   0 768.572 1144.65   3
 -13 -12   0 1972.10 1032.64   0
 -13  12   0 1611.92 1185.53   3
 -13  12   0 2043.61 1041.18   1
  13  12   0 1752.34 1104.84   2
 -13 -12   0 2355.16 1205.27   5
  14  12   0 632.965 1132.74   2
 -14 -12   0 1603.45 1169.74   0
 -14 -12   0 1433.96 1089.97   5
 -14  12   0 757.797 1068.30   3
 -15  12   0 105.811 1300.99   3
 -15 -12   0-125.126 1264.71   0
  15  12   0 418.091 1146.48   2
  16  12   0 652.424 1223.37   2
 -16 -12   0 1438.74 1209.56   0
 -16  12   0 72.6899 1333.86   3
 -16 -12   0 422.862 1373.17   5
 -17 -12   0 76.4666 1214.20   5
   0  13   0 165.948 611.481   2
   0  13   0 340.976 453.934   3
   1  13   0 1180.27 697.387   2
  -1 -13   0 919.198 673.300   6
  -1  13   0 813.733 505.413   3
   1 -13   0 892.097 651.166   6
  -1  13   0 1179.46 668.723   2
   2  13   0 7412.64 794.098   2
  -2  13   0 7075.25 727.634   2
  -2 -13   0 7660.90 747.077   6
  -2  13   0 7017.22 602.250   3
   3  13   0 10786.8 816.591   2
  -3  13   0 12133.0 779.597   2
  -3  13   0 9898.97 713.066   3
  -3 -13   0 11532.0 846.542   6
  -4  13   0 11412.6 777.960   3
  -4 -13   0 12134.0 682.890   5
  -4  13   0 13268.4 793.845   2
  -4 -13   0 12062.0 871.616   6
   4  13   0 13719.1 924.067   2
  -5 -13   0 9892.70 725.144   5
  -5  13   0 9670.65 799.851   3
   5  13   0 10610.0 920.523   2
  -5 -13   0 9252.81 876.337   6
  -6  13   0 4075.89 813.415   3
   6  13   0 4092.95 841.984   2
  -6 -13   0 5026.95 938.695   6
  -6 -13   0 4212.61 724.895   5
  -7 -13   0-79.6616 757.061   5
   7  13   0-74.8284 869.194   2
  -7 -13   0 143.230 937.737   6
  -7  13   0-161.947 739.176   3
  -8 -13   0 2080.31 1030.15   6
  -8  13   0 1830.50 844.819   3
  -8 -13   0 2201.36 792.265   5
   8  13   0 2047.34 876.004   2
   9  13   0 6894.76 1005.53   2
  -9 -13   0 7991.94 1137.80   6
  -9  13   0 7599.24 862.480   1
  -9 -13   0 8888.00 932.730   5
  -9  13   0 8069.27 1039.33   3
 -10 -13   0 2895.30 947.428   5
 -10 -13   0 1865.99 837.361   0
 -10  13   0 1849.36 885.496   1
 -10 -13   0 2519.22 1074.20   6
  10  13   0 2028.50 921.314   2
 -10  13   0 2485.43 1014.23   3
  11  13   0 1950.81 974.172   2
 -11  13   0 2025.52 970.997   1
 -11  13   0 2752.29 1150.19   3
 -11 -13   0 2750.83 930.987   5
 -11 -13   0 2241.93 943.423   0
 -12 -13   0 3130.02 1090.62   5
 -12  13   0 2937.82 1059.42   1
 -12  13   0 2812.19 1213.38   3
 -12 -13   0 3333.06 1043.37   0
  12  13   0 2825.37 995.665   2
 -13  13   0 881.904 1093.41   1
 -13 -13   0 1638.07 1216.47   5
 -13 -13   0 1151.61 1002.81   0
 -13  13   0 1668.80 1264.92   3
  13  13   0 581.518 1154.59   2
 -14  13   0-161.653 1097.16   3
  14  13   0 336.470 996.548   2
 -14 -13   0-206.670 1196.71   0
 -14 -13   0 258.471 1111.32   5
 -15 -13   0 237.818 1332.01   5
 -15 -13   0 121.314 1338.27   0
  15  13   0 392.836 1071.55   2
 -15  13   0 219.674 1366.26   3
 -16 -13   0 753.002 1430.18   0
 -16 -13   0 2134.93 1454.93   5
   0 -14   0 83139.6 1331.01   6
   0  14   0 85898.8 1448.44   2
   1  14   0 26149.7 1004.42   2
  -1  14   0 24901.8 791.993   3
  -1 -14   0 24939.7 949.917   6
  -1  14   0 24496.3 972.386   2
   1 -14   0 24340.5 912.078   6
  -2  14   0 3820.01 619.326   3
  -2 -14   0 4614.19 768.423   6
   2  14   0 4819.21 817.691   2
  -2  14   0 4541.04 722.995   2
  -3  14   0 526.432 643.387   2
  -3 -14   0-96.5218 733.267   6
  -3  14   0 251.884 577.321   3
   3  14   0 382.905 737.805   2
   4  14   0 10.9006 769.176   2
  -4  14   0 298.713 629.754   3
  -4  14   0 234.643 660.221   2
  -5 -14   0 110.295 802.839   6
  -5  14   0-237.641 704.792   3
   5  14   0 198.989 795.634   2
  -6  14   0 182.704 715.729   3
   6  14   0 36.0644 892.531   2
  -7  14   0 1359.86 876.038   3
   7  14   0 475.713 954.488   2
  -7 -14   0 774.951 991.279   6
  -8 -14   0 884.907 1011.84   6
  -8  14   0 658.771 928.300   3
   8  14   0-85.1974 975.457   2
  -9  14   0 724.596 1000.37   3
   9  14   0 42.5276 905.219   2
  -9 -14   0 560.827 1020.77   6
 -10 -14   0 1015.79 1170.68   6
  10  14   0 34.0943 1035.78   2
 -10  14   0 376.708 953.032   3
  11  14   0 1420.03 1122.18   2
 -11  14   0 1489.82 1160.81   3
  12  14   0-27.1524 1109.54   2
 -12  14   0 616.392 1245.95   3
  13  14   0 408.727 1050.37   2
 -13  14   0 457.515 1291.61   3
 -14  14   0 473.459 1225.67   3
  14  14   0 308.094 1233.65   2
 -15  14   0 369.500 1320.99   3
   0 -15   0 544.806 758.004   6
   0  15   0 781.979 741.255   2
  -1  15   0 2110.96 725.662   2
   1  15   0 2461.68 756.925   2
  -1 -15   0 2674.33 802.500   6
   1 -15   0 2616.77 732.552   6
   2  15   0 4907.80 883.463   2
  -2  15   0 4512.20 629.514   3
   2 -15   0 3670.24 746.335   6
  -2  15   0 3279.45 727.466   2
  -2 -15   0 4033.14 800.145   6
  -3  15   0 1247.11 676.296   3
   3  15   0 1221.54 814.566   2
  -3 -15   0 1336.06 844.020   6
  -3  15   0 853.677 748.022   2
  -4  15   0-98.3728 723.011   3
  -4 -15   0 295.169 796.822   6
  -4  15   0-113.563 664.492   2
   4  15   0 72.9678 833.627   2
   5  15   0 226.841 921.168   2
  -5  15   0 320.140 754.562   3
  -5 -15   0-40.7739 916.712   6
   6  15   0 1091.55 882.248   2
  -6  15   0 1944.69 866.775   3
  -6 -15   0 1824.43 997.176   6
  -7  15   0 1818.17 842.968   3
   7  15   0 1593.10 907.897   2
  -7 -15   0 2638.48 1050.67   6
  -8  15   0 3011.37 998.204   3
   8  15   0 3114.37 1008.31   2
  -8 -15   0 2828.59 998.745   6
  -9  15   0 1297.86 998.472   3
   9  15   0 1885.27 1105.99   2
  -9 -15   0 3009.56 1208.07   6
 -10 -15   0 548.199 1065.74   6
 -10  15   0 95.9290 1004.87   3
  10  15   0 543.474 1117.62   2
 -11  15   0 581.274 1137.01   3
  11  15   0-166.814 1128.48   2
 -12  15   0 307.795 1261.42   3
 -13  15   0 706.727 1337.24   3
  13  15   0-78.3961 1233.47   2
  14  15   0 214.830 1267.47   2
 -14  15   0 84.1646 1330.49   3
   0 -16   0 8476.73 904.945   6
   0  16   0 8513.37 930.507   2
  -1  16   0 5550.37 821.145   2
   1  16   0 6329.97 935.724   2
  -1 -16   0 6264.76 835.274   6
   1 -16   0 5443.37 816.267   6
  -2  16   0 1692.05 752.777   2
   2  16   0 1510.05 891.357   2
  -2 -16   0 1295.21 841.451   6
   2 -16   0 1028.57 807.265   6
  -3  16   0 2799.72 814.489   2
  -3 -16   0 1872.28 901.903   6
   3 -16   0 1324.52 808.818   6
  -3  16   0 1714.32 671.628   3
   3  16   0 1825.66 896.874   2
  -4  16   0 1469.69 708.554   3
  -4  16   0 1407.54 816.948   2
  -4 -16   0 2636.47 911.427   6
   4  16   0 1636.14 959.687   2
  -5  16   0 1926.76 829.374   3
  -5 -16   0 1743.28 932.767   6
   5  16   0 1854.59 924.619   2
   6  16   0 2934.36 1060.07   2
  -6 -16   0 2343.12 1018.81   6
  -6  16   0 2119.87 877.845   3
  -7  16   0-179.826 889.364   3
   7  16   0 527.712 1067.45   2
  -7 -16   0 725.141 1095.47   6
  -8 -16   0 2086.05 1029.04   6
  -8  16   0 1457.42 916.714   3
   8  16   0 1789.08 1055.39   2
  -9 -16   0 2462.91 1264.95   6
   9  16   0 2498.80 1092.95   2
  -9  16   0 2610.30 994.375   3
  10  16   0 143.291 1039.90   2
 -10  16   0 357.247 1168.89   3
 -10 -16   0 714.942 1183.60   6
 -11  16   0 1599.37 1053.80   3
  11  16   0 122.509 1133.12   2
  12  16   0 369.151 1052.58   2
 -12  16   0 701.895 1296.40   3
 -13  16   0 302.313 1366.83   3
  13  16   0 178.923 1276.56   2
   0  17   0 488.965 861.043   2
   0 -17   0 130.907 826.435   6
  -1  17   0 436.944 903.980   2
  -1 -17   0 259.773 875.416   6
   1  17   0 62.7712 925.609   2
   1 -17   0 341.751 789.512   6
   2 -17   0 4074.50 834.718   6
   2  17   0 4540.43 946.560   2
  -2 -17   0 3279.51 949.267   6
  -2  17   0 3605.29 867.635   2
   3  17   0 2072.64 955.033   2
  -3  17   0 2150.10 816.956   2
  -3 -17   0 1768.69 958.887   6
  -4  17   0 350.793 832.674   2
  -4  17   0-19.6128 797.909   3
  -4 -17   0 50.9665 995.392   6
   4  17   0 49.4211 1004.30   2
  -5 -17   0 300.903 1033.36   6
  -5  17   0-23.1794 769.607   3
   5  17   0-140.527 905.335   2
  -6 -17   0 1035.93 991.624   6
  -6  17   0 934.850 848.362   3
   6  17   0 743.130 932.985   2
  -7 -17   0 773.464 1103.40   6
   7  17   0 1392.62 973.182   2
  -7  17   0 770.911 1009.97   3
  -8  17   0 610.372 1054.18   3
  -8 -17   0 930.028 1151.16   6
   8  17   0 302.895 1072.51   2
  -9 -17   0 837.467 1285.16   6
   9  17   0 452.322 1170.05   2
  -9  17   0 377.312 1126.73   3
 -10 -17   0 910.126 1208.43   6
 -11  17   0 168.368 1068.93   3
  11  17   0 227.933 1273.34   2
  12  17   0 118.383 1359.14   2
   0  18   0 607.694 956.584   2
   1  18   0 89.0207 860.262   2
  -1  18   0 80.9497 909.214   2
  -2 -18   0 775.110 880.291   6
   2  18   0 261.050 874.665   2
  -2  18   0 506.481 918.425   2
  -3  18   0 390.150 822.704   2
   3  18   0 1312.89 983.205   2
  -3 -18   0 1220.37 979.533   6
  -4 -18   0-87.2867 1045.17   6
   4  18   0 25.6641 1050.58   2
  -4  18   0 450.149 819.362   2
   5  18   0-28.0940 1058.09   2
  -5  18   0 3.53440 906.245   3
  -5 -18   0 727.053 998.189   6
  -6 -18   0 221.962 1093.74   6
  -7 -18   0 694.728 1147.64   6
  -7  18   0 175.377 891.201   3
  -8  18   0 1262.42 1139.57   3
   8  18   0 1333.40 1247.27   2
  -8 -18   0 1204.25 1299.12   6
   9  18   0 419.325 1082.96   2
  -9  18   0-172.106 1192.10   3
  -9 -18   0 1092.83 1194.99   6
 -10  18   0 381.553 1171.44   3
  10  18   0 64.6753 1173.77   2
 -11  18   0 941.982 1266.00   3
   0  19   0-106.495 934.821   2
   1  19   0 505.130 1015.20   2
  -1  19   0 162.069 863.577   2
  -2  19   0 150.642 1020.22   2
  -3  19   0 129.538 858.086   2
   3  19   0 60.7597 1011.57   2
   4  19   0 631.271 1117.13   2
  -4  19   0 541.005 927.836   2
   5  19   0 96.9437 1157.90   2
  -6  19   0 1746.69 877.885   3
   6  19   0 1626.40 1215.05   2
  -7  19   0 717.133 1061.42   3
   7  19   0 801.428 1275.64   2
   8  19   0-125.784 1094.33   2
  -8 -19   0 753.219 1133.88   6
   9  19   0 21.9454 1327.85   2
  -9  19   0 480.131 1073.25   3
 -10  19   0 206.279 1045.77   3
  -1  20   0 479.337 1114.66   2
   1  20   0 211.043 1126.12   2
   2  20   0 737.132 1138.67   2
  -2  20   0 600.738 1019.04   2
  -3  20   0 111.609 963.334   2
   3  20   0-79.6881 999.208   2
   4  20   0 119.905 1163.28   2
  -4  20   0 598.680 1030.22   2
   5  20   0 1378.89 1271.43   2
   6  20   0 1512.58 1285.13   2
   7  20   0 309.127 1223.59   2
  -8  20   0 655.688 1185.66   3
  -9  20   0 521.011 1155.64   3
   0  21   0 588.131 964.728   2
   1  21   0 585.425 1038.28   2
  -1  21   0 1114.55 972.445   2
  -2  21   0 512.523 965.076   2
   2  21   0 132.250 1237.87   2
  -3  21   0 694.261 1141.27   2
   3  21   0 61.7355 1018.97   2
   4  21   0 343.817 1241.24   2
   5  21   0 1776.90 1330.83   2
   0  22   0 290.186 1279.11   2
  -1  22   0 256.162 1248.42   2
   1  22   0 599.109 1129.59   2
  -2  22   0 595.634 1234.35   2
  -3  22   0 2914.64 1277.42   2
 -20   0   1 116.290 1537.22   5
 -19   0   1 773.553 1341.27   5
 -18   0   1 115.184 1391.56   5
  18   0  -1-46.5050 1002.01   2
 -17   0   1 446.017 1158.92   5
 -17   0   1 220.545 1159.75   1
  17   0  -1 985.254 941.390   2
 -16   0   1-140.673 1078.52   1
 -16   0   1 1023.35 1263.72   5
 -16   0   1-67.9687 785.628   3
  16   0  -1 302.549 870.819   2
 -15   0   1-6.86596 1034.22   5
  15   0  -1 561.652 836.037   2
 -15   0   1-19.0101 691.981   3
 -15   0   1-70.7825 982.494   1
 -14   0   1 33.7979 1051.98   5
 -14   0   1 102.963 652.719   3
 -14   0   1 232.157 857.410   1
  14   0  -1 87.7360 777.435   2
 -13   0   1-101.309 1017.38   5
 -13   0   1 68.2192 637.252   3
  12   0  -1-226.201 675.994   2
 -12   0   1 139.994 593.682   3
 -12   0   1 84.9413 936.050   5
 -12   0   1 249.374 757.251   1
 -11   0   1 453.714 699.481   1
  11   0  -1 465.530 628.669   2
 -11   0   1 41.4296 524.200   3
 -11   0   1 22.7044 822.948   5
  10   0  -1 281.931 794.454   0
 -10   0   1 23.0114 734.043   5
  10   0  -1 388.240 555.122   2
 -10   0   1 165.863 644.333   1
 -10   0   1 43.3361 509.499   3
   9   0  -1 45.7536 679.887   0
  -9   0   1 55.8447 413.749   3
   9   0  -1 103.861 479.766   2
  -9   0   1-35.7054 568.339   1
  -8   0   1 262.821 529.825   1
  -8   0   1 101.730 585.671   5
   8   0  -1 427.669 421.885   2
  -8   0   1 0.82772 396.397   3
   8   0  -1 187.076 564.463   0
  -7   0   1 205.169 461.803   5
  -7   0   1 107.635 435.594   1
   7   0  -1 201.808 499.802   0
  -7   0   1 202.976 367.550   3
   7   0  -1 334.131 394.325   2
  -6   0   1 59.9776 317.399   3
   6   0  -1 23.9161 362.524   0
  -6   0   1 83.7368 367.561   1
  -6   0   1-23.5352 433.785   5
   6   0  -1 248.869 362.100   2
   5   0  -1 190.363 423.168   0
  -5   0   1 166.849 323.570   5
  -5   0   1 113.401 302.220   3
  -5   0   1 99.2631 372.196   1
  -4   0   1 358.680 216.188   3
  -4   0   1 55.6100 288.580   1
  -4   0   1 74.5036 275.641   5
   4   0  -1 169.326 356.555   0
  -3   0   1 102.383 148.972   1
   3   0   1 388.487 172.807   2
  -3   0  -1 262.704 160.623   3
   3   0   1 546.089 306.511   4
  -3   0  -1 476.111 281.887   5
  -3   0  -1 434.509 307.915   1
  -4   0  -1 101.835 392.207   1
  -4   0  -1 91.6983 367.707   5
   4   0   1-60.5471 387.938   4
   4   0   1 92.4909 228.680   2
  -4   0  -1 33.1058 215.746   3
  -5   0  -1 121.934 372.329   1
  -5   0  -1 307.516 260.023   3
   5   0   1 107.860 402.352   4
   5   0   1 132.905 272.758   2
  -5   0  -1 152.852 343.222   5
  -6   0  -1 218.230 287.263   3
  -6   0  -1 168.815 440.327   5
   6   0   1-190.206 468.777   4
   6   0   1 38.3659 301.343   2
  -6   0  -1 39.8609 433.959   1
  -7   0  -1 58.9070 507.096   1
  -7   0  -1-93.3273 333.100   3
  -7   0  -1-22.0923 555.461   5
   7   0   1 5.50055 356.046   2
   7   0   1 232.094 553.737   4
  -8   0  -1-62.6022 560.904   1
  -8   0  -1 150.796 389.794   3
  -8   0  -1 301.819 638.042   5
   8   0   1 57.7973 402.477   2
   8   0   1 316.705 606.320   4
   9   0   1 30.6192 445.874   2
  -9   0  -1-135.186 674.339   1
   9   0   1 8.02828 738.477   4
  -9   0  -1-110.324 435.605   3
  -9   0  -1-181.459 715.278   5
 -10   0  -1 100.391 792.358   5
  10   0   1-4.11391 835.752   4
 -10   0  -1 287.006 746.484   1
  10   0   1-57.2393 525.098   2
 -10   0  -1 2.49429 484.640   3
  11   0   1-46.0950 924.411   4
 -11   0  -1-246.422 513.386   3
  11   0   1 285.454 528.750   2
 -12   0  -1 762.858 807.028   1
 -12   0  -1-184.604 579.458   3
  12   0   1-19.2028 565.913   2
 -12   0  -1 552.628 969.928   5
 -13   0  -1-65.5671 826.551   1
 -13   0  -1 265.287 1028.52   5
  13   0   1 329.006 652.982   2
 -13   0  -1 86.2935 585.398   3
 -14   0  -1-4.67024 1011.35   5
 -14   0  -1 231.535 666.688   3
  14   0   1 394.148 673.800   2
 -14   0  -1-34.1911 1011.51   1
 -15   0  -1-15.2882 1030.16   1
  15   0   1-52.9450 689.254   2
 -15   0  -1 327.139 1044.28   5
 -16   0  -1 279.847 1261.74   5
 -16   0  -1 680.636 1027.91   1
 -17   0  -1 353.108 1367.37   5
 -18   0  -1 71.9082 1374.33   5
 -19   0  -1-102.324 1218.62   5
 -20  -1   1 174.925 1468.16   5
 -20   1   1 544.588 1281.45   5
 -19   1   1 970.448 1511.15   5
  19   1  -1 49.6673 1011.56   2
 -19  -1   1 1122.09 1310.69   5
 -18   1   1 296.182 1328.53   5
  18   1  -1 634.469 999.398   2
  18  -1  -1 885.451 988.368   2
 -18  -1   1 1349.62 1471.64   5
 -17  -1   1 1560.07 1150.64   5
 -17   1   1 1091.47 1035.98   1
 -17   1   1 513.289 1166.80   5
  17   1  -1 1358.33 975.460   2
  17  -1  -1 1625.92 939.686   2
 -17  -1   1 1361.58 1026.59   1
 -17   1   1 1267.13 865.401   3
 -16   1   1 1060.04 904.626   1
  16   1  -1 777.116 850.029   2
 -16   1   1 739.569 836.803   3
  16  -1  -1 659.943 823.792   2
 -16  -1   1 1838.77 1099.16   1
 -16  -1   1 760.654 1262.07   5
 -16   1   1 1266.36 1252.89   5
 -15   1   1 692.522 796.502   3
  15   1  -1 236.762 755.789   2
 -15  -1   1-19.2435 680.190   3
 -15  -1   1-24.7244 1051.11   5
 -15   1   1 174.834 1155.82   5
  15  -1  -1 100.136 740.203   2
 -15   1   1 305.016 879.992   1
 -15  -1   1-54.2827 999.758   1
 -14  -1   1-229.054 809.181   1
 -14  -1   1 344.858 653.400   3
 -14   1   1 217.681 1022.79   5
  14  -1  -1 117.269 732.401   2
 -14   1   1-162.937 756.743   3
  14   1  -1 70.7113 758.174   2
 -14  -1   1 737.505 1110.81   5
 -14   1   1 58.9592 836.643   1
 -13   1   1 2375.35 830.411   1
 -13  -1   1 2449.61 979.429   5
 -13   1   1 2392.26 716.557   3
 -13  -1   1 1977.87 602.617   3
  13  -1  -1 2476.55 751.251   2
 -13  -1   1 2154.52 813.977   1
  13   1  -1 2301.71 735.705   2
 -13   1   1 2017.66 955.619   5
 -12  -1   1 3866.76 977.067   5
 -12  -1   1 3562.83 602.954   3
 -12   1   1 3894.22 802.212   1
 -12   1   1 3746.62 931.078   5
  12   1  -1 2732.58 673.375   2
 -12   1   1 3335.92 694.575   3
  12  -1  -1 2890.56 688.866   2
 -12  -1   1 3325.58 836.116   1
 -11  -1   1 986.864 893.467   5
 -11  -1   1 821.374 536.857   3
  11  -1  -1 937.795 605.493   2
  11  -1  -1 545.727 877.419   0
 -11   1   1 779.295 830.588   5
 -11  -1   1 553.874 741.651   1
  11   1  -1 465.723 655.996   2
 -11   1   1 768.644 595.241   3
 -11   1   1 887.408 715.363   1
 -10   1   1 29195.2 961.266   1
  10   1  -1 25368.0 811.889   2
  10  -1  -1 28604.0 1004.05   0
 -10   1   1 28778.2 1025.81   5
 -10  -1   1 26922.6 893.610   1
  10  -1  -1 25071.6 806.636   2
 -10  -1   1 28078.8 745.123   3
 -10  -1   1 26931.3 990.650   5
 -10   1   1 26820.0 805.741   3
  -9  -1   1 21384.3 630.483   3
  -9   1   1 20203.3 812.020   5
   9  -1  -1 18670.1 670.762   2
  -9   1   1 20059.1 678.834   3
   9   1  -1 18516.9 682.363   2
  -9  -1   1 23709.4 868.519   5
   9  -1  -1 20835.7 808.939   0
  -9   1   1 22045.4 809.228   1
   9   1  -1 22456.2 867.322   0
  -9  -1   1 21150.3 753.717   1
  -8   1   1 10144.2 510.462   3
  -8  -1   1 12176.3 708.842   5
   8   1  -1 11185.2 582.932   2
   8   1  -1 11690.6 693.011   0
  -8   1   1 11056.9 686.747   5
  -8   1   1 11103.3 656.106   1
  -8  -1   1 12984.4 516.735   3
   8  -1  -1 11695.7 658.904   4
  -8  -1   1 11855.9 595.822   1
   8  -1  -1 12011.8 671.412   0
   7  -1  -1 109724. 1178.29   0
   7   1  -1 112928. 1213.62   0
  -7  -1   1 110143. 1193.76   5
  -7   1   1 112040. 1182.48   5
   7   1  -1 101244. 1075.82   2
  -7   1   1 111699. 1171.79   1
  -7  -1   1 107128. 1006.25   3
   7  -1  -1 112176. 1154.77   4
  -7   1   1 104059. 1069.83   3
  -7  -1   1 111386. 1134.64   1
  -6   1   1 173558. 1291.17   5
  -6   1   1 174825. 1266.87   3
   6   1  -1 188178. 1365.39   0
   6   1  -1 165880. 1241.13   2
  -6   1   1 184541. 1336.98   1
  -6  -1   1 176381. 1172.37   3
   6  -1  -1 177405. 1295.58   0
  -6  -1   1 179950. 1336.31   5
   6  -1  -1 185884. 1308.23   4
  -6  -1   1 182203. 1273.50   1
   5   1  -1 158667. 1147.99   0
  -5   1   1 161941. 1143.56   1
  -5   1   1 156135. 1118.55   5
   5  -1  -1 156423. 1117.57   0
   5  -1  -1 158713. 1096.82   4
  -5  -1   1 157926. 1144.22   5
  -5   1   1 155358. 1104.68   3
  -5  -1   1 159461. 1081.58   1
  -4   1   1 296763. 5142.85   5
  -4  -1   1 300694. 5272.91   5
  -4  -1   1 308452. 5000.84   1
  -4   1   1 306087. 1392.22   3
   4  -1  -1 303075. 5212.94   0
   4  -1  -1 309345. 5115.53   4
  -4   1   1 301374. 5291.92   1
   4   1  -1 285796. 5136.57   2
   4   1  -1 304279. 5337.73   0
  -3  -1   1 2033.37 292.495   6
   3  -1  -1 1459.69 231.996   0
   3   1  -1 1802.76 249.400   0
   3   1  -1 1896.49 243.833   2
  -3  -1   1 838.886 178.253   1
  -3   1   1 1940.64 252.667   5
  -3   1   1 1528.18 227.564   1
  -3  -1   1 1712.74 253.289   5
  -3   1   1 1682.28 220.547   3
   2   1   1 1272.83 105.286   2
  -2   1  -1 1162.28 113.531   3
  -2  -1  -1 1045.51 150.602   1
   3  -1   1 24229.5 414.905   4
  -3  -1  -1 22460.1 289.703   3
  -3  -1  -1 23096.7 421.250   1
   3   1   1 23371.0 462.534   4
  -3   1  -1 22878.5 466.799   1
   3   1   1 21647.5 350.095   2
  -3  -1  -1 23210.4 460.668   5
  -3   1  -1 22755.5 381.926   3
  -3   1  -1 23006.9 443.193   5
   4   1   1 1201.98 317.003   4
  -4  -1  -1 1621.01 328.432   5
   4  -1   1 1235.36 372.716   4
  -4  -1  -1 1413.18 383.662   1
   4   1   1 1292.05 261.734   2
  -4  -1  -1 1403.06 205.352   3
  -4   1  -1 1217.47 308.510   5
  -4   1  -1 1172.69 418.296   1
  -4   1  -1 1388.16 268.466   3
  -5   1  -1 56920.9 679.228   3
  -5   1  -1 59252.0 821.788   1
  -5  -1  -1 58492.8 791.031   1
  -5  -1  -1 56972.1 812.368   5
  -5  -1  -1 58167.6 604.173   3
   5  -1   1 57904.1 768.212   4
   5   1   1 55515.2 649.199   2
   5   1   1 60937.8 857.228   4
  -5   1  -1 56558.9 764.717   5
  -6  -1  -1 5458.87 473.430   1
   6  -1   1 4689.96 343.005   2
  -6   1  -1 6351.09 395.344   3
  -6   1  -1 6093.95 534.702   1
   6   1   1 6508.45 539.341   4
  -6  -1  -1 5990.21 503.996   5
  -6   1  -1 5472.77 472.468   5
   6  -1   1 5622.64 531.595   4
   6   1   1 6131.57 372.626   2
  -6  -1  -1 5790.53 322.184   3
   7  -1   1 50413.5 918.122   4
   7  -1   1 43397.0 692.222   2
  -7  -1  -1 47464.5 679.663   3
  -7   1  -1 47364.5 870.141   5
  -7   1  -1 47926.5 775.961   3
  -7  -1  -1 49560.0 920.010   5
   7   1   1 48162.9 923.167   4
  -7  -1  -1 48652.6 884.190   1
  -7   1  -1 48629.0 913.775   1
   7   1   1 45316.6 724.146   2
  -8   1  -1 92981.7 1264.87   1
  -8  -1  -1 92334.8 1260.19   5
  -8  -1  -1 92427.8 990.565   3
   8   1   1 91884.2 1281.42   4
   8   1   1 87894.9 1045.89   2
   8  -1   1 96472.1 1297.40   4
  -8   1  -1 92211.9 1094.71   3
  -8  -1  -1 94041.5 1246.36   1
  -8   1  -1 90850.3 1233.00   5
  -9   1  -1 8247.75 742.612   1
   9  -1   1 7830.39 772.133   4
  -9  -1  -1 8606.28 500.239   3
  -9  -1  -1 8305.79 831.103   5
  -9  -1  -1 9664.64 771.196   1
  -9   1  -1 8573.27 790.371   5
  -9   1  -1 8809.23 573.735   3
   9   1   1 9487.33 833.410   4
   9   1   1 7845.33 542.722   2
   9  -1   1 7469.98 531.999   2
  10   1   1 963.243 502.634   2
  10  -1   1 824.467 828.002   4
  10  -1   1 665.828 489.942   2
 -10   1  -1 583.890 520.875   3
 -10  -1  -1 822.780 437.639   3
 -10   1  -1 550.970 744.036   5
 -10  -1  -1 570.414 713.626   1
 -10  -1  -1 748.178 829.696   5
 -10   1  -1 685.105 764.974   1
  10   1   1 178.525 862.649   4
 -11   1  -1 494.918 886.758   5
  11   1   1 285.799 929.962   4
  11  -1   1 340.983 906.675   4
 -11  -1  -1 414.376 747.579   1
 -11  -1  -1 223.190 502.145   3
 -11  -1  -1 606.344 868.025   5
  11  -1   1 362.771 551.618   2
 -11   1  -1 90.8269 832.517   1
  11   1   1 265.554 548.133   2
 -11   1  -1 77.0429 576.700   3
  12   1   1 1217.83 614.204   2
  12  -1   1 1909.77 982.166   4
  12  -1   1 676.334 621.324   2
 -12   1  -1 1136.78 636.572   3
 -12  -1  -1 1683.20 951.109   5
  12   1   1 1242.18 957.506   4
 -12  -1  -1 1074.56 540.498   3
 -12   1  -1 723.159 805.220   1
 -12   1  -1 572.915 931.916   5
 -12  -1  -1 1099.34 790.213   1
 -13  -1  -1 2723.15 879.882   1
 -13   1  -1 2603.31 646.416   3
  13  -1   1 2441.72 667.693   2
  13   1   1 2604.36 699.535   2
  13  -1   1 2730.01 1036.80   4
 -13   1  -1 3007.05 968.016   5
 -13  -1  -1 2739.80 581.416   3
 -13  -1  -1 2945.22 999.010   5
 -13   1  -1 2696.78 956.695   1
 -14   1  -1 646.822 1095.01   5
 -14  -1  -1 366.632 986.066   1
  14  -1   1 5.75270 1085.68   4
  14  -1   1 138.946 692.741   2
  14   1   1 521.664 673.409   2
 -14   1  -1 670.111 1010.63   1
 -14  -1  -1 661.774 1021.28   5
 -14   1  -1 331.549 714.313   3
 -15   1  -1 387.637 943.417   1
 -15   1  -1 447.971 1078.56   5
  15  -1   1 583.258 747.172   2
 -15  -1  -1 449.834 1067.90   1
 -15   1  -1 211.559 692.218   3
  15   1   1-100.673 766.780   2
 -15  -1  -1 585.241 1132.99   5
 -16   1  -1 675.170 1155.34   5
 -16   1  -1 878.734 1187.26   1
 -16  -1  -1 222.029 1252.53   5
 -16  -1  -1 250.516 963.510   1
 -17  -1  -1-7.45349 1371.28   5
 -17   1  -1-161.751 1359.59   5
 -18   1  -1 365.986 1269.82   5
 -18  -1  -1 567.397 1478.10   5
 -19   1  -1 832.648 1309.30   5
 -19  -1  -1 318.035 1508.77   5
 -20   2   1 50.9299 1247.99   5
 -19  -2   1 287.602 1516.77   5
  19   2  -1-142.003 914.901   2
 -19   2   1 1063.94 1497.65   5
 -18   2   1 1562.18 1352.14   5
  18   2  -1 2327.32 1007.60   2
 -18  -2   1 2034.34 1204.47   5
  18  -2  -1 1916.73 921.904   2
 -18   2   1 2167.20 880.118   3
 -17  -2   1 1795.68 1307.15   5
 -17  -2   1 2922.66 975.310   1
  17  -2  -1 2505.73 956.466   2
 -17   2   1 2119.39 1124.30   5
  17   2  -1 2207.75 995.538   2
 -17   2   1 1983.75 842.095   3
 -16  -2   1 1606.89 1073.29   1
  16  -2  -1 1018.90 788.575   2
 -16   2   1 1675.45 806.606   3
 -16   2   1 1831.27 1122.79   5
  16   2  -1 903.731 813.004   2
 -16  -2   1 1402.93 1254.21   5
 -16   2   1 1098.67 1134.54   1
 -15   2   1 1883.28 772.075   3
  15   2  -1 1106.38 875.229   2
 -15   2   1 2052.29 1122.88   5
 -15  -2   1 1786.63 929.597   1
 -15   2   1 1201.25 1075.92   1
 -15  -2   1 1249.48 1060.61   5
  15  -2  -1 768.306 831.692   2
 -14  -2   1 930.843 600.130   3
 -14   2   1 716.622 728.676   3
 -14   2   1 683.602 998.631   1
  14   2  -1 724.550 727.008   2
 -14   2   1 1395.04 1048.46   5
  14  -2  -1 1029.12 718.797   2
 -14  -2   1 948.952 854.244   1
 -14  -2   1 1343.14 1124.02   5
 -13  -2   1 2669.31 601.897   3
 -13  -2   1 3170.31 871.975   1
 -13   2   1 3401.09 958.842   1
  13  -2  -1 3197.91 754.834   2
 -13   2   1 2606.94 753.004   3
 -13  -2   1 2824.98 987.817   5
 -13   2   1 3104.55 947.382   5
  13   2  -1 2917.17 753.830   2
 -12  -2   1 1420.50 545.312   3
  12  -2  -1 2321.24 936.714   0
  12   2  -1 1823.40 714.921   2
 -12  -2   1 2234.31 971.288   5
  12  -2  -1 1492.03 664.692   2
 -12  -2   1 1413.85 727.478   1
 -12   2   1 1559.02 697.152   3
 -12   2   1 1870.00 890.940   5
 -12   2   1 2126.04 862.892   1
 -11  -2   1 13583.2 632.414   3
 -11  -2   1 14912.5 1001.90   5
  11  -2  -1 11776.6 715.780   2
 -11   2   1 14105.0 974.568   5
  11  -2  -1 16114.7 1001.77   0
  11   2  -1 13716.0 801.583   2
 -11   2   1 14888.4 776.677   3
 -11  -2   1 14363.1 852.554   1
 -11   2   1 15568.7 909.744   1
 -10  -2   1 7009.70 810.945   5
 -10   2   1 5757.21 764.924   5
 -10   2   1 6281.10 602.363   3
  10   2  -1 6210.10 661.582   2
  10  -2  -1 6667.07 784.478   0
 -10  -2   1 5867.74 508.254   3
 -10   2   1 6484.93 784.298   1
 -10  -2   1 6436.69 679.810   1
  -9   2   1 2078.64 650.740   1
  -9  -2   1 1767.34 562.406   1
   9   2  -1 2263.48 545.142   2
  -9  -2   1 2201.10 708.574   5
   9  -2  -1 2313.98 634.383   4
  -9   2   1 1895.05 525.178   3
  -9   2   1 2208.60 634.413   5
  -9  -2   1 1917.96 429.646   3
   9  -2  -1 2304.37 703.799   0
   8  -2  -1 6292.00 635.429   0
  -8   2   1 5685.89 517.331   3
   8   2  -1 5568.95 478.899   2
  -8  -2   1 5589.23 417.723   3
  -8   2   1 5669.07 581.600   5
  -8   2   1 5855.86 611.607   1
   8  -2  -1 7030.39 599.392   4
  -8  -2   1 5693.12 613.751   5
  -8  -2   1 5954.08 538.538   1
  -7  -2   1 30607.1 677.320   1
   7  -2  -1 31202.0 740.045   0
   7   2  -1 31284.7 770.108   0
  -7   2   1 30829.5 742.079   1
  -7  -2   1 31782.4 773.163   5
   7   2  -1 28002.3 668.788   2
  -7   2   1 31128.1 746.381   5
  -7   2   1 31013.0 677.124   3
   7  -2  -1 32087.2 707.845   4
  -7  -2   1 29852.3 574.099   3
   6  -2  -1 108521. 1053.32   0
   6   2  -1 113634. 1099.25   0
  -6  -2   1 110216. 1091.40   5
  -6   2   1 114626. 1111.97   1
  -6   2   1 107398. 1028.38   5
   6  -2  -1 109693. 1012.10   4
   6   2  -1 101947. 998.272   2
  -6  -2   1 110506. 994.710   1
  -6   2   1 108461. 1070.64   3
  -5  -2   1 1093.82 486.141   6
   5  -2  -1 759.651 337.788   4
  -5  -2   1 693.587 335.905   5
   5   2  -1 631.735 329.394   2
  -5   2   1 866.298 358.394   1
  -5   2   1 591.184 331.647   3
  -5  -2   1 607.481 307.168   1
   5  -2  -1 751.667 388.639   0
  -5   2   1 1153.63 379.998   5
   5   2  -1 1183.94 434.946   0
   4   2  -1 6079.63 347.703   0
  -4  -2   1 6348.52 463.709   6
   4  -2  -1 5734.87 356.769   0
  -4   2   1 5563.72 369.106   5
  -4  -2   1 5777.19 345.893   5
   4   2  -1 5888.16 378.749   2
  -4   2   1 6287.01 354.713   3
   4  -2  -1 6372.31 315.516   4
  -4  -2   1 5713.55 317.358   1
  -4   2   1 5713.41 402.097   1
  -3  -2   1 913.267 283.376   6
   3  -2  -1 924.997 259.748   0
  -3  -2   1 920.203 199.379   1
  -3   2   1 940.559 247.841   3
  -3   2   1 934.249 259.854   5
  -3  -2   1 1047.13 227.760   5
   3   2  -1 680.966 283.870   0
  -3   2   1 988.842 290.808   1
   3  -2  -1 832.901 207.642   4
   3   2  -1 735.796 194.978   2
  -2  -2   1 43.0285 83.2502   1
   2  -2  -1 64.0541 131.384   0
   2   2   1 228471. 3672.73   2
   2   2   1 254394. 1076.66   4
   2  -2   1 251014. 3786.85   4
  -2   2  -1 240098. 4053.19   3
  -2  -2  -1 244239. 4061.59   5
  -2   2  -1 264716. 4183.20   1
   2  -2   1 220498. 3320.63   0
  -2  -2  -1 244538. 1029.52   0
  -3   2  -1 999999. 9528.34   1
  -3  -2  -1 930985. 8512.96   1
   3   2   1 941866. 9504.10   4
  -3   2  -1 937993. 8303.50   5
  -3   2  -1 962231. 9095.03   3
  -3  -2  -1 940159. 9144.33   5
   3  -2   1 983462. 8506.88   0
   3  -2   1 969754. 8685.64   4
   3   2   1 907948. 8205.01   2
  -4   2  -1 23245.0 560.169   1
   4   2   1 23315.0 576.245   4
  -4   2  -1 21599.6 494.195   5
   4  -2   1 22104.0 507.063   0
   4   2   1 21250.7 416.933   2
  -4  -2  -1 23891.1 330.631   3
   4  -2   1 23110.4 517.199   4
  -4  -2  -1 21144.3 481.636   1
  -4  -2  -1 22599.7 555.759   5
  -4   2  -1 23118.9 481.164   3
   5   2   1 21743.5 485.574   2
  -5   2  -1 23597.6 521.505   3
  -5  -2  -1 22878.7 380.225   3
   5   2   1 22462.9 616.600   4
  -5   2  -1 24451.9 605.554   1
  -5  -2  -1 22232.3 548.616   1
   5  -2   1 23431.4 553.923   4
  -5  -2  -1 23298.8 609.384   5
  -5   2  -1 21647.7 530.550   5
  -6   2  -1 16864.7 568.787   5
  -6  -2  -1 17249.2 603.422   5
   6  -2   1 18326.1 627.637   4
  -6  -2  -1 18077.7 395.262   3
   6   2   1 16898.7 497.849   2
   6   2   1 17368.9 655.577   4
  -6   2  -1 17202.0 519.693   3
  -6   2  -1 17853.4 623.452   1
  -6  -2  -1 17915.4 596.935   1
  -7  -2  -1 800.842 495.990   1
  -7  -2  -1 665.933 591.248   5
   7  -2   1 621.782 497.428   4
   7   2   1 800.713 595.521   4
  -7   2  -1 895.975 551.983   1
  -7   2  -1 547.543 381.778   3
  -7   2  -1 735.070 475.901   5
  -7  -2  -1 779.352 285.582   3
   7   2   1 765.741 364.655   2
  -8   2  -1 789.137 635.137   1
   8  -2   1 413.216 611.842   4
   8   2   1 859.388 431.093   2
  -8  -2  -1 297.425 680.510   5
  -8   2  -1 1148.80 566.505   5
  -8  -2  -1 480.544 576.250   1
   8  -2   1 493.426 404.216   2
  -8   2  -1 467.801 428.166   3
  -8  -2  -1 582.219 317.459   3
   8   2   1 1000.25 657.864   4
   9   2   1 7756.46 576.936   2
  -9   2  -1 8811.70 618.004   3
  -9   2  -1 8597.01 778.666   1
   9  -2   1 8454.44 762.738   4
  -9  -2  -1 9248.49 473.240   3
  -9  -2  -1 9722.36 872.594   5
   9  -2   1 7691.93 538.386   2
  -9  -2  -1 9098.55 747.080   1
   9   2   1 9269.54 858.230   4
  -9   2  -1 9463.91 761.688   5
 -10  -2  -1 8115.37 914.969   5
 -10   2  -1 8590.99 862.892   5
  10   2   1 7923.36 909.155   4
  10   2   1 7053.91 606.633   2
 -10  -2  -1 7663.00 758.545   1
  10  -2   1 8149.74 893.564   4
  10  -2   1 6674.12 589.776   2
 -10   2  -1 8280.55 634.174   3
 -10   2  -1 8674.46 869.545   1
 -10  -2  -1 7506.50 490.902   3
 -11  -2  -1 17347.3 655.399   3
  11  -2   1 16305.4 725.268   2
 -11   2  -1 18139.7 1010.05   1
 -11   2  -1 17048.1 969.419   5
 -11  -2  -1 18679.6 1097.33   5
  11  -2   1 17187.0 1007.31   4
  11   2   1 18570.9 1126.01   4
  11   2   1 16558.0 781.809   2
 -11   2  -1 17937.2 791.515   3
 -11  -2  -1 17267.1 949.551   1
 -12   2  -1 5499.66 691.406   3
  12  -2   1 6102.54 968.632   4
 -12  -2  -1 5462.85 567.587   3
 -12   2  -1 6461.39 974.174   5
 -12  -2  -1 6014.61 1063.54   5
 -12   2  -1 4583.60 902.094   1
 -12  -2  -1 5473.28 912.385   1
  12  -2   1 5088.69 635.778   2
  12   2   1 5395.28 718.766   2
 -13  -2  -1 975.738 1035.21   5
  13  -2   1 1022.07 647.515   2
 -13   2  -1 1553.17 699.043   3
 -13  -2  -1 1605.95 923.019   1
  13  -2   1 1143.93 1043.09   4
 -13   2  -1 1379.31 1003.36   5
 -13   2  -1 1396.63 967.255   1
  13   2   1 1180.09 708.706   2
  14  -2   1 125.898 1100.19   4
 -14   2  -1 383.894 958.220   5
 -14  -2  -1 265.257 1053.73   5
  14  -2   1 177.691 670.115   2
 -14   2  -1 333.290 756.762   3
 -14   2  -1 297.093 927.878   1
 -14  -2  -1 542.526 987.451   1
  14   2   1 343.847 751.224   2
 -15   2  -1 256.702 1165.31   5
 -15  -2  -1 95.9196 1061.20   5
  15   2   1-29.5402 721.863   2
 -15   2  -1 392.894 741.183   3
 -15   2  -1 1140.06 1096.97   1
 -16  -2  -1 343.570 1024.52   1
 -16   2  -1 607.099 868.348   3
 -16   2  -1 540.736 1118.63   1
  16   2   1 713.710 829.557   2
 -16   2  -1 381.218 1083.96   5
 -16  -2  -1 1215.65 1124.26   5
 -17   2  -1 246.880 1298.78   5
 -17  -2  -1 328.504 1219.45   5
 -18  -2  -1-96.3787 1299.05   5
 -18   2  -1 835.184 1344.74   5
 -19   2  -1 1336.88 1324.09   5
 -19  -2  -1 713.523 1427.57   5
 -20   3   1 1076.96 1289.08   5
  20   3  -1 347.675 1170.96   2
 -19   3   1 316.370 1457.29   5
 -19  -3   1-189.694 1359.69   5
 -19   3   1 50.2742 923.193   3
  19   3  -1 321.880 1069.08   2
 -18   3   1 326.912 891.869   3
 -18   3   1 333.927 1397.80   5
  18   3  -1 408.592 934.605   2
 -18  -3   1 363.389 1455.67   5
 -17  -3   1 205.708 1022.03   1
  17   3  -1 395.414 968.181   2
 -17   3   1-91.5760 894.735   3
 -17  -3   1 295.041 1296.54   5
  17  -3  -1 99.0382 924.899   2
 -17   3   1 600.660 1275.64   5
 -16   3   1 276.169 912.009   3
 -16  -3   1 944.507 1104.73   5
  16   3  -1 824.608 900.658   2
 -16   3   1 948.711 1109.92   1
 -16   3   1 1097.97 1194.69   5
  16  -3  -1 846.153 803.210   2
 -16  -3   1 1198.82 1030.03   1
 -15  -3   1 1021.85 1146.38   5
 -15  -3   1 310.803 871.061   1
  15   3  -1 137.519 782.636   2
 -15   3   1 605.998 1132.69   5
 -15   3   1 550.446 869.386   3
 -15   3   1 481.329 1020.19   1
  15  -3  -1 70.6352 745.242   2
 -14  -3   1 1412.91 883.624   1
 -14   3   1 883.357 912.488   1
  14   3  -1 1278.26 755.158   2
 -14   3   1 768.362 744.525   3
  14  -3  -1 704.962 764.216   2
 -14   3   1 1392.10 1072.09   5
 -14  -3   1 1476.99 1140.44   5
 -13  -3   1 269.797 549.092   3
 -13   3   1 209.315 745.523   3
 -13  -3   1 275.403 960.628   5
 -13   3   1 518.084 945.946   5
  13  -3  -1 493.426 712.963   2
 -13   3   1 680.178 820.768   1
  13   3  -1 301.142 739.125   2
 -13  -3   1 415.464 781.186   1
  13  -3  -1 186.074 993.505   0
 -12  -3   1 20485.0 723.437   3
 -12  -3   1 20827.9 1106.06   5
  12  -3  -1 20772.1 1142.61   0
  12   3  -1 20463.9 896.471   2
 -12   3   1 21231.2 1077.10   1
 -12   3   1 20875.1 946.638   3
  12  -3  -1 18077.9 869.079   2
 -12  -3   1 19882.6 909.914   1
 -12   3   1 20048.2 1085.24   5
  11   3  -1 31481.4 951.343   2
 -11  -3   1 32052.6 783.913   3
  11  -3  -1 32127.7 1106.67   0
 -11  -3   1 34726.4 1161.28   5
 -11   3   1 35556.6 1130.28   1
 -11   3   1 31438.9 956.968   3
 -11  -3   1 32609.4 988.550   1
 -11   3   1 33378.1 1085.75   5
 -10  -3   1 2852.22 633.002   1
 -10   3   1 2924.26 636.756   3
 -10   3   1 2655.20 736.734   5
 -10  -3   1 2823.73 821.636   5
 -10  -3   1 2942.37 446.054   3
  10   3  -1 2755.90 646.525   2
  10  -3  -1 3182.47 724.893   4
  10  -3  -1 2461.51 769.540   0
 -10   3   1 3547.26 742.400   1
  -9  -3   1 1051.66 391.658   3
   9  -3  -1 906.068 674.250   0
  -9  -3   1 889.733 702.402   5
  -9   3   1 1034.80 554.284   3
   9   3  -1 1222.01 542.305   2
  -9  -3   1 1012.55 531.557   1
   9  -3  -1 654.342 566.867   4
  -9   3   1 1386.97 650.285   1
  -9   3   1 796.266 617.361   5
  -8   3   1-96.8034 574.370   1
  -8   3   1 197.601 434.764   3
  -8   3   1 70.1354 565.816   5
   8   3  -1 351.400 459.761   2
   8  -3  -1-135.934 516.153   4
  -8  -3   1 147.560 325.888   3
  -8  -3   1 281.797 589.699   5
  -8  -3   1 137.062 462.659   1
   8  -3  -1 143.728 526.662   0
   7   3  -1 4565.12 481.397   2
  -7   3   1 4587.49 530.388   1
  -7   3   1 4606.45 506.826   5
   7  -3  -1 4691.41 485.162   4
  -7   3   1 4285.70 440.039   3
  -7  -3   1 4330.75 449.430   1
   7  -3  -1 4183.08 534.107   0
  -7  -3   1 5333.86 577.250   5
   6  -3  -1 1252.22 363.941   4
  -6   3   1 975.463 342.209   3
  -6   3   1 1223.98 400.694   5
  -6  -3   1 1623.61 356.973   1
  -6  -3   1 1471.26 478.225   6
  -6  -3   1 1466.53 472.677   5
   6  -3  -1 1443.94 374.979   0
  -6   3   1 1326.23 424.367   1
   6   3  -1 1553.51 400.977   2
   5   3  -1 5057.81 407.520   2
  -5   3   1 4833.83 419.883   3
  -5  -3   1 5491.38 339.120   1
  -5  -3   1 5355.51 479.757   6
   5  -3  -1 4705.04 361.608   4
  -5   3   1 4899.35 380.233   5
   5  -3  -1 4629.89 409.344   0
  -5  -3   1 5627.96 408.385   5
  -5   3   1 4949.27 445.115   1
  -4  -3   1 177876. 1159.76   6
   4  -3  -1 167825. 1021.53   0
  -4   3   1 168497. 1042.56   5
  -4  -3   1 177928. 1094.77   5
  -4   3   1 177861. 1187.00   3
  -4  -3   1 175029. 915.916   1
   4  -3  -1 180379. 958.824   4
  -4   3   1 175797. 1132.53   1
   4   3  -1 168855. 1126.12   2
  -3  -3   1 10211.4 251.892   1
  -3  -3   1 10442.3 376.904   6
   3   3  -1 10065.8 366.193   2
  -3   3   1 9998.80 361.762   1
  -3  -3   1 11368.9 346.128   5
   3  -3  -1 9443.17 327.031   0
  -3   3   1 9935.45 391.800   3
   2  -3  -1 79983.6 551.015   0
   2   3  -1 77089.6 621.544   2
  -2   3   1 83548.2 656.808   3
  -2   3   1 79692.3 606.761   2
   2   3  -1 82205.7 371.898   1
  -2  -3   1 80462.4 352.953   1
  -2   3   1 80328.1 611.581   1
  -2  -3   1 77874.0 626.663   6
  -1   3   1 11033.4 265.872   2
  -1   3   1 12094.6 242.161   3
   1   3  -1 11977.9 238.906   3
  -1   3   1 12369.0 256.705   1
   1   3  -1 12146.0 245.940   2
   0   3  -1 84081.0 557.209   3
   0  -3   1 80245.0 486.697   4
   0   3  -1 80998.4 518.607   2
   0  -3  -1 84665.4 542.930   5
   0   3   1 84527.5 499.797   1
  -1  -3  -1 10918.1 286.181   0
  -1   3  -1 12672.2 256.474   1
   1  -3   1 11140.5 243.410   4
  -1  -3  -1 11747.6 293.954   5
  -1  -3  -1 10296.9 272.104   6
   1   3   1 11122.1 283.745   2
  -1   3  -1 11135.7 267.086   3
  -1   3  -1 11418.7 231.666   2
   1   3   1 11427.8 252.768   1
   2   3   1 468292. 5846.99   4
  -2   3  -1 489486. 5937.42   1
  -2  -3  -1 458668. 5783.98   0
  -2   3  -1 439605. 4570.41   5
  -2  -3  -1 460729. 5802.66   6
   2  -3   1 471543. 5315.72   4
   2   3   1 467472. 5929.67   2
  -2   3  -1 479198. 6305.63   3
  -2  -3  -1 464884. 5910.05   5
  -3  -3  -1 9854.08 423.412   5
  -3  -3  -1 9279.26 392.048   0
   3   3   1 9246.74 428.929   4
  -3   3  -1 8149.39 318.146   5
   3  -3   1 9182.04 327.244   0
  -3  -3  -1 9576.21 456.093   6
   3  -3   1 8935.13 349.618   4
  -3   3  -1 9369.97 414.612   1
  -3   3  -1 8878.32 370.462   3
   3   3   1 9220.98 356.412   2
   4  -3   1 393.041 301.556   0
  -4   3  -1 324.911 304.930   5
   4  -3   1 244.888 316.924   4
  -4   3  -1 474.742 330.590   3
  -4  -3  -1 241.132 328.384   5
  -4   3  -1 448.998 387.926   1
   4   3   1 318.495 282.293   2
   4   3   1 265.121 410.564   4
  -5   3  -1 14819.5 502.133   5
  -5  -3  -1 15673.1 299.504   3
  -5  -3  -1 15995.7 565.871   5
   5   3   1 15332.2 549.125   4
  -5   3  -1 15126.4 541.300   1
  -5  -3  -1 14962.8 475.296   1
   5  -3   1 15734.1 518.131   4
   5  -3   1 15411.3 485.780   0
   5   3   1 15094.9 438.476   2
  -5   3  -1 14763.9 477.850   3
  -6  -3  -1 20434.4 387.220   3
   6   3   1 19620.7 550.417   2
  -6  -3  -1 20723.6 605.395   1
  -6   3  -1 22016.7 694.203   1
   6  -3   1 20301.6 636.269   4
  -6  -3  -1 20493.8 692.982   5
   6  -3   1 20436.0 628.978   0
   6   3   1 21039.7 698.817   4
  -6   3  -1 18909.8 582.183   5
  -6   3  -1 19700.0 579.597   3
  -7   3  -1 10350.1 556.387   3
  -7   3  -1 9507.33 581.409   5
   7   3   1 11410.4 699.543   4
  -7   3  -1 10402.1 635.560   1
  -7  -3  -1 10902.6 366.367   3
   7  -3   1 11317.1 640.994   4
  -7  -3  -1 11400.5 707.429   5
  -7  -3  -1 10604.3 572.478   1
   7   3   1 10101.7 517.269   2
  -8   3  -1 3486.56 668.968   1
   8   3   1 2997.64 679.743   4
   8  -3   1 3126.34 605.696   4
  -8  -3  -1 3279.63 583.066   1
  -8   3  -1 2938.20 499.488   3
  -8  -3  -1 3134.04 701.514   5
  -8  -3  -1 3436.19 328.011   3
  -8   3  -1 2859.49 604.105   5
   8   3   1 3254.89 505.367   2
   9   3   1 14988.0 656.738   2
   9  -3   1 15104.3 810.992   4
  -9  -3  -1 16568.5 919.099   5
  -9   3  -1 15169.4 827.337   5
  -9   3  -1 15340.1 731.335   3
  -9   3  -1 15921.0 844.578   1
  -9  -3  -1 14861.6 756.882   1
   9   3   1 16234.9 913.918   4
  -9  -3  -1 15233.4 496.553   3
 -10  -3  -1 11085.4 497.217   3
 -10   3  -1 10673.1 702.483   3
  10  -3   1 9293.58 592.672   2
 -10   3  -1 11040.6 867.101   5
 -10  -3  -1 10612.7 784.720   1
 -10   3  -1 11006.4 904.507   1
  10   3   1 9533.45 650.805   2
  10  -3   1 10889.9 866.863   4
 -10  -3  -1 11088.8 995.607   5
  11   3   1 9897.25 707.305   2
 -11   3  -1 11769.1 951.886   5
  11  -3   1 9099.49 654.217   2
 -11  -3  -1 10534.7 547.739   3
 -11  -3  -1 10186.7 1013.70   5
 -11   3  -1 10939.1 913.492   1
 -11  -3  -1 10743.0 878.429   1
 -11   3  -1 10587.4 777.412   3
  11  -3   1 11283.9 993.457   4
 -12  -3  -1 6197.87 853.000   1
 -12   3  -1 7549.77 795.468   3
 -12   3  -1 7678.56 998.058   1
  12  -3   1 6739.07 672.960   2
 -12  -3  -1 7189.35 1099.83   5
  12   3   1 6520.57 749.270   2
 -12   3  -1 6841.23 985.327   5
  12  -3   1 6842.10 945.150   4
 -13   3  -1 1359.41 1010.64   5
 -13   3  -1 1349.44 771.414   3
  13  -3   1 1439.79 640.031   2
 -13  -3  -1 2339.58 1060.50   5
  13   3   1 1589.67 709.982   2
  13  -3   1 1267.68 960.450   4
 -13   3  -1 1921.41 955.198   1
 -13  -3  -1 2224.35 821.584   1
  14  -3   1 1623.93 1100.11   4
 -14  -3  -1 1720.21 897.998   1
  14   3   1 1612.16 743.037   2
 -14   3  -1 1684.93 787.147   3
  14  -3   1 1639.15 671.288   2
 -14   3  -1 1559.08 963.735   5
 -14   3  -1 2147.12 1010.89   1
 -14  -3  -1 2211.80 1073.27   5
 -15  -3  -1 569.356 936.804   1
 -15  -3  -1 428.816 1126.27   5
  15  -3   1 529.575 1162.82   4
 -15   3  -1 473.248 1096.33   5
 -15   3  -1 335.802 1127.32   1
  15   3   1 483.702 779.329   2
 -15   3  -1 145.537 769.838   3
 -16  -3  -1 489.023 1263.25   5
 -16   3  -1 312.099 906.923   3
 -16   3  -1 193.443 945.749   1
  16   3   1 80.9354 863.694   2
 -16   3  -1-27.8036 1238.15   5
 -17  -3  -1 552.519 1381.58   5
 -17   3  -1-32.5964 1093.21   5
 -17   3  -1 358.835 845.986   3
 -18   3  -1 928.982 1415.00   5
 -19  -3  -1 1537.31 1693.82   0
 -19   3  -1 380.046 1186.69   5
 -19  -3  -1-213.910 1571.21   5
  20   4  -1 108.305 1010.98   2
 -20   4   1 5.66080 980.929   3
 -19  -4   1 431.241 1292.23   5
  19   4  -1 247.975 1129.28   2
 -19   4   1 1101.95 1303.21   5
 -19   4   1 293.718 951.729   3
 -18   4   1 335.422 1329.75   5
 -18   4   1 37.3134 1020.14   3
 -18  -4   1-161.816 1222.58   5
  18   4  -1-12.9385 913.233   2
  17   4  -1 269.928 985.765   2
  17  -4  -1 187.454 920.170   2
 -17   4   1 132.871 1240.77   5
 -17  -4   1 197.041 1092.09   1
 -17  -4   1 888.653 1319.42   5
 -17   4   1 111.632 1027.59   3
  16   4  -1 1952.57 988.080   2
 -16   4   1 1561.33 1116.17   1
 -16   4   1 1698.20 1129.23   5
  16  -4  -1 1513.54 854.322   2
 -16  -4   1 3060.86 1328.67   5
 -16  -4   1 2204.65 910.972   1
 -16   4   1 1790.81 899.219   3
 -15   4   1 394.640 850.228   3
  15  -4  -1 652.807 749.620   2
 -15   4   1 429.984 999.654   5
 -15   4   1 380.720 965.363   1
 -15  -4   1 738.781 878.888   1
  15   4  -1 524.002 884.784   2
 -15  -4   1 1253.60 1184.62   5
  14   4  -1 3605.21 901.701   2
 -14   4   1 3593.37 903.578   1
 -14   4   1 4676.23 900.918   3
 -14  -4   1 3883.31 1054.02   5
 -14  -4   1 2959.70 918.876   1
 -14   4   1 5053.20 1097.24   5
  14  -4  -1 2897.69 754.901   2
 -13   4   1 8812.03 983.869   5
 -13   4   1 9733.86 1012.22   1
 -13  -4   1 8883.63 861.577   1
 -13  -4   1 8333.05 1038.12   5
  13   4  -1 7842.91 883.314   2
  13  -4  -1 9113.26 1100.48   0
 -13   4   1 7874.47 869.636   3
 -12  -4   1 2282.76 707.380   1
 -12   4   1 3191.28 940.105   5
 -12   4   1 2994.02 930.020   1
 -12   4   1 2211.26 756.165   3
  12   4  -1 1875.03 694.599   2
 -12  -4   1 2693.75 514.686   3
  12  -4  -1 2125.10 894.120   0
 -12  -4   1 2751.07 919.053   5
 -11   4   1 754.400 723.256   3
  11  -4  -1 945.939 863.247   0
 -11  -4   1 928.263 857.740   5
  11   4  -1 1097.68 711.012   2
 -11   4   1 810.501 772.819   1
  11  -4  -1 924.563 708.010   4
 -11  -4   1 810.705 640.480   1
 -11   4   1 854.930 838.190   5
 -11  -4   1 996.031 458.853   3
  10  -4  -1 2176.38 658.154   4
 -10  -4   1 2753.03 785.736   5
 -10   4   1 2415.00 667.129   3
 -10   4   1 2899.45 761.733   5
  10   4  -1 2187.34 659.914   2
  10  -4  -1 2904.66 770.186   0
 -10  -4   1 2920.40 446.783   3
 -10   4   1 3390.14 801.564   1
 -10  -4   1 2345.53 600.243   1
   9   4  -1 24569.6 831.225   2
  -9  -4   1 24891.4 602.794   3
  -9   4   1 26122.6 866.537   5
  -9  -4   1 24457.5 890.541   5
   9  -4  -1 25805.4 807.257   4
   9  -4  -1 25756.4 891.024   0
  -9  -4   1 25775.8 765.067   1
  -9   4   1 26336.6 918.117   1
  -9   4   1 25394.0 846.776   3
   8  -4  -1 34.8240 515.882   0
  -8   4   1 74.7976 530.579   3
  -8  -4   1 184.761 450.881   1
   8  -4  -1 6.53689 501.585   4
  -8   4   1-16.2400 596.971   1
  -8  -4   1 120.159 580.862   5
  -8   4   1 383.447 570.633   5
   8   4  -1 146.163 452.949   2
  -7   4   1 453.845 479.784   3
  -7  -4   1 244.867 374.867   1
  -7  -4   1 436.318 547.337   5
  -7  -4   1 848.415 627.023   6
   7  -4  -1 221.414 433.655   4
   7   4  -1 447.842 392.320   2
   7  -4  -1 543.204 441.238   0
  -7   4   1 292.054 450.306   5
  -7   4   1 385.918 520.100   1
   6  -4  -1 19191.3 525.957   4
  -6  -4   1 19374.1 690.826   6
   6  -4  -1 18679.1 567.997   0
  -6   4   1 19102.7 607.519   3
   6   4  -1 18102.6 591.589   2
  -6  -4   1 18038.8 480.229   1
  -6   4   1 18995.9 631.312   1
  -6   4   1 18005.8 563.543   5
  -6  -4   1 18963.8 621.086   5
  -5   4   1 519.317 365.456   3
  -5  -4   1 621.692 263.031   1
   5  -4  -1 599.416 307.476   4
   5   4  -1 393.134 285.755   2
  -5  -4   1 274.546 393.704   5
   5  -4  -1 607.928 339.830   0
  -5   4   1 500.513 327.457   5
  -5  -4   1 532.634 448.829   6
  -5   4   1 485.330 391.263   1
   4   4  -1 72930.2 809.457   2
   4  -4  -1 75453.8 632.080   4
  -4  -4   1 75014.9 766.141   5
  -4  -4   1 73264.8 596.378   1
  -4   4   1 72002.3 785.549   1
   4  -4  -1 71576.1 715.511   0
  -4  -4   1 72313.5 842.213   6
  -4   4   1 74913.7 842.441   3
   3   4  -1 2993.71 266.104   2
  -3   4   1 3304.89 346.909   1
  -3   4   1 3345.55 295.433   3
  -3  -4   1 3085.90 181.436   1
   3  -4  -1 3657.16 293.796   0
  -3  -4   1 3289.74 293.920   5
  -3  -4   1 3393.96 393.676   6
   2   4  -1 252412. 1214.67   2
  -2  -4   1 257826. 3781.55   5
  -2   4   1 251540. 1185.85   2
  -2   4   1 254971. 4321.37   1
  -2  -4   1 251923. 1219.40   6
  -2   4   1 258997. 4736.99   3
   2  -4  -1 256910. 3915.46   0
   2   4  -1 251982. 3826.95   3
   1   4  -1 428174. 5150.40   3
   1   4  -1 435792. 5734.18   2
  -1  -4   1 423991. 5748.46   6
  -1   4   1 427410. 5017.36   1
   1  -4  -1 435384. 4813.18   0
  -1   4   1 442563. 5411.46   3
  -1   4   1 439225. 5918.30   2
   0   4  -1 519668. 5922.50   2
   0  -4   1 526291. 3679.10   1
   0  -4  -1 522351. 5350.62   0
   0   4   1 519640. 6463.60   2
   0  -4  -1 509819. 5194.62   6
   0   4   1 522550. 4921.69   3
   0   4  -1 516693. 6057.55   3
   0  -4  -1 517079. 5712.35   5
   0   4   1 513897. 5165.25   1
   0  -4   1 521858. 5200.06   4
  -1   4  -1 524987. 6633.85   3
  -1   4  -1 537376. 5303.94   1
   1   4   1 511090. 5230.10   1
  -1  -4  -1 505955. 5727.12   6
  -1  -4  -1 520185. 5777.18   0
  -1   4  -1 518364. 5783.13   2
  -1  -4  -1 520708. 6069.33   5
   1   4   1 511880. 6587.97   2
   1  -4   1 524718. 5328.86   4
  -2   4  -1 400671. 5193.18   2
   2   4   1 396821. 6078.92   2
  -2   4  -1 421046. 6433.83   3
  -2  -4  -1 402750. 1452.20   0
   2   4   1 389453. 4965.68   1
   2  -4   1 399188. 5060.57   4
  -2   4  -1 410421. 5610.29   1
  -2  -4  -1 388691. 5657.01   6
  -2  -4  -1 396240. 5788.83   5
  -3   4  -1 22630.8 501.170   1
   3  -4   1 22095.5 388.501   0
  -3   4  -1 21317.6 385.228   5
  -3  -4  -1 21092.9 474.798   0
  -3   4  -1 22358.0 518.298   3
  -3  -4  -1 21998.1 541.084   6
  -3  -4  -1 21397.8 495.403   5
   3   4   1 22276.7 469.449   2
   3  -4   1 21423.7 417.987   4
   4   4   1 29705.8 547.821   2
  -4  -4  -1 29531.8 621.380   6
  -4  -4  -1 30586.4 631.183   5
  -4  -4  -1 30287.5 608.041   0
  -4   4  -1 30981.2 611.346   1
   4  -4   1 31331.8 544.230   4
  -4   4  -1 30392.2 589.381   3
  -4   4  -1 29474.0 499.840   5
   4  -4   1 29812.4 513.765   0
   5   4   1 104652. 1106.08   4
  -5   4  -1 109064. 1103.25   1
  -5   4  -1 101511. 933.285   5
  -5   4  -1 105224. 1068.14   3
   5   4   1 101134. 998.631   2
   5  -4   1 110468. 991.901   4
  -5  -4  -1 102457. 615.482   3
   5  -4   1 110318. 972.165   0
  -5  -4  -1 108762. 1100.42   5
  -6  -4  -1 95347.3 1005.08   1
  -6   4  -1 93527.1 1018.02   5
  -6  -4  -1 98929.3 1171.58   5
   6  -4   1 100396. 1055.31   4
   6   4   1 96700.8 1165.94   4
   6  -4   1 97092.8 1035.52   0
  -6  -4  -1 96327.5 690.563   3
  -6   4  -1 99102.2 1138.81   3
   6   4   1 94683.3 1043.96   2
  -6   4  -1 102179. 1179.66   1
  -7  -4  -1 2672.81 482.727   1
   7  -4   1 3132.35 554.447   4
  -7  -4  -1 3017.55 639.115   5
  -7   4  -1 3091.90 525.247   3
  -7   4  -1 2658.51 502.195   5
  -7  -4  -1 2761.94 250.895   3
   7   4   1 2609.26 445.905   2
  -7   4  -1 3061.43 562.620   1
   7  -4   1 2887.98 508.586   0
  -8   4  -1 1172.20 559.002   3
  -8  -4  -1 961.198 284.808   3
  -8  -4  -1 1551.94 679.027   5
   8   4   1 1181.06 481.852   2
  -8   4  -1 1058.77 580.716   5
  -8   4  -1 1043.88 621.879   1
   8  -4   1 1297.49 574.716   4
  -8  -4  -1 1162.53 555.746   1
  -9   4  -1 496.474 615.245   3
  -9   4  -1 560.751 627.303   5
  -9   4  -1 66.5611 729.659   1
  -9  -4  -1 408.701 308.562   3
  -9  -4  -1 447.638 584.226   1
  -9  -4  -1 625.530 804.334   5
   9   4   1 175.500 507.204   2
   9  -4   1 131.752 706.128   4
 -10  -4  -1-25.5158 670.636   1
 -10  -4  -1 592.816 885.623   5
 -10   4  -1 217.739 739.715   5
 -10   4  -1 294.854 736.017   1
  10  -4   1 276.200 791.809   4
 -10   4  -1 249.796 642.538   3
 -11   4  -1 65.6122 691.688   3
 -11   4  -1 21.5657 765.221   5
 -11  -4  -1 141.797 920.855   5
  11  -4   1 3.15887 813.446   4
 -11   4  -1-25.6276 835.512   1
  11   4   1-139.642 650.765   2
  12  -4   1 852.400 578.946   2
 -12  -4  -1 1405.26 1044.24   5
 -12   4  -1 511.535 842.220   5
 -12   4  -1 1234.32 944.551   1
 -12   4  -1 1094.69 714.355   3
  12   4   1 617.870 712.893   2
  12  -4   1 1263.51 879.524   4
 -12  -4  -1 975.372 739.618   1
  13  -4   1 395.266 623.566   2
 -13   4  -1 124.808 857.670   1
 -13   4  -1 221.235 942.404   5
  13  -4   1 84.1790 935.461   4
 -13  -4  -1 346.125 1014.74   5
 -13  -4  -1 201.330 865.555   1
 -13   4  -1 498.366 739.059   3
  13   4   1-236.115 682.320   2
 -14   4  -1 5975.98 1038.01   5
 -14  -4  -1 5436.57 1014.99   1
  14  -4   1 5721.89 1129.50   4
 -14   4  -1 5608.93 1126.65   1
 -14   4  -1 5730.71 852.308   3
  14   4   1 5009.37 861.454   2
 -14  -4  -1 7056.71 1248.08   5
  15  -4   1 4973.68 1132.03   4
 -15   4  -1 3620.72 1029.00   5
 -15  -4  -1 3450.80 1013.58   1
 -15  -4  -1 4704.05 1306.28   5
  15   4   1 3831.05 899.780   2
 -15   4  -1 3267.81 900.118   3
 -15   4  -1 4210.69 1167.09   1
  16   4   1 568.793 924.880   2
 -16   4  -1 327.077 1122.58   5
 -16  -4  -1 1025.17 1291.66   5
 -16   4  -1 1047.38 970.863   3
 -16  -4  -1 535.368 1008.56   1
 -17   4  -1 263.063 881.630   3
 -17  -4  -1 363.541 1216.11   5
  17   4   1 222.510 975.734   2
 -18  -4  -1 430.226 1209.19   5
 -18   4  -1 659.359 1280.59   5
 -18   4  -1 769.169 1070.77   3
 -19  -4  -1 1264.14 1314.15   5
 -19  -4  -1 1120.35 1396.11   0
 -19   4  -1 538.584 1309.06   5
  20   5  -1 290.917 1248.95   2
 -20   5   1 196.112 1009.50   3
 -19  -5   1 642.712 1475.31   5
 -19   5   1 571.495 1244.75   5
  19   5  -1 285.418 995.929   2
 -19   5   1 275.855 1119.81   3
 -18   5   1 127.777 1190.28   5
 -18  -5   1 813.345 1256.74   5
  18   5  -1-140.182 958.657   2
 -18   5   1 815.938 1133.81   3
 -17   5   1 49.1711 917.426   3
 -17   5   1 100.315 1233.64   5
  16  -5  -1-84.8675 808.674   2
 -16   5   1-12.3508 991.649   3
  16   5  -1-20.1917 952.859   2
 -16   5   1 795.425 1221.85   5
 -16  -5   1 156.766 1156.13   5
 -16   5   1 683.704 1187.92   1
 -16  -5   1 103.602 874.020   1
 -15   5   1-49.2702 849.928   3
  15   5  -1 182.026 870.931   2
  15  -5  -1 783.655 798.226   2
 -15   5   1 810.936 1003.49   5
 -15  -5   1 310.468 897.359   1
 -15   5   1 502.553 1063.25   1
 -15  -5   1 1011.99 1146.32   5
 -14  -5   1 2243.04 1127.24   5
 -14   5   1 944.003 914.151   3
 -14   5   1 1211.21 892.142   1
  14   5  -1 1088.83 798.897   2
 -14  -5   1 1598.61 860.138   1
 -14   5   1 1578.20 1043.76   5
 -13   5   1 514.912 801.146   3
 -13  -5   1 271.859 1041.48   5
  13  -5  -1 169.905 996.843   0
 -13   5   1 870.587 929.432   1
 -13   5   1-129.497 871.429   5
  13   5  -1 66.9945 825.302   2
 -13  -5   1 735.144 776.258   1
  12  -5  -1 1992.30 796.582   4
 -12   5   1 656.209 911.818   1
 -12  -5   1 1171.75 718.884   1
  12  -5  -1 429.524 859.411   0
 -12   5   1 1374.77 830.453   5
 -12   5   1 629.446 766.388   3
  12   5  -1 663.343 727.338   2
 -12  -5   1 1080.52 975.113   5
  11   5  -1 7512.61 766.760   2
 -11   5   1 9172.27 867.155   5
  11  -5  -1 9670.67 904.510   0
 -11  -5   1 9333.34 951.776   5
  11  -5  -1 8789.30 793.682   4
 -11  -5   1 8762.29 722.806   1
 -11   5   1 9196.12 827.610   3
 -11   5   1 9243.17 873.721   1
 -10  -5   1 8591.80 669.675   1
 -10   5   1 8471.72 761.827   3
  10  -5  -1 8171.89 805.741   0
 -10  -5   1 8349.57 480.241   3
 -10   5   1 8616.90 806.048   5
 -10  -5   1 8780.74 857.905   5
 -10   5   1 9280.91 862.215   1
  10   5  -1 7587.81 712.759   2
  10  -5  -1 8247.31 713.049   4
  -9  -5   1 2201.64 520.207   1
   9   5  -1 2288.53 638.560   2
  -9  -5   1 2602.29 717.125   5
   9  -5  -1 2778.84 646.598   0
  -9   5   1 3046.49 728.881   1
  -9   5   1 2599.03 626.100   3
   9  -5  -1 2293.92 589.364   4
  -9   5   1 3255.45 689.583   5
   8   5  -1 4419.10 592.032   2
  -8   5   1 4593.05 663.496   1
   8  -5  -1 4251.17 600.712   0
  -8  -5   1 4019.48 477.317   1
   8  -5  -1 4799.13 541.478   4
  -8  -5   1 3842.78 659.489   5
  -8   5   1 4318.63 638.833   3
  -8  -5   1 5238.04 784.147   6
  -8   5   1 4519.66 585.266   5
  -7   5   1 19877.4 698.962   3
  -7   5   1 19271.7 708.058   1
  -7   5   1 19313.4 669.998   5
   7  -5  -1 20366.4 594.551   4
   7  -5  -1 19369.4 636.118   0
   7   5  -1 18826.1 682.103   2
  -7  -5   1 20470.2 740.763   5
  -7  -5   1 19527.4 560.445   1
  -7  -5   1 19722.7 791.607   6
  -6   5   1 2315.05 460.321   1
   6  -5  -1 1986.58 386.274   4
  -6  -5   1 2221.81 587.296   6
  -6  -5   1 2280.31 499.985   5
   6  -5  -1 2201.51 414.985   0
   6   5  -1 1980.30 446.713   2
  -6   5   1 2023.70 433.211   3
  -6   5   1 2273.11 443.844   5
  -6  -5   1 2028.99 333.629   1
   5  -5  -1 759.341 358.822   0
   5   5  -1 753.482 400.707   2
  -5   5   1 644.116 410.404   3
  -5  -5   1 1009.08 265.245   1
  -5  -5   1 701.038 491.885   6
   5  -5  -1 622.236 303.011   4
  -5  -5   1 1207.44 411.273   5
  -5   5   1 364.052 413.970   1
  -4   5   1 48352.4 687.574   1
   4  -5  -1 47883.5 609.441   0
  -4  -5   1 44936.6 715.384   6
   4  -5  -1 50242.8 515.888   4
  -4  -5   1 48344.6 655.915   5
  -4   5   1 49349.7 747.527   3
   4   5  -1 45845.0 715.443   2
  -3   5   1 40500.4 589.380   1
   3  -5  -1 39975.6 509.893   0
  -3  -5   1 41348.4 535.096   5
   3   5  -1 39023.1 605.702   2
  -3   5   1 41992.2 643.379   3
  -3  -5   1 39924.1 630.374   6
  -3   5   1 40294.2 569.781   2
   2   5  -1 830.124 257.786   2
  -2   5   1 814.323 298.838   2
   2   5  -1 753.609 209.666   3
  -2  -5   1 700.813 369.804   6
   2   5  -1 130.090 52.2851   1
  -2  -5   1 1050.28 203.679   0
  -2  -5   1 762.683 218.311   5
  -2   5   1 809.569 280.377   1
   2  -5  -1 581.030 231.902   0
  -2   5   1 550.316 249.587   3
   2   5  -1 1034.48 92.0184   1
  -1   5   1 5038.41 275.997   1
  -1   5   1 5338.52 312.360   2
  -1   5   1 4961.23 279.504   3
  -1  -5   1 5475.46 212.921   5
  -1  -5   1 4813.66 383.669   6
   1  -5  -1 5582.52 261.734   0
   1   5  -1 5180.33 263.664   3
   1   5  -1 5199.95 294.283   2
   0   5  -1 41006.1 531.310   3
   0   5  -1 40826.6 533.041   2
   0   5   1 39807.5 439.940   1
   0  -5  -1 39871.9 479.635   6
   0   5  -1 41013.8 329.275   1
   0  -5  -1 41964.4 464.065   0
   0  -5   1 41129.3 445.729   4
   0   5   1 41692.7 432.937   3
   0   5   1 41315.6 574.385   2
   0  -5  -1 40435.9 495.180   5
  -1   5  -1 39581.0 506.398   2
   1  -5   1 38989.7 442.302   4
  -1  -5  -1 39739.9 484.511   0
   1   5   1 39876.9 588.853   2
  -1   5  -1 41395.3 580.870   3
  -1  -5  -1 37905.6 511.807   6
   1   5   1 38769.1 440.836   1
  -1  -5  -1 38301.5 523.550   5
   1   5   1 37899.4 349.372   3
  -1   5  -1 39950.8 432.463   1
   2  -5   1 241149. 1043.74   4
  -2   5  -1 240188. 1329.68   3
   2   5   1 231893. 3972.38   1
  -2   5  -1 244060. 4485.75   1
  -2  -5  -1 238685. 1178.53   0
  -2  -5  -1 237109. 1227.35   5
   2   5   1 236255. 1316.53   2
  -2  -5  -1 233291. 1206.36   6
  -2   5  -1 230603. 1130.04   2
   2  -5   1 240313. 3322.14   0
   3  -5   1 808.405 235.835   0
  -3  -5  -1 808.126 371.363   6
  -3  -5  -1 1064.67 314.897   0
   3  -5   1 945.242 266.043   4
   3   5   1 776.228 299.355   2
  -3   5  -1 772.892 302.406   3
  -3  -5  -1 793.327 341.605   5
  -3   5  -1 887.245 325.664   1
  -4  -5  -1 597.361 420.271   6
   4   5   1 580.392 341.841   2
  -4   5  -1 679.320 365.200   3
  -4  -5  -1 629.732 407.650   5
   4  -5   1 870.501 282.634   0
  -4   5  -1 729.028 385.412   1
   4  -5   1 817.953 312.960   4
  -4  -5  -1 535.599 399.962   0
  -4   5  -1 571.708 294.655   5
  -5   5  -1 93255.7 1085.18   3
   5   5   1 87301.9 977.517   2
  -5  -5  -1 94072.6 1052.79   0
  -5   5  -1 87928.5 880.482   5
  -5  -5  -1 92019.7 1094.29   6
  -5   5  -1 95260.5 1070.73   1
   5  -5   1 93620.9 912.668   0
   5  -5   1 94834.2 924.612   4
  -5  -5  -1 92067.1 1045.75   5
  -5  -5  -1 87162.5 531.902   3
  -6   5  -1 34341.6 694.074   5
  -6  -5  -1 35272.8 805.999   0
  -6   5  -1 35576.3 774.059   3
  -6  -5  -1 34093.6 412.665   3
  -6  -5  -1 34911.2 811.733   5
  -6   5  -1 37673.0 831.165   1
   6  -5   1 37646.8 728.717   4
   6  -5   1 36800.1 706.332   0
   6   5   1 33828.6 728.581   2
   7  -5   1 7113.90 581.778   4
   7  -5   1 6800.20 549.626   0
  -7   5  -1 6824.31 557.442   3
  -7  -5  -1 6685.13 676.350   5
   7   5   1 5904.04 529.193   2
  -7   5  -1 7075.58 657.566   1
  -7   5  -1 6326.54 546.931   5
  -7  -5  -1 6411.56 280.072   3
   8  -5   1 1210.86 597.944   0
   8  -5   1 1417.51 610.640   4
  -8  -5  -1 1358.00 257.769   3
   8   5   1 1024.01 537.748   2
  -8   5  -1 1335.05 563.970   5
  -8  -5  -1 1050.41 684.360   5
  -8   5  -1 1666.95 613.279   3
  -8   5  -1 1302.24 665.063   1
  -9   5  -1 25862.8 953.601   1
   9   5   1 24748.6 845.220   2
  -9   5  -1 26543.1 927.898   3
  -9  -5  -1 26196.5 1035.55   5
  -9   5  -1 25492.6 882.964   5
   9  -5   1 26660.6 902.158   4
 -10  -5  -1 422.303 661.653   1
  10   5   1 1037.36 628.371   2
 -10   5  -1 1046.33 752.182   1
  10  -5   1 1091.35 748.767   4
 -10   5  -1 1055.37 736.410   5
 -10   5  -1 837.742 726.957   3
 -10  -5  -1 446.405 905.968   5
 -11   5  -1 358.431 743.484   5
 -11  -5  -1 737.908 956.239   5
  11   5   1 168.878 680.708   2
 -11  -5  -1 369.961 696.562   1
 -11   5  -1 148.420 705.136   3
 -11   5  -1 546.577 880.767   1
  11  -5   1-18.4337 780.437   4
 -12   5  -1 3507.56 835.408   3
 -12  -5  -1 3443.47 1001.95   5
  12   5   1 3533.30 760.840   2
  12  -5   1 3468.28 876.935   4
 -12  -5  -1 3299.33 811.713   1
 -12   5  -1 2978.05 914.982   5
 -12   5  -1 2539.40 954.373   1
 -13  -5  -1 1350.91 875.129   1
 -13   5  -1 1008.88 855.804   3
 -13   5  -1 1258.45 883.380   5
 -13   5  -1 1295.60 876.434   1
  13   5   1 1748.60 801.796   2
  13  -5   1 1657.28 669.283   2
 -13  -5  -1 2131.79 1128.23   5
  13  -5   1 1640.67 996.626   4
  14   5   1-132.806 749.486   2
 -14   5  -1 849.462 908.144   3
 -14   5  -1 30.4110 1051.29   1
 -14  -5  -1 904.905 1081.75   5
  14  -5   1 121.061 992.498   4
 -14   5  -1-76.1197 926.592   5
  15  -5   1 267.573 1011.68   4
 -15   5  -1 286.940 976.498   5
 -15  -5  -1 5.70961 1178.07   5
 -15   5  -1-194.017 1161.95   1
 -15   5  -1-235.999 954.921   3
 -16  -5  -1 822.681 1361.15   5
 -16   5  -1 850.328 1001.43   3
 -16  -5  -1 1172.00 1407.01   0
  16   5   1 335.281 935.841   2
 -16   5  -1 1033.53 1009.03   5
 -17  -5  -1 2150.66 1459.42   5
 -17   5  -1 1296.63 1070.53   5
  17   5   1 1428.59 991.766   2
 -17  -5  -1 1647.46 1495.25   0
 -17   5  -1 764.154 923.097   3
 -18   5  -1 525.430 1130.03   3
 -18   5  -1 180.554 1299.36   5
 -18  -5  -1 193.934 1602.27   0
 -18  -5  -1 619.275 1376.59   5
 -19   5  -1-142.129 971.651   3
 -19   5  -1 363.342 1477.14   5
  20   6  -1 277.866 993.645   2
  19   6  -1-73.7949 1066.57   2
 -19  -6   1 161.210 1455.91   5
 -19   6   1-101.902 1456.72   5
 -19   6   1 145.707 1240.87   3
 -18   6   1-97.2761 1333.34   5
 -18   6   1-119.840 999.704   3
  18   6  -1 558.869 1111.43   2
 -17   6   1 716.667 1057.68   5
 -17  -6   1 62.3428 1187.19   5
 -17   6   1 459.662 1105.40   3
  17   6  -1 543.068 1048.09   2
  16   6  -1 327.942 949.253   2
 -16  -6   1 348.356 911.637   1
  16  -6  -1 741.777 800.861   2
 -16   6   1 161.222 924.991   3
 -16   6   1 605.358 1168.39   5
 -15  -6   1 1406.54 1068.33   5
  15   6  -1 920.497 856.176   2
 -15   6   1 780.543 1009.02   3
 -15  -6   1 100.848 853.519   1
 -15   6   1 949.376 1141.19   1
 -15   6   1 463.254 1030.42   5
  14   6  -1 2169.97 931.981   2
 -14  -6   1 2641.30 1044.04   5
 -14  -6   1 2443.88 767.655   1
 -14   6   1 3055.82 983.635   3
  14  -6  -1 2841.16 1049.70   0
 -14   6   1 1995.88 1065.99   5
 -14   6   1 2544.16 1058.60   1
  13   6  -1 2937.46 822.330   2
 -13  -6   1 3790.34 992.884   5
 -13   6   1 3818.19 1004.25   5
 -13  -6   1 3246.26 731.202   1
 -13   6   1 3074.74 878.359   1
 -13   6   1 3495.41 882.473   3
  13  -6  -1 3478.63 1004.01   0
 -12  -6   1 7546.29 1007.45   5
 -12   6   1 7336.86 885.262   3
 -12   6   1 8023.03 999.733   1
  12   6  -1 6135.96 826.891   2
 -12  -6   1 7585.17 767.434   1
  12  -6  -1 7389.60 920.124   0
 -12   6   1 7421.34 961.313   5
  12  -6  -1 7424.96 808.677   4
 -11  -6   1 41103.9 989.907   1
  11   6  -1 40812.0 1141.45   2
 -11  -6   1 45430.3 1284.48   5
 -11   6   1 41389.7 1128.99   5
 -11   6   1 44890.8 1235.40   1
  11  -6  -1 43645.5 1177.81   0
  11  -6  -1 43877.3 1058.63   4
 -11   6   1 40583.3 1198.56   3
 -10  -6   1 16658.9 963.588   5
 -10   6   1 15367.0 926.866   3
 -10  -6   1 14525.6 703.591   1
 -10   6   1 15692.7 826.500   5
  10   6  -1 14804.3 862.918   2
  10  -6  -1 16021.8 777.563   4
  10  -6  -1 15612.7 856.461   0
 -10   6   1 14360.7 937.446   1
  -9   6   1 343.845 613.041   5
   9   6  -1 52.5250 589.674   2
  -9   6   1 309.623 701.956   1
  -9   6   1 214.768 640.032   3
   9  -6  -1 444.291 655.726   0
   9  -6  -1 341.535 554.132   4
  -9  -6   1 243.886 484.835   1
  -9  -6   1 385.157 708.165   5
  -8  -6   1 8963.32 699.782   5
   8   6  -1 7822.47 656.589   2
  -8   6   1 7767.90 626.806   5
  -8   6   1 8228.33 717.713   1
  -8  -6   1 10014.2 867.809   6
   8  -6  -1 8293.62 632.197   0
  -8  -6   1 7497.48 498.806   1
   8  -6  -1 8377.24 563.623   4
  -8   6   1 7603.85 719.449   3
  -7   6   1 15723.5 735.378   3
   7  -6  -1 16827.3 571.599   4
  -7  -6   1 16040.4 685.669   5
  -7  -6   1 15495.5 515.314   1
  -7   6   1 15131.5 684.432   1
   7   6  -1 14997.6 650.933   2
   7  -6  -1 15111.4 622.863   0
  -7  -6   1 17437.5 823.031   6
  -6   6   1 75706.2 1026.96   1
   6   6  -1 75269.8 1034.07   2
  -6  -6   1 78466.5 1008.05   5
   6  -6  -1 78742.7 840.244   4
   6  -6  -1 74410.8 906.933   0
  -6  -6   1 76536.9 1111.01   6
  -6   6   1 75486.7 1070.11   3
  -5   6   1 5096.12 474.381   1
  -5  -6   1 4639.36 562.675   6
   5  -6  -1 4711.95 400.345   0
  -5   6   1 4848.49 488.576   3
   5  -6  -1 4951.80 328.039   4
   5   6  -1 4180.11 440.377   2
  -5  -6   1 4990.18 455.549   5
  -4  -6   1 2293.51 452.067   6
   4   6  -1 1976.00 373.590   2
   4  -6  -1 2276.11 318.737   0
  -4   6   1 1916.42 375.648   1
  -4  -6   1 2419.41 363.410   5
   4  -6  -1 2440.64 245.964   4
  -4   6   1 1948.17 345.116   3
  -3  -6   1 8175.43 358.991   5
  -3  -6   1 8066.16 452.889   6
  -3   6   1 9062.97 410.450   2
  -3   6   1 8594.84 421.799   3
  -3   6   1 8269.82 390.894   1
   3  -6  -1 8000.67 331.613   0
   3   6  -1 8326.52 473.148   2
  -3  -6   1 8600.01 318.260   0
   3   6  -1 8298.51 284.790   3
   3   6  -1 8272.11 188.132   1
  -2  -6   1 13427.8 290.083   0
  -2   6   1 12874.2 430.183   2
   2   6  -1 12490.9 325.624   3
  -2  -6   1 13452.0 329.095   5
   2   6  -1 12696.5 167.089   1
   2   6  -1 12443.4 414.977   2
  -2   6   1 12761.0 387.636   3
  -2  -6   1 12807.5 484.450   6
  -2   6   1 12982.6 375.533   1
   2  -6  -1 13044.8 332.168   0
  -1   6   1 141766. 932.430   3
   1   6  -1 138748. 1021.09   2
  -1   6   1 137431. 852.764   1
   1   6  -1 141013. 914.335   3
  -1  -6   1 142470. 729.068   5
  -1  -6   1 139066. 1884.34   1
  -1   6   1 140114. 1044.17   2
   1  -6  -1 140709. 909.189   5
  -1  -6   1 135513. 1027.44   6
  -1  -6   1 144676. 621.855   0
   1  -6  -1 140799. 821.429   0
   0   6  -1 75063.5 475.912   1
   0   6  -1 75283.9 758.595   2
   0  -6  -1 76437.5 696.891   5
   0  -6   1 76802.6 506.033   5
   0   6   1 74839.6 788.361   2
   0   6   1 73256.9 603.895   1
   0   6  -1 75334.8 721.183   3
   0  -6  -1 75051.7 631.176   0
   0   6   1 74797.7 617.274   3
   0  -6   1 76059.8 617.574   4
   0  -6  -1 73737.4 682.973   6
  -1  -6  -1 75895.9 730.386   6
  -1   6  -1 79297.9 605.815   1
   1   6   1 78659.7 846.514   2
  -1  -6  -1 77711.4 737.850   5
  -1   6  -1 80548.0 793.079   3
   1  -6   1 79181.2 625.163   4
  -1  -6  -1 79504.0 685.134   0
  -1   6  -1 79671.8 750.029   2
   1   6   1 76544.1 609.871   1
   1   6   1 77537.4 549.846   3
  -2   6  -1 143884. 933.831   1
   2  -6   1 145321. 677.142   0
   2   6   1 136185. 626.785   3
  -2  -6  -1 146140. 977.978   0
   2  -6   1 143486. 855.370   4
  -2  -6  -1 142319. 1024.41   5
   2   6   1 143973. 1137.41   2
  -2  -6  -1 140147. 1026.63   6
   2   6   1 140186. 841.981   1
  -2   6  -1 151074. 1133.80   3
  -2   6  -1 146458. 1002.89   2
  -3  -6  -1 192170. 1270.42   5
   3  -6   1 189706. 1053.53   4
   3  -6   1 192821. 941.086   0
  -3   6  -1 195408. 1385.54   3
  -3  -6  -1 186784. 1279.38   6
  -3   6  -1 189403. 1154.51   2
   3   6   1 187321. 1025.56   1
  -3  -6  -1 191504. 1208.33   0
   3   6   1 186931. 1326.59   2
  -3   6  -1 197823. 1230.29   1
  -4  -6  -1 2341.11 394.640   0
  -4  -6  -1 2993.61 465.311   5
   4   6   1 1886.40 391.810   2
   4  -6   1 2389.81 296.529   0
  -4   6  -1 1704.55 392.215   1
  -4  -6  -1 2187.12 467.261   6
  -4   6  -1 1843.03 417.472   3
   4  -6   1 2520.87 340.855   4
  -5  -6  -1 857.864 556.055   6
  -5   6  -1 667.259 444.135   1
   5  -6   1 904.157 384.227   4
   5   6   1 923.572 437.572   2
   5  -6   1 814.159 346.222   0
  -5   6  -1 887.199 412.166   3
  -5  -6  -1 833.577 486.582   0
  -5   6  -1 664.805 354.564   5
  -5  -6  -1 789.798 492.952   5
  -6  -6  -1 1103.03 558.061   0
  -6   6  -1 1029.61 532.973   1
  -6  -6  -1 790.672 163.644   3
  -6  -6  -1 1214.11 651.862   6
  -6  -6  -1 1176.58 537.200   5
  -6   6  -1 995.386 510.374   3
   6  -6   1 1081.95 424.746   0
  -6   6  -1 767.934 409.339   5
   6  -6   1 949.915 428.481   4
   6   6   1 895.046 472.944   2
  -7   6  -1 1294.66 571.508   3
   7  -6   1 1564.24 504.770   4
   7   6   1 1279.40 481.323   2
  -7   6  -1 1616.26 482.256   5
   7  -6   1 1552.15 502.137   0
  -7  -6  -1 1455.59 667.583   5
  -7   6  -1 1790.75 614.505   1
  -7  -6  -1 1561.55 648.335   0
   8  -6   1 457.810 561.173   0
   8   6   1 469.420 516.404   2
  -8   6  -1 332.588 665.561   1
  -8  -6  -1 559.054 714.046   5
   8  -6   1 342.932 560.577   4
  -8   6  -1 569.375 565.924   5
  -8  -6  -1 589.991 710.858   0
  -8   6  -1 806.846 635.724   3
   9  -6   1 976.143 651.217   4
   9   6   1 741.982 621.198   2
   9  -6   1 674.338 656.598   0
  -9  -6  -1 1103.38 831.293   0
  -9   6  -1 359.298 648.418   5
  -9   6  -1 201.478 702.474   3
  -9   6  -1 617.923 698.461   1
  -9  -6  -1 531.653 822.087   5
 -10   6  -1 7.90478 744.333   1
  10   6   1-54.1939 637.743   2
 -10  -6  -1 117.614 848.370   5
 -10   6  -1 404.244 766.084   3
  10  -6   1-6.46592 733.131   4
 -10   6  -1 108.935 677.309   5
 -11   6  -1 80.1721 734.651   5
 -11   6  -1 52.9939 866.248   1
 -11  -6  -1 510.776 946.552   5
  11   6   1 66.5017 658.506   2
  11  -6   1 7.23795 802.046   4
 -11   6  -1 443.878 771.437   3
  12  -6   1 187.979 819.542   4
 -12   6  -1 520.219 973.229   1
 -12   6  -1 149.130 809.292   5
  12   6   1 135.965 690.077   2
 -12   6  -1 96.3747 823.951   3
 -12  -6  -1 443.244 1064.94   5
 -13  -6  -1 136.038 1004.42   5
 -13   6  -1 643.514 972.610   1
  13   6   1 458.673 735.640   2
 -13  -6  -1 336.907 1147.09   0
 -13   6  -1-111.682 811.226   3
 -13   6  -1 419.823 965.311   5
 -14   6  -1 607.204 892.554   3
 -14   6  -1 173.525 952.373   5
 -14  -6  -1 340.070 1190.20   0
  14   6   1 305.786 835.056   2
 -14   6  -1 126.749 892.682   1
 -14  -6  -1 256.636 1217.68   5
 -15   6  -1 604.670 1156.58   1
 -15   6  -1-75.5832 947.370   5
 -15   6  -1-14.7319 937.366   3
  15  -6   1 1115.32 1117.12   4
 -16  -6  -1 2037.99 1354.02   5
 -16  -6  -1 2000.23 1366.55   0
 -16   6  -1 1181.43 939.552   3
  16   6   1 1964.22 988.639   2
 -16   6  -1 2308.99 1110.48   5
 -17  -6  -1 2140.71 1315.01   0
 -17   6  -1 3377.03 1005.98   3
 -17   6  -1 2371.12 1189.22   5
 -17  -6  -1 3037.46 1503.12   5
  17   6   1 2413.73 960.498   2
 -18   6  -1 926.273 1190.65   3
 -18  -6  -1 516.074 1341.48   0
 -18  -6  -1 1310.12 1477.72   5
 -18   6  -1 312.988 1141.93   5
 -19  -7   1 982.089 1341.62   5
  19   7  -1 88.7562 1229.64   2
 -19  -7   1 814.934 1358.97   0
 -18  -7   1 612.914 1248.77   5
  18   7  -1 967.092 1176.01   2
 -18   7   1 1549.98 1194.20   3
 -18   7   1 318.326 1345.17   5
 -17   7   1 498.840 1228.66   5
 -17   7   1 1016.07 1015.65   3
 -17  -7   1 1370.78 1201.15   5
  17   7  -1 1049.74 1102.68   2
  16   7  -1 164.896 920.924   2
 -16  -7   1 770.705 1108.45   5
 -16   7   1 772.245 1108.35   5
 -16   7   1 1052.14 1107.24   3
 -15   7   1 1099.28 1050.26   3
 -15   7   1 2238.71 936.883   1
  15   7  -1 646.693 968.747   2
 -15   7   1 2019.86 967.901   5
 -15  -7   1 2177.74 1102.14   5
 -14   7   1 150.202 964.580   5
  14  -7  -1 413.536 1027.35   0
 -14  -7   1 351.417 1073.02   5
 -14  -7   1-43.5743 809.293   1
  14   7  -1-179.920 842.486   2
 -14   7   1-24.5786 1011.98   1
  13  -7  -1 253.952 899.253   0
  13   7  -1 46.6024 885.908   2
 -13   7   1 151.498 1004.39   1
 -13   7   1 133.947 867.980   5
 -13  -7   1 408.505 1045.44   5
 -13   7   1 121.602 885.148   3
 -13  -7   1 315.241 684.380   1
 -12   7   1 393.268 859.054   5
 -12  -7   1-219.451 651.738   1
  12  -7  -1 234.209 871.244   0
 -12  -7   1 422.553 994.634   5
 -12   7   1 265.752 814.346   1
  12  -7  -1-36.4741 728.225   4
  12   7  -1 96.9309 815.575   2
 -11   7   1 11923.1 989.917   3
 -11   7   1 12640.6 1001.16   1
  11  -7  -1 12261.8 791.970   4
  11   7  -1 10684.9 868.856   2
 -11   7   1 11853.7 868.871   5
  11  -7  -1 11530.7 920.270   0
 -11  -7   1 11359.1 967.436   5
 -11  -7   1 11630.6 706.850   1
  10   7  -1 23808.2 992.169   2
 -10  -7   1 22685.0 754.623   1
 -10  -7   1 23724.1 1033.41   5
 -10   7   1 22330.3 1026.46   3
  10  -7  -1 24957.8 843.920   4
 -10   7   1 23311.2 979.439   1
  10  -7  -1 23326.6 913.794   0
   9  -7  -1 15713.1 682.673   4
  -9   7   1 15741.8 843.354   1
  -9   7   1 16115.4 903.719   3
   9   7  -1 16125.2 854.013   2
  -9  -7   1 17113.9 985.443   6
   9  -7  -1 16026.5 795.943   0
  -9  -7   1 16057.0 856.703   5
  -8   7   1 20649.3 894.954   3
   8  -7  -1 23245.8 671.864   4
   8   7  -1 20764.9 829.704   2
  -8  -7   1 22612.6 979.872   6
   8  -7  -1 21593.5 765.722   0
  -8   7   1 21947.5 840.403   1
  -8  -7   1 22561.0 855.054   5
  -7   7   1 50301.4 1044.99   3
   7  -7  -1 48113.6 859.603   0
  -7   7   1 50972.9 991.692   1
   7  -7  -1 52156.4 799.119   4
  -7  -7   1 49513.4 953.634   5
   7   7  -1 47998.0 997.734   2
  -7  -7   1 48624.8 1073.75   6
  -6  -7   1 49753.8 994.887   6
   6  -7  -1 50489.0 804.115   0
   6   7  -1 47751.4 907.256   2
  -6  -7   1 52149.8 894.312   5
   6  -7  -1 52788.0 693.828   4
  -6   7   1 52120.6 908.955   1
  -6   7   1 53168.4 978.966   3
   5  -7  -1 32955.2 515.453   4
  -5   7   1 31220.0 757.720   3
  -5  -7   1 30804.2 799.690   6
   5   7  -1 29993.5 718.069   2
  -5   7   1 29610.8 697.898   1
  -5  -7   1 31213.6 643.635   0
   5  -7  -1 30858.1 609.234   0
  -5  -7   1 30785.5 680.171   5
  -4   7   1 170909. 1273.00   1
   4  -7  -1 179091. 878.335   4
   4   7  -1 172667. 1399.49   2
  -4  -7   1 177580. 1154.28   0
  -4  -7   1 171891. 1404.05   6
  -4   7   1 170087. 1398.60   3
  -4  -7   1 175665. 1210.81   5
   4   7  -1 167669. 787.420   1
   4  -7  -1 172985. 1116.36   0
  -3  -7   1 192537. 1140.28   5
  -3   7   1 193432. 1380.06   3
   3   7  -1 182356. 1035.50   3
   3   7  -1 188131. 1390.33   2
   3   7  -1 183062. 2707.28   1
  -3  -7   1 187473. 1388.05   6
  -3  -7   1 192559. 1055.66   0
  -3   7   1 190334. 1234.17   1
   3  -7  -1 192862. 1085.33   0
  -3   7   1 190267. 1338.35   2
  -2  -7   1 2559.01 232.845   0
  -2  -7   1 2499.39 277.394   5
   2   7  -1 2099.06 257.812   3
  -2   7   1 2229.64 347.645   2
   2   7  -1 2180.10 320.841   2
   2   7  -1 1767.67 97.2996   1
  -2  -7   1 2317.73 418.487   6
  -2   7   1 2419.20 327.519   3
   2  -7  -1 2507.40 270.207   0
  -2   7   1 2229.98 311.734   1
  -1  -7   1 28318.0 329.733   0
   1  -7  -1 28259.8 441.911   0
  -1  -7   1 28121.7 405.273   5
   1  -7  -1 27889.2 507.025   5
   1   7  -1 25582.5 261.715   1
  -1  -7   1 26051.2 586.928   6
   1   7  -1 27649.0 553.009   2
  -1   7   1 28686.8 597.930   2
  -1   7   1 27687.6 464.430   1
   1   7  -1 27400.9 482.228   3
  -1   7   1 28380.5 490.900   3
   0   7  -1 73123.8 763.327   3
   0   7   1 72579.9 664.733   3
   0   7   1 71743.6 852.649   2
   0   7  -1 73245.4 812.418   2
   0   7   1 71104.1 629.950   1
   0  -7   1 72720.8 555.949   5
   0   7  -1 71969.7 511.204   1
   0  -7   1 72704.4 646.674   4
   0  -7  -1 73921.4 735.969   5
   0  -7  -1 74180.6 666.048   0
   0  -7  -1 72022.8 743.819   6
  -1   7  -1 19150.8 500.388   3
   1  -7   1 18969.0 384.592   4
  -1  -7  -1 19204.6 425.198   0
   1  -7   1 19555.1 338.298   5
  -1   7  -1 19419.5 485.117   2
  -1  -7  -1 18168.0 481.869   6
   1   7   1 18935.2 370.136   1
   1   7   1 19363.2 552.785   2
   1   7   1 18528.9 339.013   3
  -1   7  -1 19432.8 368.545   1
  -1  -7  -1 19253.4 472.814   5
  -2  -7  -1 2850.28 391.839   6
   2   7   1 2535.35 178.525   3
   2   7   1 2676.85 358.457   2
  -2   7  -1 2164.56 335.085   3
  -2  -7  -1 2685.49 325.671   0
   2   7   1 2656.37 265.187   1
  -2  -7  -1 2730.22 366.151   5
   2  -7   1 2404.95 191.966   0
   2  -7   1 2495.59 269.408   4
  -2   7  -1 2317.19 294.883   2
  -2   7  -1 2538.99 286.631   1
  -3  -7  -1 7332.77 459.629   5
  -3   7  -1 8363.98 463.009   3
  -3   7  -1 7648.26 386.598   2
  -3   7  -1 8686.49 424.392   1
   3  -7   1 7703.05 346.064   4
  -3  -7  -1 6911.67 486.192   6
  -3  -7  -1 7732.07 435.655   0
   3  -7   1 7666.68 289.739   0
   3   7   1 7330.14 487.426   2
   3   7   1 6967.69 311.098   1
  -4   7  -1 13817.1 589.094   3
  -4  -7  -1 14079.8 579.917   5
  -4  -7  -1 13809.2 540.497   0
   4   7   1 13031.2 566.687   2
   4  -7   1 14224.9 405.428   0
   4  -7   1 13917.5 434.063   4
  -4  -7  -1 13765.9 605.666   6
  -4   7  -1 14312.4 522.335   1
   4   7   1 13723.2 403.275   1
   5  -7   1 3626.45 408.143   4
  -5  -7  -1 3276.24 489.155   0
  -5   7  -1 3409.54 531.027   3
  -5  -7  -1 3142.12 611.309   6
  -5  -7  -1 3797.22 543.099   5
  -5   7  -1 2929.19 480.294   1
   5  -7   1 3273.73 384.028   0
   5   7   1 3210.35 491.621   2
  -6   7  -1 6253.34 603.068   1
  -6   7  -1 6666.87 630.737   3
  -6  -7  -1 6195.42 634.082   0
  -6  -7  -1 6635.37 662.644   5
   6   7   1 6056.24 583.388   2
   6  -7   1 6018.21 472.134   0
  -6  -7  -1 6437.62 723.810   6
   6  -7   1 6507.78 487.624   4
   7  -7   1 3978.08 536.363   0
  -7   7  -1 4328.30 677.810   3
   7   7   1 3935.94 563.116   2
  -7  -7  -1 3928.20 664.021   0
  -7  -7  -1 4413.10 761.135   6
   7  -7   1 4442.59 550.260   4
  -7   7  -1 4021.92 650.963   1
  -7  -7  -1 3605.46 699.345   5
  -7   7  -1 3985.39 518.263   5
  -8   7  -1 10157.6 766.077   3
  -8  -7  -1 10273.7 845.037   5
   8  -7   1 9513.14 660.803   4
  -8  -7  -1 10563.6 830.642   0
  -8   7  -1 10136.7 784.457   1
   8  -7   1 8487.19 648.038   0
  -8   7  -1 9449.27 632.611   5
   8   7   1 9115.02 665.931   2
  -9   7  -1 23994.3 997.409   3
  -9   7  -1 25063.1 999.903   1
  -9   7  -1 24886.5 855.894   5
  -9  -7  -1 26137.5 1045.99   5
   9  -7   1 24804.7 880.213   0
   9  -7   1 25721.7 875.440   4
  -9  -7  -1 26411.7 1070.24   0
   9   7   1 23863.3 914.333   2
 -10   7  -1 12584.6 834.872   5
  10  -7   1 13402.8 876.461   4
 -10  -7  -1 12479.0 1035.54   5
  10   7   1 12054.5 854.019   2
 -10  -7  -1 12874.7 981.497   0
 -10   7  -1 12307.5 928.142   1
 -10   7  -1 12247.8 945.408   3
 -11   7  -1 315.560 861.356   3
 -11  -7  -1 161.493 999.560   5
 -11  -7  -1 333.252 1000.72   0
  11  -7   1-74.4337 806.346   4
  11   7   1 649.768 722.045   2
 -11   7  -1 526.212 724.397   5
 -11   7  -1 99.0095 784.885   1
  12   7   1 2244.42 832.666   2
 -12   7  -1 2339.35 854.337   3
 -12   7  -1 2213.32 910.919   1
 -12  -7  -1 2072.38 1074.18   5
 -12   7  -1 2212.96 810.140   5
 -12  -7  -1 2652.89 1102.16   0
  12  -7   1 1922.19 899.522   4
  13  -7   1 255.045 916.327   4
 -13   7  -1 146.152 972.632   3
  13   7   1 339.945 805.705   2
 -13  -7  -1 74.5892 1159.00   0
 -13  -7  -1 300.782 1022.25   5
 -13   7  -1 636.064 1031.71   1
 -13   7  -1-139.369 885.096   5
 -14   7  -1 1130.84 1113.13   1
 -14   7  -1 1359.52 1007.15   3
 -14   7  -1 1107.04 1020.30   5
 -14  -7  -1 1453.98 1250.84   5
  14  -7   1 1100.86 932.253   4
  14   7   1 525.386 899.458   2
 -14  -7  -1 1103.03 1124.05   0
 -15  -7  -1 4491.32 1168.26   5
 -15  -7  -1 4902.60 1400.42   0
  15  -7   1 4826.43 1127.99   4
 -15   7  -1 4497.38 1071.92   1
 -15   7  -1 4023.28 1010.45   3
  15   7   1 3898.88 980.277   2
 -15   7  -1 3788.95 1037.83   5
  16   7   1 108.183 942.650   2
  16  -7   1 1026.34 1133.37   4
 -16  -7  -1 318.733 1329.16   0
 -16   7  -1 322.408 1039.24   5
 -16   7  -1 819.069 1031.21   3
 -17   7  -1 756.313 1238.09   5
 -17   7  -1 328.628 1141.63   3
 -17  -7  -1 950.314 1512.44   5
 -17  -7  -1-96.7277 1284.05   0
  17   7   1 552.846 915.820   2
 -18  -7  -1 210.852 1365.93   5
 -18  -7  -1 606.268 1419.05   0
 -18   7  -1 269.097 1225.45   3
  18   7   1 327.096 1069.51   2
 -19   7  -1 347.183 1086.80   3
 -19   7  -1-22.7941 1395.30   5
  19   8  -1 819.443 1063.75   2
 -19   8   1 648.438 1161.03   3
 -18  -8   1 1378.75 1301.69   0
 -18   8   1 45.9115 1203.94   3
 -18  -8   1 424.992 1280.14   5
  18   8  -1 137.713 1112.59   2
 -17  -8   1 633.287 1230.55   0
  17   8  -1 445.108 1150.04   2
 -17  -8   1 513.857 1201.06   5
 -17   8   1 744.806 1217.04   3
 -16   8   1 429.563 1091.87   3
  16   8  -1 612.175 953.548   2
 -16  -8   1 809.852 1116.93   5
  15   8  -1 942.681 1026.33   2
 -15   8   1 229.283 963.164   3
 -15   8   1 451.699 1158.60   1
 -15  -8   1 237.057 1051.98   5
  14   8  -1 647.990 908.132   2
 -14  -8   1 324.124 1065.66   5
 -14   8   1 286.429 950.819   3
  14  -8  -1 691.330 1010.17   0
 -14   8   1 60.2034 1087.19   1
  13   8  -1 3789.52 877.381   2
 -13  -8   1 4682.55 1116.24   5
 -13   8   1 4781.43 935.020   1
 -13   8   1 4820.28 1011.18   3
  13  -8  -1 5432.43 1028.59   0
  12   8  -1 102.653 843.136   2
 -12   8   1-15.0625 918.242   1
  12  -8  -1 156.660 833.682   0
 -12  -8   1 366.949 1006.93   5
 -11  -8   1 1247.95 856.905   5
 -11   8   1 1450.99 865.943   1
  11  -8  -1 1749.18 783.722   0
  11   8  -1 1724.92 824.808   2
  11  -8  -1 1813.58 681.535   4
 -11   8   1 1684.01 878.916   3
  10  -8  -1 270.995 598.010   4
 -10   8   1 637.021 818.893   1
 -10  -8   1 61.1896 854.940   5
  10  -8  -1 448.746 721.503   0
  10   8  -1 668.794 788.201   2
 -10   8   1 482.207 842.569   3
  -9  -8   1 6412.80 804.113   5
   9  -8  -1 6966.78 607.132   4
   9   8  -1 6025.39 789.599   2
  -9  -8   1 6333.83 922.018   6
   9  -8  -1 5685.01 672.733   0
  -9   8   1 5291.13 748.507   1
  -9   8   1 5251.84 821.904   3
   8   8  -1 3883.89 670.533   2
  -8   8   1 4163.77 743.660   3
   8  -8  -1 4140.42 599.070   0
  -8  -8   1 4166.15 691.253   5
  -8  -8   1 4407.95 850.646   6
  -8   8   1 4159.94 675.510   1
   8  -8  -1 3974.74 523.984   4
   7   8  -1-42.8009 553.730   2
  -7  -8   1 385.483 614.854   5
  -7  -8   1 206.428 560.598   0
   7  -8  -1 201.575 495.502   0
  -7   8   1 0.00000 628.076   3
   7  -8  -1 138.286 431.541   4
  -7   8   1 432.423 602.651   1
  -7  -8   1 239.894 743.292   6
  -6  -8   1 9629.96 562.118   0
   6  -8  -1 8788.95 516.008   0
  -6   8   1 9131.31 604.980   1
   6  -8  -1 9219.76 420.571   4
  -6  -8   1 7965.72 724.587   6
   6   8  -1 9447.57 658.611   2
  -6   8   1 9516.69 676.330   3
  -6  -8   1 9388.70 598.597   5
  -5   8   1-67.6518 477.308   3
   5  -8  -1 261.136 375.443   0
   5   8  -1 118.848 224.203   1
  -5  -8   1 77.9564 407.774   0
  -5  -8   1-174.990 614.142   6
   5   8  -1 253.119 511.145   2
  -5   8   1 455.022 462.325   1
  -5  -8   1 305.469 458.271   5
   5  -8  -1 148.210 273.853   4
  -4  -8   1 2464.82 356.560   0
  -4   8   1 2616.53 464.725   3
  -4  -8   1 2916.05 415.976   5
  -4  -8   1 2548.83 545.285   6
  -4   8   1 2505.63 428.922   1
   4  -8  -1 2719.97 242.222   4
  -4   8   1 2897.00 451.312   2
   4  -8  -1 2450.23 347.545   0
   4   8  -1 2709.82 483.451   2
   4   8  -1 2567.60 200.038   1
   3   8  -1 7047.36 462.846   2
  -3  -8   1 7057.74 330.606   0
  -3   8   1 7841.05 482.295   2
  -3  -8   1 6709.35 543.116   6
   3   8  -1 6912.10 185.243   1
   3   8  -1 7215.64 327.985   3
  -3   8   1 6438.94 417.371   1
  -3  -8   1 7548.40 395.041   5
   3  -8  -1 7044.45 220.969   4
   3  -8  -1 7360.76 369.635   0
  -3   8   1 7274.97 465.183   3
  -2   8   1 352.373 298.472   1
  -2  -8   1 165.768 448.324   6
  -2   8   1 270.922 318.820   3
  -2  -8   1 129.258 221.143   0
   2   8  -1 333.036 401.625   2
  -2  -8   1 165.963 294.891   5
   2   8  -1 147.747 104.161   1
  -2   8   1 180.048 335.148   2
   2   8  -1 172.558 257.220   3
   2  -8  -1 13.7940 271.965   0
   1  -8  -1 15745.1 401.838   0
  -1  -8   1 16152.6 377.148   5
  -1  -8   1 14823.4 560.626   6
  -1   8   1 14933.3 395.403   1
   1  -8  -1 15718.4 463.113   5
   1   8  -1 15406.6 436.212   3
  -1   8   1 15812.4 444.200   3
   1   8  -1 16308.8 526.179   2
  -1  -8   1 15654.5 295.324   0
   1  -8  -1 15300.4 245.097   4
  -1   8   1 15598.6 532.634   2
   1   8  -1 14922.8 240.984   1
   0  -8   1 10658.2 311.000   5
   0   8   1 10378.2 332.748   1
   0  -8  -1 10568.2 425.947   5
   0  -8   1 11026.0 365.635   4
   0   8   1 10907.0 359.504   3
   0   8  -1 10532.1 437.105   2
   0   8  -1 10111.1 404.133   3
   0  -8  -1 10160.2 442.408   6
   0  -8   1 10655.2 228.024   0
   0   8  -1 10743.0 268.986   1
   0   8   1 10562.7 470.248   2
   0  -8  -1 10723.0 366.194   0
  -1   8  -1 13246.2 486.048   3
   1   8   1 13474.4 558.183   2
  -1   8  -1 12715.6 453.598   2
   1  -8   1 13466.6 330.887   5
   1  -8   1 12345.1 238.254   0
   1   8   1 13843.0 366.681   1
  -1  -8  -1 14430.1 472.791   5
   1   8   1 13310.2 333.926   3
  -1  -8  -1 12886.1 494.176   6
  -1  -8  -1 14689.4 418.037   0
  -1   8  -1 12885.4 338.314   1
   1  -8   1 12864.4 363.917   4
  -2   8  -1 10316.7 447.460   2
  -2   8  -1 10852.3 393.510   1
  -2  -8  -1 10288.8 506.842   6
   2   8   1 9774.71 278.693   3
   2   8   1 10258.5 539.314   2
   2  -8   1 10804.3 360.568   4
  -2   8  -1 10666.8 480.827   3
   2   8   1 10015.9 340.052   1
  -2  -8  -1 10736.6 473.968   5
   2  -8   1 9967.68 259.511   0
  -2  -8  -1 10067.8 414.313   0
   3   8   1 22162.2 682.896   2
  -3   8  -1 21924.1 551.307   2
  -3  -8  -1 22393.7 617.640   5
   3  -8   1 21520.5 386.885   0
  -3   8  -1 21878.5 628.468   3
  -3  -8  -1 20589.3 647.354   6
  -3   8  -1 22457.8 539.628   1
   3   8   1 21361.5 447.890   1
   3   8   1 21066.5 320.521   3
   3  -8   1 22289.9 476.659   4
  -3  -8  -1 21821.5 569.767   0
   4   8   1 1125.74 310.628   1
  -4  -8  -1 1680.89 454.292   0
  -4   8  -1 1291.70 422.944   1
   4   8   1 1149.07 435.476   2
   4  -8   1 1452.90 288.409   0
  -4  -8  -1 1586.67 552.593   6
   4  -8   1 1420.16 341.951   4
  -4   8  -1 1093.63 441.791   3
  -4  -8  -1 1204.12 495.589   5
   5   8   1 623.729 351.304   1
  -5   8  -1 666.930 478.445   1
  -5   8  -1 793.668 549.713   3
   5   8   1 720.367 522.673   2
   5  -8   1 582.852 340.948   0
  -5  -8  -1 872.330 599.230   6
   5  -8   1 483.481 386.607   4
  -5  -8  -1 846.365 526.171   5
  -5  -8  -1 663.527 489.256   0
  -6   8  -1 2921.74 564.841   1
  -6  -8  -1 2825.07 685.904   6
  -6  -8  -1 2436.73 618.416   0
  -6   8  -1 2955.94 592.956   3
   6   8   1 2207.09 578.076   2
  -6  -8  -1 2729.15 624.660   5
   6  -8   1 2801.72 473.864   4
   6  -8   1 2894.75 441.059   0
  -7   8  -1 5983.58 728.060   3
   7   8   1 5332.44 658.564   2
  -7  -8  -1 5993.27 673.991   0
  -7  -8  -1 6539.96 840.968   6
  -7  -8  -1 5646.79 761.568   5
   7  -8   1 6404.05 551.410   0
  -7   8  -1 5794.76 664.439   1
   7  -8   1 5932.78 562.304   4
   8   8   1 5.91699 637.613   2
  -8   8  -1-31.2724 695.371   3
  -8   8  -1 294.091 647.679   1
  -8  -8  -1-45.8706 694.263   0
  -8  -8  -1-105.123 795.458   5
   8  -8   1 19.9647 559.381   0
   8  -8   1 225.825 563.090   4
  -9   8  -1-56.2765 800.889   3
   9  -8   1 393.583 620.004   0
  -9   8  -1 286.733 692.788   1
   9   8   1 277.910 650.391   2
   9  -8   1 189.654 638.529   4
  -9  -8  -1 122.320 811.648   5
  -9  -8  -1 405.809 823.790   0
  -9   8  -1 128.325 618.996   5
 -10  -8  -1 5542.13 918.585   0
 -10   8  -1 4701.79 848.996   1
 -10   8  -1 5454.85 722.018   5
  10   8   1 4464.68 742.176   2
 -10   8  -1 5801.04 905.768   3
 -10  -8  -1 4483.39 985.136   5
  10  -8   1 4966.44 755.460   4
  11  -8   1 582.822 744.545   4
 -11   8  -1 524.578 772.840   5
 -11   8  -1 1240.45 911.379   1
  11   8   1 902.533 755.473   2
 -11  -8  -1 1074.97 1039.13   5
 -11   8  -1 845.941 916.961   3
 -11  -8  -1 425.125 968.920   0
  12   8   1 10.4032 822.759   2
 -12   8  -1 99.3476 764.096   5
 -12  -8  -1 615.609 1001.38   0
 -12  -8  -1 136.284 1056.05   5
 -12   8  -1-133.948 942.404   3
 -13   8  -1 3826.89 972.602   3
 -13   8  -1 4058.73 881.954   5
 -13   8  -1 4218.00 1000.41   1
 -13  -8  -1 3964.44 1110.97   0
  13  -8   1 3650.18 903.100   4
  13   8   1 3598.35 943.796   2
 -13  -8  -1 4015.34 1086.76   5
  14   8   1 1618.80 961.690   2
 -14  -8  -1 1564.35 1240.87   0
 -14   8  -1 979.975 941.540   1
  14  -8   1 1781.00 1003.44   4
 -14   8  -1 948.835 989.570   3
 -14  -8  -1 1886.88 1252.05   5
 -14   8  -1 1481.97 930.417   5
 -15  -8  -1 1168.19 1131.09   5
  15   8   1 96.5939 984.269   2
 -15   8  -1 814.278 1088.94   5
 -15  -8  -1 547.046 1324.76   0
 -16  -8  -1 385.134 1364.62   0
 -16   8  -1 253.710 984.901   5
 -16   8  -1 447.352 1163.27   3
 -16  -8  -1 602.836 1426.41   5
  16   8   1 183.408 902.153   2
 -17  -8  -1 1.53228 1388.11   5
 -17  -8  -1-164.921 1284.89   0
  17   8   1 556.337 1120.18   2
 -18  -8  -1-29.0579 1555.09   0
 -18   8  -1 437.741 1223.81   3
 -18  -8  -1 62.4333 1279.84   5
  18   8   1 170.669 1136.37   2
 -18  -9   1 920.394 1546.28   5
  18   9  -1 731.788 1038.55   2
 -18   9   1 1365.10 1261.07   3
 -18  -9   1 1182.38 1366.56   0
 -17  -9   1 1220.49 1438.95   5
 -17  -9   1 921.327 1407.28   0
 -17   9   1 440.289 1065.52   3
  17   9  -1 273.322 1132.26   2
 -16  -9   1 425.615 1303.50   5
  16   9  -1 87.2718 1049.98   2
 -16  -9   1 1034.21 1365.32   0
 -16   9   1 132.629 1020.04   3
 -15  -9   1 1978.58 1170.93   0
 -15  -9   1 1690.49 1180.55   5
 -15   9   1 1579.67 1221.98   1
 -15   9   1 1424.63 1008.09   3
  15   9  -1 1794.05 1094.25   2
  14  -9  -1 81.9327 934.579   0
  14   9  -1-89.0017 997.810   2
 -14  -9   1 53.7492 1148.62   0
 -14   9   1 140.471 969.479   3
 -14   9   1 509.346 1010.32   1
 -13   9   1 59.5851 1011.14   3
  13  -9  -1 108.647 951.638   0
 -13  -9   1 784.848 986.002   0
 -13   9   1 466.312 899.119   1
  13   9  -1 206.623 957.952   2
 -13  -9   1 95.9555 1024.99   5
 -12   9   1 947.737 976.722   1
 -12  -9   1 592.802 919.146   0
  12  -9  -1 95.3237 881.832   0
 -12   9   1 442.685 967.959   3
  12   9  -1 457.092 902.134   2
 -12  -9   1 1788.00 1022.37   5
 -11  -9   1 1463.58 863.360   5
 -11  -9   1 1458.49 840.162   0
  11  -9  -1 1693.06 816.537   0
  11   9  -1 1725.99 853.547   2
 -11   9   1 1768.77 913.722   3
 -11   9   1 957.456 793.829   1
  10  -9  -1 419.853 694.182   0
 -10  -9   1 683.041 849.046   5
 -10  -9   1 915.955 1024.69   6
 -10   9   1 542.105 846.952   3
 -10   9   1 559.429 824.590   1
  10   9  -1 447.858 765.996   2
 -10  -9   1 524.711 812.529   0
  -9   9   1 2388.27 745.568   1
  -9  -9   1 2973.63 984.288   6
  -9  -9   1 2583.18 805.999   5
  -9   9   1 2818.49 801.801   3
   9   9  -1 2435.31 757.472   2
  -9  -9   1 3260.43 720.484   0
   9  -9  -1 2562.56 662.941   0
  -8   9   1 4517.79 751.041   3
   8  -9  -1 5180.32 614.620   0
  -8  -9   1 5273.35 908.647   6
   8   9  -1 4705.22 737.375   2
  -8   9   1 4362.62 701.308   1
  -8  -9   1 6076.34 749.382   5
  -8  -9   1 5409.35 713.632   0
  -7  -9   1 13856.2 923.560   6
  -7   9   1 12435.9 747.953   1
   7   9  -1 12614.0 773.050   2
   7  -9  -1 12558.5 624.200   0
  -7  -9   1 14057.5 702.246   0
  -7   9   1 14006.5 819.331   3
  -7  -9   1 13750.2 735.004   5
  -6  -9   1 14573.6 619.485   0
  -6   9   1 14652.4 762.305   3
   6  -9  -1 13670.3 563.364   0
  -6  -9   1 13997.7 681.229   5
  -6  -9   1 14078.0 864.576   6
  -6   9   1 14015.0 683.184   1
   6  -9  -1 14402.1 467.518   4
   6   9  -1 14128.3 754.516   2
  -5  -9   1 6536.78 477.781   0
  -5  -9   1 6683.51 680.244   6
  -5   9   1 5546.80 559.549   3
  -5  -9   1 6881.89 543.482   5
   5  -9  -1 5966.96 456.097   0
   5  -9  -1 5811.95 331.198   4
   5   9  -1 6720.22 635.408   2
  -5   9   1 6302.46 539.860   1
   4  -9  -1 21651.4 364.394   4
  -4   9   1 22138.6 658.933   2
  -4  -9   1 22458.9 541.627   0
   4   9  -1 22863.3 715.555   2
  -4  -9   1 21110.3 751.440   6
  -4   9   1 22606.0 677.098   3
   4  -9  -1 20608.0 520.931   0
  -4   9   1 21141.9 615.105   1
  -4  -9   1 22101.9 606.752   5
  -3  -9   1 23662.8 543.982   5
  -3   9   1 22993.3 678.449   2
   3  -9  -1 22863.9 511.977   0
   3   9  -1 23157.2 713.438   2
  -3  -9   1 22208.9 741.020   6
   3  -9  -1 22997.4 320.302   4
  -3   9   1 23628.8 580.657   1
   3   9  -1 22326.7 482.304   3
   3   9  -1 22015.3 275.785   1
  -3  -9   1 24274.9 475.370   0
  -3   9   1 22605.1 626.542   3
   2   9  -1 31677.8 754.817   2
   2  -9  -1 30063.0 521.566   0
  -2   9   1 32014.8 649.307   3
   2   9  -1 28473.6 299.669   1
  -2   9   1 29912.7 585.441   1
   2   9  -1 31537.8 567.565   3
  -2  -9   1 31074.4 536.094   5
  -2  -9   1 30886.6 777.196   6
   2  -9  -1 31169.8 604.679   5
  -2  -9   1 30309.4 450.486   0
  -2   9   1 30929.7 733.619   2
   2  -9  -1 29057.3 322.717   4
   1   9  -1 11361.9 530.972   2
  -1   9   1 11790.3 441.464   3
  -1  -9   1 12019.9 295.405   0
  -1  -9   1 12016.7 590.142   6
   1   9  -1 11414.6 243.121   1
  -1  -9   1 11818.5 369.689   5
  -1   9   1 11464.2 406.384   1
   1   9  -1 11593.1 443.570   3
   1  -9  -1 11298.8 246.935   4
   1  -9  -1 11362.5 465.333   5
   1  -9  -1 11600.7 395.594   0
  -1   9   1 10963.0 550.536   2
   0  -9   1 6781.95 356.893   4
   0   9  -1 7063.43 413.009   3
   0   9   1 6642.37 475.783   2
   0  -9  -1 6474.37 419.919   5
   0  -9   1 6796.77 321.606   5
   0   9  -1 7014.90 261.114   1
   0  -9  -1 6418.28 365.144   0
   0  -9   1 6524.96 224.606   0
   0   9  -1 6604.95 479.237   2
   0   9   1 6492.78 317.778   1
   0  -9  -1 6310.26 459.144   6
   0   9   1 6978.70 354.252   3
  -1   9  -1 632.836 261.195   1
   1   9   1 504.434 449.051   2
   1  -9   1 524.934 246.488   5
   1   9   1 457.343 237.328   3
  -1  -9  -1 619.263 323.311   0
  -1   9  -1 695.399 363.007   3
   1  -9   1 472.067 171.291   0
  -1  -9  -1 514.815 382.650   5
  -1   9  -1 551.998 395.629   2
  -1  -9  -1 436.902 424.461   6
   1  -9   1 493.204 282.034   4
   2   9   1 2019.84 450.436   2
   2   9   1 1574.51 225.158   3
  -2  -9  -1 1929.56 368.722   0
  -2   9  -1 1698.58 422.333   3
  -2  -9  -1 1715.02 470.574   6
   2   9   1 1671.24 276.820   1
  -2   9  -1 1646.42 330.879   1
  -2   9  -1 1654.95 371.120   2
   2  -9   1 1870.70 297.294   4
  -2  -9  -1 1744.04 428.076   5
   2  -9   1 1683.50 209.032   0
  -3  -9  -1 492.825 512.415   6
  -3   9  -1 224.158 357.584   1
   3   9   1 210.449 266.586   1
   3   9   1 378.419 189.399   3
   3  -9   1 255.742 301.054   4
  -3  -9  -1 233.175 393.020   0
  -3  -9  -1 558.324 469.199   5
  -3   9  -1 222.155 385.101   2
  -3   9  -1 389.431 465.347   3
   3   9   1 372.240 498.757   2
   3  -9   1 243.924 246.039   0
   4   9   1 4460.95 342.926   1
  -4  -9  -1 4898.40 553.013   5
   4  -9   1 4403.63 324.174   0
   4   9   1 4086.46 555.015   2
  -4   9  -1 4415.45 486.206   1
   4  -9   1 4373.24 383.497   4
  -4   9  -1 4220.40 456.066   2
  -4   9  -1 4795.13 564.705   3
  -4  -9  -1 4656.10 618.218   6
  -4  -9  -1 4873.56 494.543   0
   5  -9   1 30615.2 591.525   0
   5   9   1 31101.7 604.890   1
  -5   9  -1 31139.0 863.827   3
   5   9   1 31604.7 898.305   2
  -5  -9  -1 31463.3 853.923   5
  -5   9  -1 31511.8 779.385   1
  -5  -9  -1 31987.6 783.776   0
   5  -9   1 30825.0 634.476   4
  -5  -9  -1 31370.6 892.538   6
   6  -9   1 7918.27 497.697   0
  -6  -9  -1 8405.63 785.430   6
   6   9   1 7845.82 458.882   1
  -6  -9  -1 8254.11 672.720   0
  -6  -9  -1 8921.95 732.203   5
   6   9   1 8150.30 703.804   2
  -6   9  -1 8219.84 707.285   3
  -6   9  -1 8098.35 640.827   1
   6  -9   1 8357.36 519.684   4
  -7  -9  -1 12503.0 797.743   0
   7   9   1 11681.0 762.198   2
  -7   9  -1 11878.9 808.342   3
   7   9   1 11404.5 541.666   1
  -7  -9  -1 11744.1 835.040   5
  -7   9  -1 11954.6 738.614   1
   7  -9   1 11662.2 615.199   0
   7  -9   1 12473.5 633.837   4
  -7  -9  -1 12825.5 924.615   6
  -8  -9  -1 6163.50 814.589   0
  -8  -9  -1 6776.49 931.393   6
  -8   9  -1 6085.68 825.132   3
   8  -9   1 6385.85 624.702   4
   8  -9   1 5778.23 617.489   0
  -8   9  -1 5585.26 749.269   1
   8   9   1 5930.35 727.061   2
  -8  -9  -1 5948.95 859.037   5
  -9   9  -1 9553.80 865.394   1
  -9   9  -1 10061.7 953.463   3
  -9  -9  -1 9939.31 874.092   0
   9  -9   1 11304.1 732.880   0
   9  -9   1 10537.9 732.573   4
  -9  -9  -1 10605.8 944.699   5
   9   9   1 9530.12 859.200   2
 -10  -9  -1 8379.21 946.538   0
  10   9   1 7583.16 871.058   2
 -10  -9  -1 9422.30 1046.72   5
 -10   9  -1 7244.81 943.612   3
 -10   9  -1 7420.55 927.545   1
  10  -9   1 8615.38 791.280   4
 -11   9  -1 3606.80 937.364   3
  11  -9   1 4218.52 790.797   4
 -11   9  -1 3797.91 939.286   1
 -11  -9  -1 3643.75 1061.04   5
 -11  -9  -1 3078.46 953.730   0
  11   9   1 3916.61 888.970   2
 -12  -9  -1 2890.93 1072.65   0
  12   9   1 3036.78 853.424   2
 -12  -9  -1 2640.78 1130.75   5
 -12   9  -1 2580.74 1054.07   3
 -12   9  -1 2833.06 910.127   1
 -13   9  -1-38.0055 892.913   1
 -13   9  -1-198.288 988.038   3
 -13  -9  -1 1058.63 1177.93   0
  13   9   1 131.756 941.541   2
 -13  -9  -1 212.899 1095.20   5
  14   9   1 563.101 984.353   2
 -14   9  -1 786.073 1123.31   1
 -14  -9  -1 333.765 1235.85   0
 -14   9  -1 516.573 1125.05   3
 -14  -9  -1 211.361 1183.49   5
 -15   9  -1-42.8708 987.388   3
 -15  -9  -1 782.739 1195.33   0
  15   9   1 326.817 1050.49   2
 -15  -9  -1 605.120 1314.74   5
  16   9   1 652.512 1050.66   2
 -16   9  -1 219.388 1022.34   3
 -16  -9  -1 757.713 1459.70   0
 -16  -9  -1-156.459 1357.96   5
 -17  -9  -1-42.6956 1292.39   0
  17   9   1 474.715 1088.49   2
 -17  -9  -1 989.314 1291.35   5
 -17   9  -1-185.380 1092.60   3
 -18   9  -1-37.5553 1070.01   3
  18   9   1 355.232 1037.89   2
  18  10  -1 424.283 1280.41   2
 -18 -10   1 1756.48 1572.53   0
 -18 -10   1-115.770 1176.88   5
 -17  10   1 404.329 1260.25   3
  17  10  -1 569.275 1003.94   2
 -17 -10   1 831.597 1194.17   5
 -17 -10   1 686.105 1437.88   0
  16  10  -1 246.808 1142.70   2
 -16 -10   1 730.069 1179.36   0
 -16  10   1 278.796 1231.02   3
 -16 -10   1 126.004 1251.60   5
  15  10  -1 831.170 1129.64   2
 -15 -10   1 1539.38 1287.38   5
 -15  10   1 711.484 1139.09   3
 -15 -10   1 796.895 1279.39   0
 -14  10   1 1147.48 1017.88   3
 -14 -10   1 638.669 1064.88   0
  14  10  -1 745.420 1073.17   2
 -14 -10   1 953.469 1169.42   5
 -14  10   1 1199.90 1021.57   1
  13  10  -1 780.731 1020.01   2
 -13 -10   1 440.477 966.143   0
 -13  10   1 675.142 1067.55   3
 -13  10   1 386.678 893.732   1
 -13 -10   1 334.085 974.389   5
  12  10  -1 840.958 869.800   2
 -12  10   1 1050.27 992.526   1
  12 -10  -1 1071.87 878.252   0
 -12  10   1 1269.95 979.361   3
 -12 -10   1 881.703 981.074   5
 -12 -10   1 994.255 912.025   0
 -11  10   1 1136.23 830.803   1
  11  10  -1 1367.42 919.772   2
  11 -10  -1 1048.34 774.704   0
 -11 -10   1 1128.47 925.629   5
 -11 -10   1 1747.11 916.846   0
 -11  10   1 1062.99 996.552   3
 -10 -10   1 10486.7 1077.39   6
  10  10  -1 11101.4 985.291   2
 -10  10   1 11032.6 956.716   1
 -10 -10   1 10491.2 879.442   0
 -10  10   1 10210.4 1031.56   3
  10 -10  -1 9620.42 798.016   0
 -10 -10   1 10345.2 949.263   5
  -9 -10   1 2039.63 707.577   0
  -9  10   1 3127.86 878.052   3
  -9  10   1 2427.18 725.355   1
  -9 -10   1 1910.32 930.529   6
   9  10  -1 1985.92 798.801   2
   9 -10  -1 2201.69 646.902   0
  -9 -10   1 2032.45 757.646   5
   8 -10  -1 1233.22 579.559   0
  -8  10   1 1022.35 723.217   3
  -8 -10   1 1131.30 644.513   0
  -8  10   1 1512.60 665.913   1
  -8 -10   1 1323.87 684.852   5
   8  10  -1 876.290 780.053   2
  -8 -10   1 1149.63 859.793   6
  -7 -10   1 5278.84 621.376   0
  -7  10   1 5348.67 771.728   3
  -7  10   1 5014.58 651.811   1
  -7 -10   1 5519.30 686.737   5
   7 -10  -1 5308.59 569.564   0
   7  10  -1 4402.35 759.575   2
  -7 -10   1 5516.34 891.861   6
  -6  10   1 4582.16 609.516   1
  -6 -10   1 5171.59 613.791   5
  -6 -10   1 4419.18 530.193   0
   6 -10  -1 3986.77 496.101   0
  -6 -10   1 3931.00 816.358   6
   6  10  -1 4196.98 668.943   2
  -6  10   1 4947.43 690.602   3
  -5  10   1 870.670 542.768   3
  -5 -10   1 1057.73 428.520   0
   5 -10  -1 1166.27 411.908   0
   5  10  -1 1131.33 577.773   2
  -5 -10   1 799.150 499.359   5
  -5  10   1 1123.90 507.928   1
  -5 -10   1 1211.89 711.177   6
  -4  10   1 14291.2 658.924   3
  -4 -10   1 14323.9 499.172   0
  -4  10   1 13658.3 581.578   1
   4  10  -1 13943.6 727.754   2
  -4  10   1 14294.5 643.033   2
  -4 -10   1 14377.5 566.291   5
  -4 -10   1 14366.8 769.943   6
   4 -10  -1 13712.3 492.491   0
  -3  10   1 758.268 413.381   1
  -3 -10   1 990.678 403.747   5
   3 -10  -1 1032.00 333.254   0
  -3  10   1 1017.92 440.769   3
  -3  10   1 1311.91 506.569   2
   3  10  -1 968.361 556.882   2
   3  10  -1 737.539 309.725   3
  -3 -10   1 1056.93 610.636   6
  -3 -10   1 1128.34 316.587   0
  -2  10   1 18206.4 576.509   3
  -2 -10   1 18499.8 409.888   0
   2  10  -1 18843.8 680.766   2
  -2 -10   1 18019.2 493.095   5
  -2  10   1 18141.7 687.854   2
  -2  10   1 17830.6 528.368   1
   2 -10  -1 17310.3 458.373   0
   2 -10  -1 18682.4 559.467   5
  -2 -10   1 17578.4 712.473   6
   2  10  -1 18645.0 509.296   3
  -1 -10   1 105908. 712.225   0
   1 -10  -1 105636. 897.715   0
  -1 -10   1 109310. 936.135   4
  -1 -10   1 105431. 1239.54   6
   1 -10  -1 108516. 1036.63   5
  -1 -10   1 105429. 871.992   5
   1 -10  -1 106030. 1101.42   6
  -1  10   1 106083. 1254.29   2
   1 -10  -1 103858. 626.648   4
   1  10  -1 107388. 1051.81   3
   1  10  -1 107052. 1247.95   2
  -1  10   1 105010. 934.268   1
  -1  10   1 106673. 1065.57   3
   0 -10   1 47511.8 651.925   4
   0 -10  -1 47730.3 809.130   6
   0  10   1 47184.7 694.882   3
   0  10  -1 47445.4 795.800   3
   0  10  -1 47282.9 518.868   1
   0 -10   1 48870.6 610.736   5
   0  10   1 47821.9 924.088   2
   0 -10  -1 48977.8 511.128   4
   0  10   1 45717.9 622.821   1
   0  10  -1 49454.4 887.781   2
   0 -10  -1 48785.3 672.169   0
   0 -10  -1 49922.1 762.441   5
   1 -10   1 81.4170 295.680   5
  -1  10  -1 380.621 451.487   2
  -1  10  -1 459.025 402.322   3
  -1 -10  -1 595.383 468.500   6
  -1 -10  -1 398.692 423.666   5
   1  10   1 391.796 470.087   2
   1 -10   1 191.959 293.282   4
  -1 -10  -1 286.418 355.580   0
   1  10   1 408.366 276.847   3
  -1  10  -1 552.470 283.042   1
   1  10   1 280.476 266.363   1
   2  10   1 4881.54 337.389   1
   2 -10   1 4714.77 368.013   4
   2  10   1 4872.33 562.353   2
  -2 -10  -1 5526.38 494.927   5
  -2  10  -1 5388.41 501.921   2
  -2 -10  -1 4770.93 543.818   6
   2 -10   1 5442.69 349.278   5
   2  10   1 4799.03 303.056   3
  -2  10  -1 4959.33 508.277   3
  -2 -10  -1 4673.36 425.078   0
  -2  10  -1 4750.62 371.656   1
  -3 -10  -1 12587.7 612.198   5
  -3  10  -1 11359.5 553.075   2
  -3  10  -1 12223.7 661.548   3
   3 -10   1 12201.3 428.850   4
   3  10   1 11255.7 393.652   1
  -3 -10  -1 11843.3 543.024   0
   3  10   1 11774.6 679.151   2
  -3 -10  -1 12501.3 675.340   6
  -3  10  -1 10843.3 488.774   1
  -4  10  -1 463.315 438.083   2
  -4 -10  -1 377.704 470.849   0
   4 -10   1 431.410 383.136   4
  -4 -10  -1 565.890 550.698   5
   4  10   1 580.882 309.888   1
  -4  10  -1 588.134 575.640   3
  -4 -10  -1-16.6630 639.434   6
  -4  10  -1 578.380 444.667   1
   4  10   1 436.442 572.761   2
  -5 -10  -1 412.980 680.421   6
  -5  10  -1 366.656 589.963   3
  -5  10  -1 417.597 498.889   1
   5 -10   1 71.3333 402.196   4
   5  10   1 314.154 649.158   2
  -5 -10  -1 155.410 597.753   5
  -5 -10  -1 535.706 526.543   0
   6  10   1 5110.87 704.431   2
  -6 -10  -1 5528.45 639.537   0
  -6  10  -1 5887.42 749.778   3
   6 -10   1 4783.25 508.428   4
  -6 -10  -1 5541.33 824.211   6
  -6 -10  -1 4863.54 698.235   5
  -6  10  -1 5457.95 614.331   1
  -7  10  -1 6178.19 680.379   1
  -7 -10  -1 6717.88 863.783   6
  -7 -10  -1 6623.97 716.389   0
   7  10   1 6141.36 789.640   2
  -7 -10  -1 6666.08 773.406   5
  -7  10  -1 5741.72 778.458   3
  -8  10  -1-2.85737 760.711   3
  -8  10  -1 324.243 684.512   1
   8  10   1 50.9039 745.534   2
  -8 -10  -1 140.429 770.467   5
  -8 -10  -1 213.533 881.482   6
  -9  10  -1 341.427 773.035   1
  -9 -10  -1 435.381 884.166   5
  -9 -10  -1 576.370 783.546   0
  -9  10  -1 330.101 876.665   3
   9  10   1 333.671 769.490   2
 -10 -10  -1 257.875 842.182   0
 -10  10  -1 918.036 865.256   1
  10  10   1 245.630 845.169   2
 -10 -10  -1 272.086 887.230   5
 -10  10  -1 241.826 882.221   3
 -11 -10  -1-56.6954 923.615   0
 -11  10  -1-12.7371 919.365   3
  11  10   1 111.332 899.015   2
 -11 -10  -1 107.786 924.811   5
 -11  10  -1 278.904 891.163   1
 -12 -10  -1 616.156 1020.72   5
 -12  10  -1 428.241 995.057   3
 -12 -10  -1 206.707 1095.81   0
  12  10   1-90.3327 857.725   2
 -12  10  -1-16.0584 835.144   1
  13  10   1 297.305 997.710   2
 -13  10  -1 356.037 1121.26   3
 -13 -10  -1 342.404 1113.75   0
 -13 -10  -1 108.891 1207.52   5
 -13  10  -1 425.162 974.181   1
 -14 -10  -1 1590.86 1218.86   5
  14  10   1 1315.07 997.260   2
 -14  10  -1 1442.10 1041.01   3
 -14  10  -1 2023.49 1190.40   1
 -14 -10  -1 2147.38 1224.26   0
 -15  10  -1 840.168 1253.99   3
  15  10   1 627.854 1043.30   2
 -15 -10  -1 402.286 1300.89   5
 -15 -10  -1 717.853 1366.13   0
  16  10   1 449.177 1156.02   2
 -16 -10  -1 630.156 1448.03   0
 -16 -10  -1 569.011 1341.37   5
 -16  10  -1 203.521 1278.35   3
 -17 -10  -1-144.936 1539.39   5
 -17  10  -1 353.033 1244.69   3
  17  10   1 333.679 1074.78   2
  18  10   1-184.123 1249.97   2
 -18 -11   1 968.575 1521.65   5
 -18 -11   1 652.485 1385.56   0
 -17 -11   1 806.828 1477.59   5
  17  11  -1 383.877 1196.75   2
 -17 -11   1 1189.53 1313.94   0
 -16 -11   1-177.081 1352.08   0
 -16  11   1 310.795 1309.72   3
 -16 -11   1 823.277 1381.78   5
  16  11  -1 494.889 1225.86   2
 -15  11   1-174.479 1248.02   3
  15  11  -1 284.197 1142.05   2
 -15 -11   1 842.752 1216.23   0
  14  11  -1 235.305 1112.27   2
 -14 -11   1 718.845 1040.88   5
 -14  11   1 416.013 1124.46   1
 -14 -11   1 659.203 1051.96   0
 -14  11   1 959.130 1035.92   3
 -13 -11   1 1295.09 979.161   0
 -13  11   1 736.890 902.880   1
 -13  11   1 1466.90 1154.14   3
 -13 -11   1 1564.51 1103.72   5
  13  11  -1 1013.63 1066.41   2
 -12  11   1 1072.11 966.674   3
  12  11  -1 2459.40 933.098   2
 -12 -11   1 2232.23 998.061   0
 -12 -11   1 2499.71 1017.91   5
 -12  11   1 2158.90 967.501   1
 -11 -11   1 4119.14 1195.17   6
 -11  11   1 2523.14 994.858   3
 -11 -11   1 2994.88 940.526   5
  11  11  -1 2508.17 912.489   2
 -11  11   1 2622.47 958.028   1
 -11 -11   1 3085.80 855.506   0
 -10 -11   1 215.107 776.425   0
 -10 -11   1 581.979 1006.93   6
  10  11  -1 514.894 841.574   2
 -10  11   1 296.149 741.474   1
 -10  11   1 354.422 903.495   3
 -10 -11   1 299.807 806.815   5
  -9 -11   1 3620.05 818.085   5
  -9 -11   1 2794.48 714.718   0
  -9  11   1 3119.27 791.454   1
   9  11  -1 2430.32 812.578   2
  -9 -11   1 3480.68 961.396   6
  -9  11   1 2683.84 830.813   3
  -8 -11   1 8428.53 954.274   6
  -8 -11   1 7848.53 714.238   0
  -8  11   1 7703.11 799.784   1
  -8 -11   1 8353.28 788.687   5
   8  11  -1 8067.86 868.034   2
  -8  11   1 8103.99 897.765   3
  -7  11   1 10180.3 757.459   1
  -7 -11   1 11227.9 677.714   0
  -7  11   1 10668.7 845.117   3
  -7 -11   1 11302.2 980.343   6
  -7 -11   1 11649.1 760.381   5
   7  11  -1 10663.4 859.851   2
  -6 -11   1 3751.83 808.962   6
  -6 -11   1 4357.99 545.870   0
  -6  11   1 3333.93 589.472   1
  -6  11   1 4294.25 714.941   3
   6  11  -1 4407.45 745.985   2
  -6 -11   1 3957.74 620.575   5
  -5 -11   1 262.404 530.930   5
  -5  11   1 8.13507 550.513   3
  -5  11   1 137.588 522.451   1
   5  11  -1 47.0545 625.430   2
  -5 -11   1 538.390 713.695   6
  -5 -11   1 30.9424 444.206   0
   4  11  -1 1484.06 655.915   2
  -4 -11   1 1965.70 498.819   5
  -4  11   1 1802.75 564.102   3
  -4  11   1 1932.55 487.861   1
  -4  11   1 1922.27 548.322   2
  -4 -11   1 2222.09 721.344   6
  -3  11   1 481.977 561.181   2
   3 -11  -1 463.853 371.014   0
  -3  11   1 224.808 402.350   1
  -3 -11   1 161.697 422.372   5
   3  11  -1 282.434 329.597   3
   3  11  -1 113.927 578.737   2
   3 -11  -1 405.912 451.765   5
  -3  11   1 561.425 485.707   3
  -3 -11   1 183.246 629.221   6
  -2 -11   1 1752.30 622.775   6
  -2  11   1 1397.53 435.207   3
  -2  11   1 1569.74 398.470   1
  -2 -11   1 1595.35 395.093   5
   2  11  -1 1775.30 371.586   3
  -2  11   1 1894.26 539.877   2
   2 -11  -1 1565.86 372.705   0
   2  11  -1 1594.12 572.618   2
   2 -11  -1 2054.29 460.616   5
  -1 -11   1 570.206 352.681   4
  -1 -11   1 408.253 573.059   6
   1 -11  -1 595.742 449.436   5
  -1 -11   1 548.380 356.680   5
  -1  11   1 284.803 344.845   1
  -1  11   1 519.183 574.783   2
   1 -11  -1 547.366 359.909   0
   1  11  -1 487.985 378.625   3
   1 -11  -1 426.588 495.805   6
  -1  11   1 289.082 377.879   3
   1  11  -1 742.659 549.832   2
   0 -11  -1 356.125 365.093   0
   0  11  -1 312.961 410.117   3
   0  11   1 101.833 321.914   1
   0 -11   1 116.665 314.859   5
   0  11  -1 274.944 475.208   2
   0 -11  -1 276.250 502.300   6
   0 -11   1 250.030 334.147   4
   0 -11  -1-62.8531 446.962   5
   0 -11   1 258.156 596.223   6
   0  11   1 237.203 335.620   3
   0  11   1 640.515 579.394   2
   1 -11   1 600.498 321.788   5
  -1 -11  -1 697.605 458.793   5
  -1  11  -1 320.518 466.353   3
   1  11   1 501.078 317.436   3
   1 -11   1 444.053 344.657   4
   1  11   1 674.381 586.444   2
  -1  11  -1 173.073 510.577   2
  -1 -11  -1 422.329 370.941   0
  -1 -11  -1 541.897 519.471   6
   2 -11   1 961.114 352.466   4
  -2 -11  -1 874.980 550.775   6
  -2 -11  -1 1250.60 417.385   0
   2  11   1 930.427 583.744   2
   2 -11   1 1125.67 346.432   5
  -2  11  -1 1419.27 507.943   3
  -2 -11  -1 978.880 490.327   5
  -2  11  -1 1310.21 513.251   2
  -3 -11  -1 983.421 541.134   5
  -3  11  -1 971.835 569.501   3
  -3  11  -1 849.299 483.205   2
  -3  11  -1 894.483 394.896   1
  -3 -11  -1 1011.24 455.054   0
  -3 -11  -1 1138.98 599.443   6
   3  11   1 762.308 607.657   2
  -4 -11  -1 2432.40 531.148   0
  -4  11  -1 2116.18 491.276   1
   4  11   1 2288.18 700.163   2
  -4 -11  -1 2321.68 590.883   5
  -4  11  -1 2046.05 536.468   2
  -4 -11  -1 1762.20 696.834   6
  -4  11  -1 1683.84 619.569   3
  -5 -11  -1 6137.79 796.448   6
  -5 -11  -1 8152.17 615.202   0
  -5 -11  -1 6807.68 693.133   5
   5  11   1 6737.12 789.381   2
  -5  11  -1 6499.42 745.639   3
  -5  11  -1 6158.53 588.810   1
  -6 -11  -1 2334.90 615.157   0
  -6  11  -1 2040.08 749.141   3
  -6  11  -1 1962.42 595.467   1
   6  11   1 2532.14 762.550   2
  -6 -11  -1 1995.58 718.717   5
  -6 -11  -1 2750.25 814.078   6
  -7 -11  -1 2037.25 671.685   0
  -7  11  -1 2462.77 642.558   1
   7  11   1 2238.88 790.261   2
  -7  11  -1 2533.35 786.481   3
  -7 -11  -1 2511.51 748.921   5
  -7 -11  -1 2626.36 881.116   6
  -8 -11  -1 6888.24 828.560   0
  -8  11  -1 6029.96 744.159   1
  -8 -11  -1 7231.15 992.358   6
  -8  11  -1 6644.64 884.999   3
  -8 -11  -1 6821.34 898.131   5
   8  11   1 6884.38 895.421   2
  -9  11  -1 406.537 917.755   3
  -9  11  -1 400.541 744.828   1
   9  11   1-8.84032 809.774   2
  -9 -11  -1 324.812 848.875   5
 -10 -11  -1 87.3903 851.596   0
 -10  11  -1 364.391 859.264   1
 -10 -11  -1 147.971 971.831   5
  10  11   1 251.239 903.711   2
 -10  11  -1 41.7030 888.261   3
 -11  11  -1 752.851 947.645   3
 -11 -11  -1 873.773 918.695   0
 -11 -11  -1 1267.16 1082.19   5
 -11  11  -1 1046.95 946.235   1
  11  11   1 892.123 952.227   2
 -12 -11  -1 239.200 1144.81   5
  12  11   1-136.804 959.031   2
 -12  11  -1 182.948 982.304   3
 -12 -11  -1 697.187 1096.33   0
 -13  11  -1 468.079 1093.42   3
 -13 -11  -1 115.436 1098.65   5
 -13 -11  -1 398.986 1048.93   0
  13  11   1-32.7529 987.866   2
 -14  11  -1 807.912 1241.69   3
 -14 -11  -1 591.554 1186.32   5
 -14 -11  -1-98.2129 1198.20   0
  14  11   1-228.057 934.838   2
 -15 -11  -1 936.531 1394.63   5
  15  11   1 585.074 967.457   2
 -15  11  -1 262.531 1153.26   3
 -15 -11  -1 664.465 1264.75   0
  16  11   1 71.2536 977.039   2
 -16 -11  -1-160.689 1221.26   0
 -16  11  -1 28.7479 1144.71   3
 -16 -11  -1 855.794 1291.18   5
  17  11   1 245.117 1232.33   2
 -17 -11  -1 278.351 1456.32   5
 -17 -11  -1-132.888 1584.79   0
 -17 -12   1 787.959 1433.00   5
  17  12  -1 294.479 1326.61   2
 -17 -12   1 1321.97 1376.65   0
  16  12  -1 388.056 1150.87   2
 -16 -12   1 785.069 1373.50   0
 -16  12   1 411.828 1293.98   3
 -16 -12   1 258.342 1212.71   5
 -15 -12   1 131.197 1116.80   0
 -15 -12   1-158.024 1073.02   5
 -15  12   1 832.276 1313.63   3
  15  12  -1 359.400 1055.65   2
 -14  12   1-187.904 1048.40   3
 -14 -12   1 431.048 1170.76   5
  14  12  -1 557.168 1117.00   2
 -14 -12   1 848.961 1035.89   0
  13  12  -1 4698.52 1165.98   2
 -13  12   1 5048.17 1166.96   1
 -13 -12   1 5508.47 1174.31   5
 -13  12   1 5016.53 1252.58   3
 -13 -12   1 5960.49 1112.92   0
 -12  12   1 2053.96 946.549   1
 -12 -12   1 1664.64 981.250   0
 -12  12   1 1895.89 1068.09   3
  12  12  -1 1339.24 969.352   2
 -12 -12   1 1361.79 926.231   5
  11  12  -1-15.8950 913.137   2
 -11 -12   1 532.862 963.797   5
 -11 -12   1 392.040 910.964   0
 -11  12   1-206.104 850.829   1
 -11 -12   1 636.735 1214.41   6
 -11  12   1 387.124 945.811   3
 -10 -12   1 1234.30 833.764   5
 -10 -12   1 1444.02 1008.26   6
 -10  12   1 1504.87 878.336   1
 -10 -12   1 814.036 824.090   0
  10  12  -1 1310.84 873.382   2
 -10  12   1 2086.52 931.212   3
  -9 -12   1 2922.21 791.110   5
   9  12  -1 2785.71 928.490   2
  -9 -12   1 2853.40 736.702   0
  -9  12   1 3401.84 769.956   1
  -9 -12   1 3261.54 1015.84   6
  -9  12   1 2999.91 942.677   3
  -8 -12   1-21.5259 704.671   5
  -8  12   1 41.8566 681.096   1
  -8  12   1 140.909 761.290   3
  -8 -12   1 148.158 662.273   0
  -8 -12   1-187.494 925.006   6
   8  12  -1 472.574 821.273   2
   7  12  -1 127.244 770.684   2
  -7 -12   1-8.83624 832.653   6
  -7  12   1 23.9754 641.947   1
  -7 -12   1 342.183 663.208   5
  -7  12   1 230.172 703.718   3
  -6  12   1 1684.69 581.338   1
  -6  12   1 1305.96 693.067   3
  -6 -12   1 1476.99 882.369   6
   6  12  -1 1631.96 789.428   2
  -6 -12   1 1549.82 618.013   5
  -5  12   1 2455.37 540.974   1
  -5 -12   1 3083.58 795.606   6
  -5  12   1 2511.92 622.223   3
   5  12  -1 2526.57 720.703   2
  -5 -12   1 2631.58 573.858   5
  -4 -12   1 8980.51 582.387   5
   4  12  -1 8167.10 774.796   2
  -4  12   1 8367.85 672.294   3
  -4  12   1 8485.92 686.285   2
  -4  12   1 8269.52 577.854   1
   4 -12  -1 9381.51 568.157   5
  -4 -12   1 8569.85 809.179   6
  -3  12   1 448.004 507.361   3
  -3  12   1 279.655 424.170   1
  -3  12   1 445.510 618.736   2
   3  12  -1 384.036 600.262   2
  -3 -12   1-15.3211 711.097   6
   3 -12  -1 49.5050 475.575   5
  -2 -12   1 1742.99 663.806   6
   2  12  -1 1521.30 406.155   3
   2  12  -1 1604.83 588.025   2
   2 -12  -1 2015.30 480.515   5
  -2  12   1 1370.19 474.016   3
  -2  12   1 1966.07 640.957   2
   1 -12  -1 4894.88 603.042   6
   1 -12  -1 5219.13 520.466   5
  -1  12   1 5136.82 472.086   3
   1  12  -1 5417.74 486.191   3
  -1  12   1 5149.16 697.817   2
  -1 -12   1 4871.11 686.397   6
   1  12  -1 5770.46 653.752   2
   0  12  -1 13351.4 718.939   2
   0  12   1 13078.4 515.513   3
   0  12   1 13775.5 764.919   2
   0 -12  -1 12820.0 588.845   5
   0 -12  -1 11790.2 676.171   6
   0 -12   1 11955.0 765.649   6
   0  12  -1 13581.8 614.622   3
  -1 -12  -1 11603.0 601.913   5
  -1 -12  -1 11697.2 710.759   6
   1  12   1 11185.2 760.683   2
  -1  12  -1 10801.6 629.449   3
  -1  12  -1 11409.9 686.877   2
  -2  12  -1 52769.5 1017.03   3
  -2 -12  -1 52625.9 818.837   0
  -2  12  -1 53978.0 1034.60   2
   2  12   1 51289.4 1130.17   2
  -2 -12  -1 52666.2 927.303   5
  -2 -12  -1 51222.3 1034.66   6
  -3  12  -1 65080.2 1166.36   3
   3  12   1 65759.4 1284.61   2
  -3 -12  -1 66358.5 944.436   0
  -3 -12  -1 65515.0 1052.59   5
  -3  12  -1 63834.5 1101.41   2
  -3 -12  -1 65690.5 1158.00   6
  -4 -12  -1 11893.1 810.407   6
  -4 -12  -1 11906.1 642.006   0
  -4  12  -1 12113.9 670.642   2
  -4 -12  -1 13510.9 737.276   5
  -4  12  -1 13456.2 777.654   3
   4  12   1 12177.5 859.681   2
  -5  12  -1 9205.08 816.959   3
   5  12   1 8901.27 844.894   2
  -5 -12  -1 8292.59 734.251   5
  -5 -12  -1 8573.92 644.833   0
  -5 -12  -1 8607.94 829.064   6
  -6  12  -1 1993.73 748.305   3
  -6  12  -1 2398.70 593.725   1
  -6 -12  -1 2424.25 851.953   6
   6  12   1 1979.06 813.942   2
  -6 -12  -1 2018.31 728.418   5
  -6 -12  -1 1714.38 634.643   0
  -7 -12  -1 125.965 893.395   6
  -7  12  -1-104.419 646.490   1
  -7  12  -1 83.6399 809.355   3
  -7 -12  -1-96.7156 681.986   0
   7  12   1-88.8766 762.308   2
  -7 -12  -1 76.2346 744.017   5
  -8  12  -1 883.912 738.197   1
  -8 -12  -1 992.134 735.104   0
  -8  12  -1 772.503 884.821   3
   8  12   1 990.592 840.454   2
  -8 -12  -1 1001.38 872.956   5
  -8 -12  -1 967.010 973.724   6
  -9 -12  -1 460.180 788.431   0
  -9 -12  -1 565.380 845.364   5
  -9  12  -1 1038.47 787.127   1
  -9 -12  -1 848.775 947.514   6
   9  12   1 482.049 899.278   2
  -9  12  -1 1647.03 966.721   3
  10  12   1 92.1816 917.756   2
 -10 -12  -1 75.5168 959.890   5
 -10  12  -1 516.723 777.499   1
 -10  12  -1 335.011 927.934   3
 -10 -12  -1 231.439 920.470   0
 -11  12  -1 3400.26 956.429   1
 -11 -12  -1 3460.56 959.886   0
 -11  12  -1 2894.38 1027.16   3
  11  12   1 3768.79 1034.01   2
 -11 -12  -1 4489.77 1090.05   5
 -12 -12  -1 624.471 1080.45   0
 -12 -12  -1 539.777 1072.01   5
 -12  12  -1 816.215 1077.07   3
 -12  12  -1 815.399 1055.42   1
  12  12   1 612.644 1054.72   2
 -13  12  -1 7.28799 1047.15   1
 -13 -12  -1 59.4248 1051.88   5
  13  12   1 139.966 938.705   2
 -13  12  -1 208.529 1050.99   3
 -13 -12  -1-191.979 1140.47   0
 -14 -12  -1 1283.87 1302.87   0
 -14 -12  -1 878.032 1336.90   5
 -14  12  -1 393.471 1254.04   3
  14  12   1 881.590 1133.31   2
 -15  12  -1 233.791 1241.28   3
  15  12   1 148.037 1208.43   2
 -15 -12  -1 589.866 1218.82   5
 -15 -12  -1 776.245 1393.69   0
 -16 -12  -1 475.527 1490.24   5
 -16 -12  -1-157.426 1503.14   0
  16  12   1 621.945 1262.73   2
 -16  12  -1-154.023 1388.49   3
 -16  13   1 432.881 1180.62   3
  16  13  -1 702.634 1134.96   2
 -15  13   1 235.907 1359.40   3
  15  13  -1-88.1007 1076.22   2
 -14  13   1-145.439 1088.30   3
  14  13  -1 542.893 1007.76   2
 -14 -13   1 339.637 1225.33   5
 -13 -13   1 708.395 1123.21   5
  13  13  -1 845.777 1171.39   2
 -13  13   1 270.342 1244.75   3
 -13  13   1 271.558 924.425   1
  12  13  -1 865.368 981.621   2
 -12 -13   1 185.080 925.416   5
 -12  13   1 627.887 1160.69   3
 -11  13   1 550.708 969.064   1
  11  13  -1 375.792 925.738   2
 -11 -13   1 890.195 986.053   5
 -11  13   1 740.267 1070.68   3
 -11 -13   1 499.345 1180.54   6
  10  13  -1 237.441 895.287   2
 -10 -13   1 422.215 1126.41   6
 -10  13   1 1.65438 1020.01   3
 -10  13   1 677.578 785.567   1
  -9  13   1 1850.31 831.923   1
   9  13  -1 2611.80 976.699   2
  -9 -13   1 3242.22 1110.69   6
  -9  13   1 1856.16 870.544   3
  -8 -13   1 381.629 986.424   6
  -8  13   1 685.155 871.840   3
  -8  13   1 31.1922 690.669   1
   8  13  -1 292.108 846.302   2
  -7  13   1 2543.46 692.107   1
  -7  13   1 2379.01 808.918   3
   7  13  -1 2237.37 837.741   2
  -7 -13   1 2046.80 956.229   6
   6  13  -1 182.101 792.911   2
  -6 -13   1 320.745 885.767   6
  -6  13   1-237.503 668.142   3
  -5 -13   1 353.664 773.839   6
  -5  13   1 408.180 607.266   3
   5  13  -1 114.244 738.370   2
  -4  13   1 3686.14 703.668   2
   4  13  -1 3412.09 741.217   2
  -4 -13   1 3226.16 783.872   6
  -4  13   1 3193.21 621.013   3
  -3  13   1-17.4978 530.945   3
   3  13  -1 48.5511 708.090   2
  -3  13   1 134.697 634.617   2
  -3 -13   1 167.719 710.540   6
   2  13  -1 5340.54 719.324   2
   2 -13  -1 5449.77 553.749   5
  -2 -13   1 5045.85 750.192   6
   2 -13  -1 5118.91 633.349   6
  -2  13   1 5311.92 555.200   3
  -2  13   1 5292.18 699.806   2
  -1  13   1 216.100 454.637   3
   1  13  -1 246.590 642.734   2
   1  13  -1 225.891 438.781   3
  -1  13   1 124.401 684.057   2
   1 -13  -1 44.0513 499.064   5
   0 -13  -1 9632.98 695.112   6
   0  13   1 10108.6 769.072   2
   0  13  -1 9822.46 592.672   3
   0  13  -1 9594.93 704.353   2
   0 -13   1 10562.4 812.096   6
   0 -13  -1 10160.0 606.043   5
  -1 -13  -1 846.426 542.657   5
   1  13   1 1147.29 683.473   2
  -1  13  -1 961.144 583.404   2
  -1  13  -1 853.025 537.273   3
  -1 -13  -1 416.235 650.817   6
  -2 -13  -1 8246.26 738.979   6
  -2  13  -1 8103.66 667.826   2
  -2  13  -1 7869.08 668.752   3
   2  13   1 8416.97 795.683   2
  -2 -13  -1 8276.74 630.571   5
  -3 -13  -1 2215.19 703.754   6
  -3  13  -1 2170.16 615.680   3
  -3  13  -1 2582.13 640.543   2
  -3 -13  -1 2346.19 606.941   5
   3  13   1 2476.89 792.594   2
  -4 -13  -1 539.145 629.798   5
   4  13   1 903.121 794.472   2
  -4 -13  -1 188.513 730.159   6
  -4  13  -1 78.3502 557.249   2
  -4  13  -1 251.474 637.658   3
  -5 -13  -1 6621.38 867.926   6
   5  13   1 6223.06 895.595   2
  -5  13  -1 5490.10 773.712   3
  -5 -13  -1 5660.17 730.122   5
  -6 -13  -1 5204.69 871.983   6
  -6 -13  -1 5086.26 759.595   5
   6  13   1 4837.91 864.750   2
  -6  13  -1 4499.48 791.916   3
  -7  13  -1 1521.57 879.649   3
  -7 -13  -1 1043.39 763.644   5
  -7 -13  -1 1730.70 727.945   0
   7  13   1 370.598 848.310   2
  -7 -13  -1 1419.83 863.930   6
   8  13   1 6111.52 926.386   2
  -8 -13  -1 5963.80 1044.48   6
  -8 -13  -1 6214.51 925.410   5
  -8  13  -1 7372.32 1006.21   3
  -8 -13  -1 5791.12 834.014   0
  -9  13  -1 4531.33 1044.44   3
  -9 -13  -1 5514.94 1106.16   6
  -9 -13  -1 4467.03 907.451   5
  -9 -13  -1 4965.88 907.648   0
   9  13   1 4854.14 1014.26   2
  10  13   1 427.631 888.572   2
 -10  13  -1 105.205 941.164   3
 -10 -13  -1 618.331 996.296   5
 -10 -13  -1-137.628 929.930   0
 -11 -13  -1 1524.87 1086.49   5
 -11 -13  -1 889.445 1002.28   0
  11  13   1 660.692 924.135   2
 -11  13  -1 980.190 1067.81   3
 -12  13  -1 82.1957 883.518   1
 -12  13  -1-43.6115 1188.48   3
 -12 -13  -1 446.667 1093.37   0
 -12 -13  -1 838.771 1046.46   5
  12  13   1 170.230 1019.62   2
 -13 -13  -1 651.265 1098.74   5
 -13  13  -1 122.373 1120.66   1
 -13 -13  -1 1280.95 1216.88   0
 -13  13  -1 1417.87 1216.37   3
  13  13   1 261.927 1145.45   2
 -14  13  -1 365.073 1118.28   3
  14  13   1 337.672 1139.75   2
 -14 -13  -1 940.669 1372.22   5
 -14 -13  -1 232.314 1237.28   0
 -15  13  -1 257.988 1384.65   3
  15  13   1-95.7771 1054.70   2
 -15 -13  -1 548.276 1160.57   5
 -15 -13  -1 549.441 1184.18   0
 -16 -13  -1-236.839 1542.49   5
 -16 -13  -1 312.862 1233.72   0
  15  14  -1 264.089 1331.60   2
 -15  14   1 1543.98 1425.62   3
 -14  14   1-65.9482 1118.93   3
  14  14  -1 618.914 1173.49   2
  13  14  -1 173.460 1153.64   2
 -13  14   1 1719.95 1261.53   3
 -13  14   1 775.009 1164.63   1
  12  14  -1 1400.60 1030.10   2
 -12  14   1 1786.41 1231.82   3
  11  14  -1 119.188 1052.41   2
 -11  14   1 19.8001 1111.11   3
 -11 -14   1 475.240 1236.50   6
 -10  14   1 1113.55 930.357   3
 -10 -14   1 1268.71 1098.24   6
  10  14  -1 1016.08 978.058   2
  -9 -14   1 2281.74 1103.49   6
  -9  14   1 2597.04 1003.87   3
   9  14  -1 3090.73 985.363   2
  -8 -14   1 1636.64 1093.22   6
  -8  14   1 1155.99 860.105   3
   8  14  -1 1510.19 901.719   2
  -7  14   1 346.836 823.741   3
   7  14  -1-179.174 868.239   2
  -7 -14   1-35.0853 1001.56   6
  -6  14   1 548.596 730.692   3
   6  14  -1 387.625 805.704   2
  -6 -14   1-99.4582 944.384   6
   5  14  -1 3143.18 867.008   2
  -5  14   1 3748.78 737.476   3
  -5 -14   1 4008.22 855.100   6
  -4  14   1 1512.57 682.298   2
  -4 -14   1 1646.85 863.601   6
  -4  14   1 1600.12 620.386   3
   4  14  -1 1612.99 811.841   2
  -3  14   1-180.735 558.237   3
  -3  14   1 106.228 709.986   2
  -3 -14   1-198.149 757.312   6
   3  14  -1 272.087 722.264   2
   2  14  -1 1107.84 737.277   2
  -2  14   1 391.527 544.311   3
  -2 -14   1 1025.61 739.630   6
   2 -14  -1 378.360 638.153   6
  -2  14   1 968.173 720.038   2
   1 -14  -1 7285.11 709.726   6
  -1 -14   1 7468.79 808.114   6
   1  14  -1 7371.23 788.082   2
  -1  14   1 7866.84 848.515   2
   0  14   1 4961.03 809.686   2
   0 -14  -1 4361.91 699.728   6
   0  14  -1 3995.33 546.194   3
   0  14  -1 4455.88 750.114   2
   0 -14   1 4510.06 788.903   6
  -1 -14  -1 7995.67 770.594   6
   1 -14   1 7954.18 840.554   6
   1  14   1 6849.01 850.833   2
  -1  14  -1 7300.35 638.407   3
  -1  14  -1 6985.46 720.702   2
   2  14   1 15706.3 930.898   2
  -2  14  -1 15670.8 783.810   3
  -2 -14  -1 15871.4 877.986   6
  -2  14  -1 16500.6 815.218   2
  -3  14  -1 9290.84 724.794   2
  -3 -14  -1 9603.49 851.768   6
   3  14   1 9944.37 924.455   2
  -3  14  -1 9205.01 728.867   3
  -4  14  -1 6105.35 684.675   2
   4  14   1 5740.05 914.547   2
  -4  14  -1 6032.03 778.884   3
  -4 -14  -1 5667.08 819.802   6
  -5 -14  -1 8348.69 946.544   6
  -5  14  -1 8430.91 821.198   3
  -5 -14  -1 9564.90 822.477   5
   5  14   1 8918.36 944.405   2
  -6  14  -1 1464.63 779.514   3
   6  14   1 703.188 911.297   2
  -6 -14  -1 1192.60 923.875   6
  -6 -14  -1 1252.13 789.845   5
   7  14   1 957.468 944.508   2
  -7  14  -1 762.400 909.867   3
  -7 -14  -1 1572.39 850.638   5
  -7 -14  -1 1787.19 1003.37   6
  -8 -14  -1 3.07302 827.277   5
  -8 -14  -1 407.473 987.433   6
  -8  14  -1 202.694 976.507   3
   8  14   1-33.6112 997.208   2
  -9 -14  -1 1522.09 961.843   5
  -9  14  -1 1564.34 1029.96   3
   9  14   1 840.488 920.930   2
  -9 -14  -1 1606.87 1100.24   6
 -10 -14  -1 1047.35 1055.32   5
  10  14   1-223.126 1059.65   2
 -10  14  -1 273.911 958.277   3
  11  14   1 862.944 1106.18   2
 -11  14  -1 696.057 1137.02   3
 -11 -14  -1 1430.38 1135.93   5
  12  14   1 48.5592 1086.06   2
 -12 -14  -1 492.525 1149.57   5
 -12  14  -1 497.253 1260.74   3
 -13  14  -1 434.925 1320.39   3
 -13 -14  -1-136.523 1075.53   5
  13  14   1 83.6274 1112.59   2
 -14  14  -1 153.662 1299.57   3
  14  14   1 771.946 1144.43   2
  15  14   1-57.2084 1311.00   2
 -15 -14  -1-187.930 1259.01   5
 -16 -14  -1-78.9176 1534.11   5
 -14  15   1 130.799 1129.95   3
  14  15  -1 1220.83 1357.90   2
 -13  15   1-180.415 1187.26   3
  13  15  -1 122.726 1049.47   2
 -12  15   1 69.8676 1162.51   3
  12  15  -1 757.069 1224.83   2
  11  15  -1 1126.09 1201.03   2
 -11  15   1 759.814 983.587   3
 -11 -15   1 1454.27 1132.10   6
  10  15  -1 4107.93 1174.28   2
 -10  15   1 3903.43 1097.33   3
 -10 -15   1 4912.68 1322.85   6
  -9  15   1 368.661 891.335   3
   9  15  -1 814.603 951.240   2
  -9 -15   1 1110.69 1013.61   6
   8  15  -1 842.348 1036.68   2
  -8 -15   1 656.228 1124.57   6
  -8  15   1 1448.03 911.581   3
  -7 -15   1 9020.68 1152.07   6
  -7  15   1 8543.57 887.419   3
   7  15  -1 9421.40 1103.31   2
  -6  15   1 4946.64 861.888   3
   6  15  -1 4994.89 986.812   2
  -6 -15   1 5413.96 1041.79   6
  -5  15   1 1054.99 749.169   3
   5  15  -1 1007.05 832.713   2
  -5 -15   1 1266.74 955.288   6
   4  15  -1 9529.92 907.674   2
  -4  15   1 10220.3 878.925   2
  -4  15   1 9777.77 791.156   3
  -4 -15   1 9424.41 960.542   6
  -3  15   1 9483.35 731.346   3
   3  15  -1 9380.05 872.519   2
  -3  15   1 10067.2 852.206   2
   3 -15  -1 9932.61 775.147   6
  -3 -15   1 10373.8 918.137   6
  -2  15   1 3022.98 823.017   2
  -2 -15   1 3039.02 850.488   6
   2 -15  -1 2856.60 701.902   6
   2  15  -1 3660.99 835.851   2
   1 -15  -1 5813.79 741.673   6
  -1 -15   1 5861.71 853.618   6
  -1  15   1 6222.41 888.651   2
   1  15  -1 6043.52 769.899   2
   0  15   1 14346.1 959.071   2
   0 -15  -1 13983.3 835.301   6
   0 -15   1 13934.8 907.155   6
   0  15  -1 13550.2 853.464   2
   1 -15   1 3809.40 834.685   6
  -1  15  -1 4776.38 796.708   2
  -1  15  -1 3721.18 606.045   3
   1  15   1 4630.81 847.546   2
  -1 -15  -1 3485.70 772.619   6
  -2  15  -1 352.671 660.187   2
  -2 -15  -1 609.475 774.377   6
  -2  15  -1 620.433 648.849   3
   2  15   1 298.053 826.410   2
   3  15   1 17.8941 874.005   2
  -3 -15  -1 330.516 753.747   6
  -3  15  -1 128.400 656.021   3
  -3  15  -1 390.347 716.272   2
   4  15   1 746.559 891.407   2
  -4  15  -1 740.114 760.148   3
  -4 -15  -1 64.0236 845.131   6
  -4  15  -1 603.871 717.221   2
  -5  15  -1 5722.66 829.429   3
  -5 -15  -1 5484.01 951.191   6
   5  15   1 6061.84 936.420   2
  -6 -15  -1 3723.04 992.008   6
   6  15   1 2355.91 930.516   2
  -6  15  -1 3234.81 899.927   3
   7  15   1 315.663 951.255   2
  -7  15  -1 959.094 903.617   3
  -7 -15  -1 1066.93 1012.40   6
  -8  15  -1 783.372 1013.61   3
   8  15   1 873.345 939.795   2
  -8 -15  -1 1318.03 967.248   6
   9  15   1 889.001 1095.63   2
  -9 -15  -1 328.884 1159.55   6
  -9  15  -1 525.221 1053.89   3
 -10  15  -1 383.220 995.178   3
  10  15   1 736.116 1060.33   2
 -11  15  -1 349.870 1191.68   3
  11  15   1 500.931 1074.83   2
 -12  15  -1 1715.73 1328.07   3
  12  15   1 1685.77 1236.52   2
 -13  15  -1 162.609 1386.22   3
  13  15   1 657.066 1237.79   2
  14  15   1-0.65295 1276.13   2
 -13  16   1 937.975 1122.90   3
  12  16  -1 215.314 1231.88   2
 -12  16   1 939.832 1087.36   3
 -11 -16   1 418.775 1267.08   6
  11  16  -1 158.492 1111.47   2
 -11  16   1 577.990 1114.21   3
 -10  16   1 1798.01 1136.63   3
  10  16  -1 1080.61 1159.42   2
 -10 -16   1 1848.34 1336.95   6
  -9  16   1 621.855 1018.26   3
   9  16  -1 347.024 1126.43   2
  -9 -16   1 855.970 1073.31   6
  -8 -16   1 318.877 1176.44   6
   8  16  -1 650.786 1033.40   2
  -8  16   1 146.478 918.618   3
   7  16  -1 1380.25 934.550   2
  -7  16   1 1609.07 948.636   3
  -7 -16   1 1500.65 990.545   6
  -6  16   1 817.275 773.489   3
   6  16  -1 874.250 935.869   2
  -6 -16   1 467.866 925.118   6
  -5  16   1 2178.05 747.075   3
   5  16  -1 2640.95 989.465   2
  -5 -16   1 2455.88 915.587   6
   4  16  -1 749.442 887.541   2
  -4 -16   1 495.399 853.365   6
  -4  16   1 903.833 728.788   3
  -4  16   1 568.696 834.933   2
  -3  16   1 894.061 864.310   2
   3  16  -1 1507.68 852.136   2
  -3 -16   1 1613.41 856.807   6
   2  16  -1 1351.31 873.085   2
  -2 -16   1 914.515 893.276   6
  -2  16   1 829.143 876.314   2
   1  16  -1 219.806 752.137   2
  -1 -16   1 583.393 868.857   6
  -1  16   1 571.531 846.928   2
   0 -16   1 1560.81 802.471   6
   0  16   1 1208.03 819.683   2
   0  16  -1 643.256 808.492   2
   0 -16  -1 825.880 783.288   6
   1  16   1 476.231 883.332   2
   1 -16   1 1047.27 805.310   6
  -1 -16  -1 1132.67 753.000   6
  -1  16  -1 1104.08 798.590   2
   2 -16   1 104.412 837.904   6
  -2  16  -1 385.815 686.826   3
  -2 -16  -1 196.907 817.868   6
  -2  16  -1 314.818 705.493   2
   2  16   1 349.342 920.751   2
   3  16   1 2118.03 960.498   2
  -3  16  -1 2952.38 753.849   3
  -3 -16  -1 2452.48 848.835   6
  -3  16  -1 2556.31 781.963   2
  -4 -16  -1-5.36313 829.291   6
   4  16   1 493.228 917.774   2
  -4  16  -1 967.851 812.815   3
  -4  16  -1 794.009 714.450   2
   5  16   1 136.846 970.189   2
  -5 -16  -1-68.6645 848.153   6
  -5  16  -1 368.457 854.268   3
   6  16   1 1091.57 938.466   2
  -6  16  -1 1949.34 948.768   3
  -6 -16  -1 2288.29 1019.56   6
  -7  16  -1 399.402 871.960   3
   7  16   1 76.4863 957.671   2
  -7 -16  -1 36.6079 1046.67   6
  -8  16  -1 2121.28 1043.35   3
   8  16   1 1478.74 1126.07   2
  -8 -16  -1 1276.68 1052.03   6
  -9  16  -1 266.473 1044.10   3
  -9 -16  -1 900.391 1125.43   6
   9  16   1 1096.15 985.144   2
 -10  16  -1 331.490 1051.04   3
  10  16   1 354.440 1169.73   2
 -11  16  -1-164.322 1266.52   3
  11  16   1-191.783 1238.40   2
 -12  16  -1 95.7127 1342.49   3
  12  16   1 268.135 1182.89   2
  13  16   1 377.835 1161.10   2
  12  17  -1-76.4359 1155.49   2
 -12  17   1 117.244 1217.16   3
  11  17  -1 380.454 1221.69   2
 -11  17   1 1076.59 1257.36   3
 -10 -17   1 2766.85 1417.43   6
 -10  17   1 1216.23 995.212   3
  10  17  -1 675.166 1059.84   2
  -9 -17   1 304.161 1261.41   6
  -9  17   1 1030.30 1062.48   3
   9  17  -1 857.365 1114.45   2
  -8 -17   1-110.679 1095.86   6
  -8  17   1-31.3839 991.591   3
   8  17  -1 274.715 1067.21   2
  -7 -17   1 206.098 1148.37   6
   7  17  -1 574.860 1100.74   2
  -7  17   1 336.837 850.845   3
  -6  17   1 3207.29 922.905   3
   6  17  -1 3074.14 1097.26   2
  -6 -17   1 3533.81 1145.14   6
  -5 -17   1 4674.34 999.718   6
   5  17  -1 4213.24 943.599   2
  -5  17   1 4605.39 881.068   3
  -4 -17   1 5002.32 952.579   6
   4  17  -1 5524.00 1050.11   2
  -4  17   1 4789.64 930.052   2
   3  17  -1 5930.06 986.235   2
  -3 -17   1 4306.08 926.592   6
  -3  17   1 5320.88 967.990   2
  -2 -17   1 3930.07 904.361   6
  -2  17   1 3855.34 967.276   2
   2  17  -1 3985.26 956.698   2
  -1 -17   1 1218.85 841.275   6
  -1  17   1 1500.33 844.294   2
   1  17  -1 1317.29 895.215   2
   0  17   1 353.113 949.894   2
   0 -17   1 237.982 819.980   6
   0  17  -1-159.905 835.494   2
  -1  17  -1 639.231 762.914   2
   1 -17   1 756.382 821.687   6
   1  17   1 725.401 934.039   2
   2  17   1 1566.59 951.284   2
  -2  17  -1 1731.77 764.729   2
   2 -17   1 1192.27 831.284   6
   3 -17   1 2174.81 907.334   6
   3  17   1 2585.55 1036.38   2
  -3  17  -1 1780.92 815.950   3
  -3  17  -1 2462.13 817.054   2
  -4 -17  -1 4225.61 1011.58   6
  -4  17  -1 4559.65 898.316   2
  -4  17  -1 3607.92 846.260   3
   4  17   1 4210.52 1010.32   2
  -5 -17  -1 2369.88 1027.80   6
   5  17   1 2675.23 1113.98   2
  -5  17  -1 1829.44 936.142   3
  -6 -17  -1 322.046 944.757   6
  -6  17  -1-149.624 952.566   3
   6  17   1 321.520 1079.60   2
  -7  17  -1 269.618 903.027   3
  -7 -17  -1 261.352 1138.20   6
   8  17   1 1342.09 1124.87   2
  -8  17  -1 884.958 972.682   3
  -8 -17  -1 1590.32 1044.48   6
   9  17   1 576.880 1182.14   2
  -9  17  -1 236.204 987.801   3
  -9 -17  -1 1525.54 1169.57   6
 -10  17  -1-149.808 1121.03   3
  10  17   1 425.450 1043.46   2
  11  17   1-133.982 1048.76   2
 -11  17  -1 59.1507 1315.12   3
 -12  17  -1 870.037 1386.82   3
  12  17   1 496.063 1229.39   2
  11  18  -1-211.856 1297.72   2
 -11  18   1 39.0330 1153.74   3
  10  18  -1-40.4925 1288.63   2
 -10  18   1-162.015 1229.67   3
  -9  18   1 382.699 1053.22   3
  -9 -18   1 715.356 1359.72   6
   9  18  -1 334.840 1191.14   2
  -8  18   1 1783.58 1029.80   3
  -8 -18   1 1690.52 1266.32   6
   8  18  -1 1860.83 1171.22   2
  -7  18   1 853.622 1014.68   3
   7  18  -1 476.907 993.143   2
  -7 -18   1 1227.74 1098.46   6
  -6  18   1 459.657 895.686   3
   6  18  -1 1195.07 975.141   2
  -6 -18   1 1088.40 1177.57   6
   5  18  -1 718.186 1019.22   2
   4  18  -1 2100.45 1053.69   2
  -4  18   1 2424.21 876.333   2
  -4 -18   1 3138.74 960.213   6
  -3  18   1 776.547 949.420   2
   3  18  -1 870.152 1016.70   2
  -3 -18   1 1037.33 1001.46   6
  -2  18   1 87.4980 967.615   2
  -2 -18   1 593.748 1013.99   6
   2  18  -1-158.641 958.502   2
  -1  18   1 789.292 938.880   2
  -1 -18   1 857.998 975.411   6
   1  18  -1 782.764 960.002   2
   0  18   1 1735.03 901.364   2
   0 -18   1 1234.67 880.049   6
   0  18  -1 1300.55 869.764   2
   1  18   1 2641.53 954.119   2
   1 -18   1 2765.89 875.697   6
  -1  18  -1 2753.94 963.641   2
   2  18   1 5759.70 1000.15   2
  -2  18  -1 5765.58 928.202   2
   2 -18   1 5748.78 1023.81   6
   3  18   1 3052.39 1070.52   2
  -3  18  -1 3293.04 847.327   2
   3 -18   1 2287.46 906.240   6
  -4  18  -1 403.846 846.411   2
  -4  18  -1 218.243 780.747   3
   4  18   1 221.166 1017.17   2
  -5  18  -1 630.317 895.362   3
   5  18   1 825.882 1148.31   2
   6  18   1 1899.61 1199.12   2
  -6  18  -1 1296.85 896.309   3
  -7  18  -1 1723.60 1079.91   3
   7  18   1 1496.85 1211.51   2
   8  18   1 428.422 1051.71   2
  -9  18  -1 517.038 1030.61   3
   9  18   1 1362.94 1268.31   2
 -10  18  -1 513.321 1243.09   3
  10  18   1 165.408 1322.55   2
 -11  18  -1 282.954 1327.37   3
  -9  19   1 69.0151 1189.20   3
   9  19  -1-10.8450 1160.98   2
  -8 -19   1 210.719 1196.28   6
   8  19  -1 146.152 1245.39   2
  -8  19   1-214.678 1079.05   3
  -7  19   1 209.674 899.171   3
   7  19  -1 268.257 1218.81   2
  -7 -19   1 1245.33 1331.61   6
  -6 -19   1 881.991 1116.99   6
   6  19  -1 538.338 1145.82   2
  -5 -19   1 589.757 1163.51   6
   5  19  -1 484.840 1149.32   2
  -4  19   1 1939.06 1003.31   2
  -4 -19   1 1964.66 1053.22   6
   4  19  -1 1751.17 1033.49   2
   3  19  -1 658.237 1081.67   2
  -3 -19   1 1220.13 1106.63   6
  -3  19   1 470.929 987.005   2
  -2  19   1 177.256 944.185   2
  -2 -19   1 236.385 937.910   6
   2  19  -1-221.952 970.917   2
  -1  19   1 229.769 1070.40   2
   1  19  -1 403.431 960.988   2
   0  19   1 379.003 1081.79   2
   0  19  -1-211.085 1014.86   2
  -1  19  -1-180.520 887.908   2
   1  19   1 618.964 1098.14   2
  -2  19  -1 1715.28 999.570   2
   2  19   1 523.752 1097.01   2
  -3  19  -1 42.3128 881.819   2
   3  19   1 348.084 1009.90   2
  -4  19  -1 324.578 823.948   2
   4  19   1 540.194 1103.50   2
  -5  19  -1 494.330 852.324   3
   5  19   1 107.505 1191.76   2
  -6  19  -1 583.292 905.579   3
   6  19   1 411.467 1229.91   2
   7  19   1 315.261 1123.44   2
  -8  19  -1 828.371 1116.29   3
   8  19   1 417.019 1256.36   2
   9  19   1-6.53705 1123.99   2
  -9  19  -1 418.744 1139.11   3
  -9  20   1-2.16542 1048.50   3
   7  20  -1 466.298 1241.57   2
   6  20  -1 1107.21 1269.49   2
  -6 -20   1 197.023 1115.81   6
   5  20  -1 739.493 1206.29   2
  -4  20   1 928.475 1101.13   2
   4  20  -1 318.301 999.682   2
  -3  20   1-49.2191 1074.29   2
   3  20  -1-39.8890 1150.15   2
  -2  20   1 244.120 946.167   2
   2  20  -1 249.910 927.605   2
  -1  20   1 1350.02 975.627   2
   1  20  -1 775.132 935.284   2
   0  20   1 2187.36 995.611   2
   0  20  -1 3512.27 955.751   2
  -1  20  -1 1135.03 1035.72   2
   1  20   1 1340.82 1008.64   2
  -2  20  -1 183.901 1023.95   2
   3  20   1 504.196 1003.59   2
   4  20   1-171.952 1190.98   2
   5  20   1 506.778 1239.60   2
   6  20   1 1701.99 1267.16   2
   7  20   1 335.350 1062.40   2
  -7  20  -1 309.097 1098.39   3
  -8  20  -1 902.345 1272.35   3
   5  21  -1 10.9324 1176.15   2
   4  21  -1 468.513 1016.96   2
   3  21  -1-188.685 1210.49   2
  -3  21   1 24.5638 1197.69   2
   2  21  -1 669.827 971.771   2
  -2  21   1 492.232 1154.91   2
  -1  21   1 423.508 1156.52   2
   1  21  -1 28.5635 1128.14   2
   0  21  -1 186.172 1139.58   2
  -1  21  -1 522.011 1050.00   2
   1  21   1 230.353 1170.25   2
  -2  21  -1 140.562 922.596   2
   2  21   1-18.9602 1143.24   2
  -3  21  -1-56.0515 1122.55   2
   3  21   1 365.773 1135.71   2
   4  21   1 17.9518 1312.70   2
  -3  22   1 279.361 1245.76   2
   2  22  -1 21.6347 1131.05   2
  -2  22   1 1006.05 1273.47   2
   1  22  -1 484.564 1263.08   2
   0  22  -1 262.686 1185.21   2
  -1  22  -1 600.949 1187.00   2
  -2  22  -1 474.723 1216.79   2
  -3  22  -1 72.4745 1106.50   2
 -20   0   2 693.767 1580.52   5
  20   0  -2 61.0760 947.420   2
  19   0  -2 630.339 938.956   2
 -19   0   2-194.305 1199.89   5
  18   0  -2-108.890 862.412   2
 -18   0   2 1359.48 1406.99   5
  17   0  -2 433.130 846.167   2
 -17   0   2-63.5086 766.115   3
 -17   0   2 455.257 1047.82   1
 -16   0   2 1189.56 1170.65   5
  16   0  -2-7.83091 823.416   2
 -16   0   2 1027.56 1050.26   1
 -16   0   2 905.557 822.117   3
 -15   0   2 10627.2 844.455   3
  15   0  -2 8735.34 914.077   2
 -15   0   2 11726.9 1124.52   1
 -15   0   2 10019.9 1143.84   5
 -14   0   2 7827.74 820.153   3
  14   0  -2 7216.38 838.270   2
 -14   0   2 8070.33 1009.58   1
 -14   0   2 8097.24 1087.76   5
 -13   0   2 13100.8 1081.57   5
  13   0  -2 11871.5 854.572   2
 -13   0   2 11989.6 959.999   1
  13   0  -2 13787.3 1153.33   0
 -13   0   2 11432.0 766.345   3
 -12   0   2 429.208 906.884   5
 -12   0   2 385.650 737.162   1
  12   0  -2 58.1116 968.634   0
  12   0  -2 381.163 672.400   2
 -12   0   2 337.437 621.654   3
 -11   0   2 43456.5 994.457   3
 -11   0   2 46056.0 1127.72   1
  11   0  -2 44775.0 1201.88   0
 -11   0   2 44177.5 1214.37   5
 -10   0   2 48618.4 962.050   3
  10   0  -2 52214.3 1164.91   0
 -10   0   2 49664.8 1040.88   1
 -10   0   2 48524.3 1123.66   5
  -9   0   2 1165.16 666.400   5
  -9   0   2 1184.42 561.061   1
  -9   0   2 532.293 471.704   3
   9   0  -2 723.919 535.953   2
   9   0  -2 786.436 596.080   0
   8   0  -2 97857.9 1187.66   0
  -8   0   2 97856.8 1204.64   5
  -8   0   2 97605.3 1115.09   3
  -8   0   2 102050. 1168.24   1
  -7   0   2 28841.8 649.114   3
  -7   0   2 29707.2 678.846   1
  -7   0   2 28963.9 715.141   5
   7   0  -2 29627.9 748.179   0
  -6   0   2 1425.47 437.871   5
   6   0  -2 1536.64 450.706   0
  -6   0   2 1361.46 399.514   1
   5   0  -2 8791.49 468.222   0
  -5   0   2 8601.28 398.653   1
  -5   0   2 8515.83 447.455   5
  -4   0   2 287056. 4871.69   1
  -4   0   2 285204. 1281.63   5
   4   0  -2 295581. 1324.01   0
  -3   0   2 516334. 5808.63   5
  -3   0   2 529952. 5463.61   6
   3   0  -2 519555. 5911.88   0
  -1   0  -2 254094. 3557.58   0
  -1   0  -2 300372. 3785.31   5
  -2   0  -2 630989. 5662.11   3
   2   0   2 643685. 6900.60   4
  -2   0  -2 651520. 6592.54   5
  -3   0  -2 712532. 8022.97   5
  -3   0  -2 719517. 6867.76   3
   3   0   2 716550. 8312.73   4
   3   0   2 711490. 5949.50   2
  -4   0  -2 72599.0 816.338   1
  -4   0  -2 71133.3 646.020   3
  -4   0  -2 71857.8 808.466   5
   4   0   2 69293.6 583.961   2
   4   0   2 71883.0 809.610   4
  -5   0  -2 217071. 1194.21   3
   5   0   2 205769. 1102.39   2
  -5   0  -2 224713. 1481.56   1
   5   0   2 222207. 1474.06   4
  -5   0  -2 212711. 1421.99   5
  -6   0  -2 197500. 1529.48   1
  -6   0  -2 192627. 1238.68   3
   6   0   2 198855. 1539.11   4
   6   0   2 182189. 1162.85   2
  -6   0  -2 186368. 1458.96   5
  -7   0  -2 2508.36 350.983   3
  -7   0  -2 2527.47 581.890   1
   7   0   2 2510.30 341.981   2
   7   0   2 2683.32 600.603   4
  -7   0  -2 2651.11 601.480   5
  -8   0  -2 203.341 379.357   3
  -8   0  -2 339.535 647.728   1
   8   0   2 261.327 377.413   2
  -8   0  -2 208.183 644.951   5
   8   0   2 420.170 660.794   4
   9   0   2 2121.33 446.680   2
  -9   0  -2 2258.94 445.456   3
  -9   0  -2 1814.90 737.466   1
   9   0   2 2241.93 803.350   4
  -9   0  -2 1962.30 747.850   5
  10   0   2 1007.09 485.829   2
 -10   0  -2 945.640 816.513   5
 -10   0  -2 823.764 485.443   3
 -10   0  -2 897.123 738.061   1
  10   0   2 1558.88 873.480   4
 -11   0  -2 2207.91 937.741   5
 -11   0  -2 2104.07 854.794   1
 -11   0  -2 2431.81 542.945   3
  11   0   2 2509.42 539.946   2
  11   0   2 2500.50 978.686   4
 -12   0  -2 5155.82 1043.61   5
 -12   0  -2 6174.64 992.745   1
  12   0   2 4925.36 613.251   2
  12   0   2 5819.54 1028.00   4
 -12   0  -2 6016.46 640.167   3
 -13   0  -2 380.075 1036.70   5
 -13   0  -2 87.2437 597.777   3
 -13   0  -2 839.183 986.452   1
  13   0   2 276.728 612.633   2
  13   0   2-20.8530 982.654   4
  14   0   2 3996.41 1080.97   4
 -14   0  -2 3581.18 1140.54   5
 -14   0  -2 3359.39 1086.34   1
 -15   0  -2 117.158 1105.87   1
 -15   0  -2 39.3655 1189.80   5
 -16   0  -2 777.708 1284.63   5
 -16   0  -2 362.148 1025.44   1
 -17   0  -2 1314.27 1395.41   5
 -18   0  -2 713.720 1490.81   5
 -19   0  -2 783.084 1656.58   0
 -19   0  -2-97.4568 1559.23   5
 -20  -1   2 515.256 1429.17   5
 -20   1   2-133.357 1284.39   5
  20  -1  -2 558.749 1146.53   2
  19   1  -2-31.0793 1072.09   2
  19  -1  -2 713.943 1041.54   2
 -19   1   2 475.244 1357.12   5
 -19  -1   2 558.485 1467.77   5
 -18   1   2 489.144 960.523   3
 -18   1   2 630.679 1404.19   5
  18   1  -2 752.484 966.377   2
 -18  -1   2 156.858 1182.45   5
  18  -1  -2 739.362 884.549   2
  17   1  -2 188.426 850.598   2
 -17   1   2-77.2350 823.247   3
  17  -1  -2-23.7914 877.024   2
 -17   1   2 1125.53 1330.38   5
 -17  -1   2 79.4449 1125.21   1
 -17  -1   2-117.492 1321.43   5
 -17   1   2 279.838 1074.91   1
  16   1  -2 1805.86 867.672   2
 -16  -1   2 2622.79 1200.85   5
 -16   1   2 2582.48 799.781   3
 -16   1   2 1674.72 1224.43   5
 -16  -1   2 2642.65 1065.73   1
 -16   1   2 1888.99 933.744   1
  16  -1  -2 1713.15 936.691   2
 -16  -1   2 2616.12 746.790   3
  15  -1  -2 1552.57 872.525   2
 -15  -1   2 1381.18 760.726   3
 -15  -1   2 2605.53 1011.55   1
 -15  -1   2 1487.04 1048.25   5
 -15   1   2 1253.50 816.569   3
 -15   1   2 1515.86 878.377   1
 -15   1   2 1386.86 1141.21   5
  15   1  -2 1684.59 880.363   2
 -14  -1   2 2611.19 1073.50   5
 -14  -1   2 3378.59 935.250   1
 -14  -1   2 2249.02 707.741   3
 -14   1   2 1851.13 772.656   3
  14   1  -2 2813.63 846.262   2
 -14   1   2 3190.84 963.222   1
  14  -1  -2 1760.97 759.540   2
 -14   1   2 1887.41 1100.18   5
 -13   1   2 2360.45 683.179   3
  13   1  -2 1963.30 746.819   2
 -13   1   2 2540.49 894.857   1
 -13  -1   2 2508.81 639.799   3
 -13   1   2 2400.79 1013.94   5
 -13  -1   2 2392.28 1021.73   5
 -13  -1   2 2465.24 859.879   1
  13  -1  -2 2505.92 993.361   0
  13  -1  -2 2098.66 753.240   2
 -12   1   2 4121.84 694.239   3
  12   1  -2 4427.25 757.291   2
 -12  -1   2 4674.32 966.294   5
 -12   1   2 4770.54 804.539   1
 -12   1   2 4903.48 936.471   5
  12  -1  -2 5476.13 1019.06   0
  12  -1  -2 4058.73 767.941   2
 -12  -1   2 4151.73 621.627   3
  12   1  -2 4617.30 1004.70   0
 -12  -1   2 5186.32 812.473   1
 -11   1   2 456.444 741.057   1
 -11  -1   2 146.651 843.566   5
  11   1  -2 601.092 880.684   0
  11   1  -2 54.5702 661.794   2
 -11  -1   2 20.3715 655.371   1
  11  -1  -2 373.179 614.380   2
  11  -1  -2 43.0478 822.035   0
 -11   1   2 239.135 603.970   3
 -11  -1   2-124.126 515.644   3
 -11   1   2 347.784 851.190   5
  10  -1  -2 853.268 751.899   0
 -10  -1   2 693.023 512.126   3
  10  -1  -2 1233.17 616.579   2
  10   1  -2 1123.88 572.835   2
  10   1  -2 1084.85 766.181   0
 -10   1   2 1003.73 534.459   3
 -10   1   2 1055.87 759.799   5
 -10  -1   2 966.313 644.382   1
 -10  -1   2 688.113 721.325   5
 -10   1   2 842.280 697.140   1
  -9   1   2 1869.18 672.406   5
   9  -1  -2 1819.06 661.958   0
  -9  -1   2 1770.42 440.274   3
  -9   1   2 2014.55 613.833   1
  -9  -1   2 1730.51 650.761   5
   9   1  -2 1456.20 559.214   2
  -9   1   2 1930.23 491.845   3
   9   1  -2 1941.61 617.404   0
  -9  -1   2 2173.15 550.594   1
  -8  -1   2 7348.02 453.731   3
  -8   1   2 8970.48 545.993   3
   8   1  -2 6331.81 507.284   2
   8   1  -2 7693.48 636.589   0
  -8  -1   2 7866.82 606.526   5
  -8   1   2 7596.18 574.529   1
  -8   1   2 7851.29 613.978   5
  -8  -1   2 6892.65 529.544   1
   8  -1  -2 7262.28 574.910   0
  -7  -1   2 135776. 1263.20   5
  -7  -1   2 139556. 1206.26   1
  -7   1   2 134582. 1245.91   3
  -7   1   2 135175. 1241.97   1
   7  -1  -2 136175. 1247.76   0
  -7   1   2 133227. 1245.44   5
   7   1  -2 140431. 1296.37   0
  -6   1   2 13998.3 539.488   5
  -6   1   2 14998.0 502.482   3
  -6  -1   2 14054.9 482.579   1
   6   1  -2 12908.5 516.244   2
   6  -1  -2 15390.5 556.610   0
  -6  -1   2 13548.6 517.462   5
  -6   1   2 15312.2 528.798   1
   6   1  -2 14154.1 504.081   0
  -5  -1   2 54651.5 732.752   6
  -5   1   2 55518.6 734.482   3
  -5  -1   2 55207.8 661.112   1
  -5   1   2 56696.2 720.379   1
  -5  -1   2 53699.6 707.995   5
   5   1  -2 56334.5 740.463   0
  -5   1   2 55149.6 715.628   5
   5   1  -2 51797.0 715.782   2
   5  -1  -2 55917.7 743.664   0
  -4   1   2 110569. 844.967   5
  -4   1   2 117641. 873.219   1
  -4  -1   2 116006. 852.525   6
   4  -1  -2 114499. 869.594   0
  -4  -1   2 111719. 766.111   1
  -4  -1   2 112130. 820.028   5
   4   1  -2 114042. 858.144   0
   4   1  -2 108865. 886.527   2
  -3  -1   2 127944. 740.462   5
  -3   1   2 128968. 787.676   1
   3   1  -2 122595. 800.225   2
  -3  -1   2 125087. 678.702   1
  -3  -1   2 132595. 774.143   6
   3   1  -2 128631. 759.835   0
   3  -1  -2 128823. 784.249   0
  -2  -1   2 7983.07 222.571   6
   2   1  -2 7641.09 211.312   2
   2   1  -2 8595.80 224.210   0
   1   1   2 187003. 3171.05   4
  -1  -1  -2 191201. 846.342   5
   2   1   2 596916. 5167.88   2
  -2   1  -2 624621. 6823.77   1
  -2   1  -2 627552. 6266.16   0
  -2   1  -2 615616. 6158.12   5
  -2  -1  -2 606294. 6693.13   5
   2  -1   2 615019. 6758.34   4
   2   1   2 607361. 6776.85   4
  -2  -1  -2 628721. 6868.86   0
  -2   1  -2 612923. 6326.75   3
   3   1   2 1866.79 312.246   4
  -3  -1  -2 2056.63 365.361   5
  -3  -1  -2 1814.45 171.413   3
   3  -1   2 1564.03 343.940   4
  -3  -1  -2 1556.11 316.464   0
   3   1   2 1911.55 203.422   2
  -3   1  -2 1782.69 287.456   5
  -3   1  -2 1695.84 360.791   1
  -3   1  -2 1558.74 218.893   3
   4   1   2 21365.6 540.814   4
  -4   1  -2 20815.8 492.720   5
  -4  -1  -2 21689.4 544.160   5
  -4   1  -2 21189.4 437.361   3
   4  -1   2 20214.7 340.475   2
  -4  -1  -2 22175.9 530.467   1
   4  -1   2 21757.6 561.879   4
  -4   1  -2 21976.7 577.992   1
   4   1   2 20755.3 378.263   2
  -4  -1  -2 21638.1 349.348   3
   5   1   2 73.5534 238.497   2
  -5  -1  -2 346.551 399.949   1
  -5  -1  -2 329.925 214.984   3
  -5   1  -2 237.325 287.399   3
  -5   1  -2 194.031 410.945   1
  -5   1  -2 141.681 371.716   5
  -5  -1  -2 306.999 450.655   5
   5  -1   2 394.682 380.926   4
   5  -1   2 251.749 232.798   2
   5   1   2 209.666 398.789   4
  -6   1  -2 4119.51 380.190   3
   6   1   2 4241.96 327.024   2
   6   1   2 4965.64 596.647   4
  -6   1  -2 4772.82 563.007   1
  -6   1  -2 4622.40 494.523   5
  -6  -1  -2 5046.50 553.813   5
   6  -1   2 4134.51 322.253   2
   6  -1   2 5302.28 570.880   4
  -6  -1  -2 4895.67 540.406   1
  -6  -1  -2 4787.62 310.292   3
  -7   1  -2 461.183 562.109   5
  -7   1  -2 442.802 381.796   3
   7  -1   2 362.276 320.842   2
  -7  -1  -2 180.909 553.994   1
  -7   1  -2 270.686 583.501   1
   7   1   2 508.731 338.218   2
   7  -1   2 241.299 593.650   4
   7   1   2 429.674 615.226   4
  -7  -1  -2 718.203 613.818   5
  -7  -1  -2 612.482 301.343   3
  -8   1  -2 20297.6 624.202   3
   8  -1   2 17792.9 551.575   2
   8  -1   2 22926.9 888.843   4
   8   1   2 18196.5 577.319   2
  -8   1  -2 19654.7 793.094   5
  -8   1  -2 20769.1 857.910   1
  -8  -1  -2 19382.9 797.369   1
  -8  -1  -2 19058.2 853.491   5
   8   1   2 20684.3 893.545   4
  -8  -1  -2 20392.0 555.177   3
  -9  -1  -2 4176.97 448.782   3
   9   1   2 4711.07 819.855   4
   9   1   2 3940.66 477.664   2
  -9  -1  -2 4757.76 833.240   5
  -9   1  -2 4630.57 761.987   5
   9  -1   2 3979.26 469.123   2
  -9   1  -2 4152.12 737.304   1
  -9  -1  -2 4269.07 719.482   1
  -9   1  -2 4293.33 506.145   3
   9  -1   2 4719.29 843.699   4
 -10   1  -2 3550.28 570.188   3
 -10   1  -2 3532.80 840.986   5
 -10  -1  -2 3386.16 473.092   3
  10  -1   2 3227.27 504.886   2
  10   1   2 3719.86 527.127   2
 -10   1  -2 3679.42 793.151   1
  10  -1   2 4571.50 893.754   4
 -10  -1  -2 4369.75 881.857   5
  10   1   2 4016.69 942.088   4
 -10  -1  -2 3901.40 830.600   1
 -11  -1  -2 7519.45 563.725   3
 -11   1  -2 7497.46 647.724   3
  11  -1   2 7012.41 594.835   2
 -11   1  -2 7530.82 952.968   1
 -11   1  -2 8454.56 981.073   5
 -11  -1  -2 8156.99 979.428   5
  11   1   2 6667.58 640.124   2
  11  -1   2 7942.54 974.337   4
 -11  -1  -2 7394.04 859.653   1
  11   1   2 7877.47 1066.38   4
  12  -1   2 4208.66 1015.89   4
  12   1   2 3895.31 1087.63   4
 -12   1  -2 4480.32 640.551   3
 -12  -1  -2 5452.63 997.033   5
  12   1   2 4354.75 648.627   2
 -12   1  -2 4330.75 986.703   1
 -12  -1  -2 4216.06 588.048   3
  12  -1   2 3925.90 588.367   2
 -12  -1  -2 5113.79 947.336   1
 -12   1  -2 4994.86 1008.86   5
 -13   1  -2 1753.88 986.619   1
 -13   1  -2 641.223 995.479   5
  13   1   2 694.096 1100.10   4
  13   1   2 1361.91 644.499   2
  13  -1   2 944.080 611.345   2
  13  -1   2 930.324 1090.30   4
 -13   1  -2 811.016 629.839   3
 -13  -1  -2 654.755 984.745   1
 -13  -1  -2 706.086 1088.08   5
 -14   1  -2 194.798 661.997   3
  14  -1   2 121.483 1136.76   4
 -14  -1  -2 124.080 1171.45   5
 -14   1  -2 80.9665 948.340   1
 -14   1  -2 171.547 994.921   5
  14   1   2 461.330 1191.80   4
 -14  -1  -2-30.9453 1018.49   1
 -15  -1  -2 304.742 1120.18   1
 -15   1  -2-61.1723 927.854   1
  15  -1   2-10.9179 1103.70   4
 -15  -1  -2-184.846 1220.25   5
 -15   1  -2 215.761 1039.30   5
 -16  -1  -2 599.730 1291.45   5
 -16  -1  -2 547.975 1190.51   1
 -16   1  -2 457.608 1194.58   5
 -17  -1  -2-194.264 1337.28   5
 -17   1  -2 587.984 1363.67   5
 -18  -1  -2 140.751 1398.78   5
 -18  -1  -2 46.0127 1485.34   0
 -19   1  -2 1567.25 1495.30   5
 -19  -1  -2 893.362 1681.20   0
 -19  -1  -2 1044.45 1438.68   5
  21   2  -2 290.077 1054.74   2
 -20   2   2-51.6957 1262.19   5
 -20  -2   2 1207.78 1568.29   5
  20   2  -2 136.229 1094.10   2
 -19   2   2 157.676 929.409   3
  19  -2  -2 396.045 1065.44   2
 -19  -2   2 18.9230 1368.69   5
 -19   2   2-205.432 1435.38   5
  19   2  -2 381.510 1128.24   2
 -18   2   2 821.111 1400.72   5
 -18   2   2-170.606 980.606   3
  18  -2  -2 526.479 961.479   2
 -18  -2   2-161.361 1376.45   5
  18   2  -2 231.060 1013.50   2
 -17   2   2 655.512 1334.00   5
  17   2  -2-227.171 855.579   2
  17  -2  -2 679.159 881.824   2
 -17   2   2 325.347 946.853   3
 -17  -2   2 329.119 1195.68   5
 -16   2   2-50.1166 1086.88   1
 -16   2   2 145.122 886.557   3
  16   2  -2-59.9158 923.862   2
  16  -2  -2 118.814 900.232   2
 -16  -2   2 340.894 1253.74   5
 -16   2   2-117.445 1225.04   5
 -15   2   2 244.247 831.568   3
  15   2  -2 464.377 790.163   2
 -15   2   2 967.027 1129.34   5
 -15   2   2 1051.25 1042.47   1
  15  -2  -2 130.000 764.020   2
 -15  -2   2 608.591 657.667   3
 -15  -2   2 917.014 914.330   1
 -15  -2   2 763.660 1041.17   5
 -14   2   2 3104.01 885.177   1
 -14   2   2 3097.11 807.932   3
  14  -2  -2 3032.69 1103.17   0
 -14  -2   2 3078.81 659.484   3
 -14  -2   2 4104.55 1106.95   5
  14   2  -2 3297.46 862.184   2
 -14   2   2 2925.11 1014.86   5
 -14  -2   2 2826.35 825.692   1
  14  -2  -2 2776.49 828.963   2
  13  -2  -2 2666.73 753.498   2
 -13   2   2 2449.06 724.579   3
  13  -2  -2 3101.42 1046.07   0
  13   2  -2 2075.65 733.702   2
 -13   2   2 3311.43 1025.17   5
 -13  -2   2 2656.03 767.672   1
 -13   2   2 2815.28 911.654   1
 -13  -2   2 2902.69 610.205   3
 -13  -2   2 3866.18 1058.69   5
  12   2  -2 10278.9 824.578   2
 -12  -2   2 11653.3 822.328   1
 -12   2   2 10335.4 778.119   3
 -12   2   2 10492.1 897.399   1
 -12   2   2 10148.6 978.080   5
 -12  -2   2 11047.2 702.556   3
  12  -2  -2 10782.4 1015.03   0
  12  -2  -2 9018.15 767.244   2
 -12  -2   2 10819.3 998.396   5
 -11  -2   2 17652.2 969.991   5
 -11   2   2 15842.8 959.786   5
 -11   2   2 15695.1 781.808   3
 -11  -2   2 16467.0 687.710   3
  11  -2  -2 18065.1 968.262   0
 -11  -2   2 17735.2 815.948   1
  11   2  -2 16314.2 853.145   2
 -11   2   2 18045.6 949.769   1
 -10   2   2 30359.6 972.538   1
 -10  -2   2 29388.6 778.549   3
  10  -2  -2 29559.6 966.384   0
 -10  -2   2 30853.7 874.699   1
  10   2  -2 30606.7 989.137   0
 -10   2   2 30392.7 986.027   5
 -10   2   2 28331.8 845.601   3
 -10  -2   2 31258.9 994.821   5
  10   2  -2 28548.5 902.085   2
  -9   2   2 24792.2 849.583   5
  -9  -2   2 25915.4 681.088   3
  -9   2   2 26073.0 863.986   1
  -9  -2   2 26390.5 864.225   5
   9   2  -2 24174.6 799.193   2
  -9   2   2 25632.0 777.395   3
   9  -2  -2 25057.7 841.906   0
   9   2  -2 25912.8 859.203   0
  -9  -2   2 26006.7 770.694   1
  -8   2   2 1189.88 524.855   5
   8  -2  -2 1053.40 530.137   0
  -8   2   2 1026.08 485.960   3
   8   2  -2 966.624 498.759   2
  -8  -2   2 838.593 453.154   1
  -8   2   2 1724.19 537.416   1
  -8  -2   2 835.052 564.671   5
   8   2  -2 1390.49 533.535   0
   7   2  -2 21161.4 692.661   0
   7  -2  -2 19614.5 632.678   0
  -7   2   2 20862.5 665.252   1
  -7   2   2 20656.0 668.933   5
  -7   2   2 18737.4 603.054   3
  -7  -2   2 20900.9 677.830   5
   7   2  -2 18524.0 592.555   2
  -7  -2   2 21177.0 587.051   1
  -6  -2   2 28046.3 557.214   1
  -6   2   2 26655.7 606.133   5
  -6   2   2 26500.3 618.956   3
   6   2  -2 25491.3 585.167   2
  -6   2   2 27741.7 633.759   1
   6  -2  -2 27328.4 637.472   0
  -6  -2   2 28423.8 655.340   6
   6   2  -2 28024.5 638.962   0
  -6  -2   2 28435.2 648.324   5
   5  -2  -2 8811.83 451.479   0
   5   2  -2 8878.88 432.205   2
  -5   2   2 9481.67 401.794   5
  -5  -2   2 8902.20 442.520   5
  -5  -2   2 8723.71 360.658   1
  -5  -2   2 9448.98 512.111   6
  -5   2   2 9312.97 454.457   1
  -5   2   2 9511.01 429.834   3
   5   2  -2 8950.39 463.627   0
   4   2  -2 123896. 902.735   0
   4  -2  -2 122392. 895.148   0
  -4  -2   2 122013. 866.831   5
  -4  -2   2 119786. 757.578   1
   4   2  -2 122436. 952.989   2
  -4   2   2 125352. 988.863   3
  -4  -2   2 122564. 916.634   6
  -4   2   2 122792. 917.282   1
  -4   2   2 118866. 890.919   5
  -3   2   2 23353.9 435.754   3
  -3  -2   2 23252.2 454.191   6
  -3  -2   2 22175.9 308.045   1
   3   2  -2 22602.3 423.910   2
   3   2  -2 22447.3 389.406   0
   3  -2  -2 22824.3 434.970   0
  -3  -2   2 22448.0 369.855   5
  -3   2   2 22041.5 436.570   1
   2   2  -2 23369.3 350.632   2
  -2   2   2 23400.3 357.242   1
   2  -2  -2 21887.6 357.953   0
   2   2  -2 22988.5 219.708   1
  -2  -2   2 23628.3 381.116   6
   1  -2  -2 5168.04 215.248   0
   1   2  -2 8703.63 225.105   3
  -1   2   2 10724.2 256.024   1
   1   2  -2 12656.2 157.461   1
   0   2   2 324734. 4241.18   1
   0  -2   2 351238. 4409.30   4
   0  -2  -2 197679. 852.933   0
  -1   2  -2 343548. 4847.06   3
  -1  -2  -2 354751. 4874.07   5
   1   2   2 345989. 4671.52   1
  -1   2  -2 361017. 4426.66   1
   1   2   2 353808. 4406.36   4
  -1  -2  -2 357890. 4875.90   0
   1  -2   2 356322. 4745.03   4
  -2   2  -2 679584. 7223.02   1
  -2  -2  -2 664104. 7382.78   0
  -2  -2  -2 646680. 7302.60   5
   2   2   2 630772. 6250.28   2
   2  -2   2 652912. 7074.01   4
  -2   2  -2 642597. 6102.22   5
   2   2   2 655076. 7169.01   4
  -2   2  -2 639476. 7144.04   3
   3   2   2 208683. 1216.61   4
  -3   2  -2 202133. 1127.44   3
  -3  -2  -2 209029. 1200.24   0
  -3  -2  -2 207711. 1201.50   5
  -3   2  -2 201411. 1051.83   5
  -3   2  -2 212309. 1213.35   1
   3   2   2 196775. 984.987   2
   3  -2   2 206551. 1154.26   4
   4  -2   2 42054.5 666.389   4
  -4  -2  -2 41713.9 399.487   3
   4   2   2 42056.2 720.058   4
  -4   2  -2 42260.3 708.144   1
   4   2   2 40493.6 528.091   2
  -4   2  -2 40226.8 605.625   5
  -4  -2  -2 40720.6 682.092   5
  -4  -2  -2 43094.0 686.040   0
  -4   2  -2 40611.1 599.752   3
   5  -2   2 1054.09 450.166   4
  -5   2  -2 465.453 462.446   1
   5   2   2 197.536 492.191   4
  -5   2  -2 528.131 412.285   5
  -5   2  -2 224.293 306.573   3
   5   2   2 250.652 280.524   2
  -5  -2  -2 842.993 199.182   3
  -5  -2  -2 915.390 398.833   1
  -5  -2  -2 801.520 443.532   5
  -6   2  -2 320.457 351.132   3
  -6  -2  -2 273.638 237.313   3
  -6  -2  -2 653.279 481.761   1
   6  -2   2 281.347 515.463   4
   6   2   2 106.940 314.546   2
  -6  -2  -2 222.180 492.322   5
   6   2   2-47.0870 522.546   4
  -6   2  -2 354.708 524.345   1
  -6   2  -2 499.096 491.198   5
  -7  -2  -2 21813.2 729.637   1
  -7   2  -2 21815.1 610.496   3
  -7   2  -2 21891.6 784.770   1
  -7  -2  -2 22710.2 482.415   3
   7  -2   2 22398.2 783.139   4
  -7   2  -2 21372.5 736.164   5
  -7  -2  -2 21849.9 765.099   5
   7   2   2 22340.1 847.941   4
   7   2   2 20835.3 562.977   2
  -8  -2  -2 28536.1 584.202   3
  -8  -2  -2 28938.1 963.337   5
  -8   2  -2 28707.9 921.891   1
  -8   2  -2 28833.6 752.928   3
   8  -2   2 25292.3 606.436   2
  -8   2  -2 29199.3 876.369   5
   8  -2   2 28638.7 916.604   4
   8   2   2 26093.3 670.924   2
  -8  -2  -2 28887.9 883.329   1
   8   2   2 30404.6 979.339   4
  -9   2  -2 21712.3 927.366   1
  -9  -2  -2 21536.1 578.245   3
  -9   2  -2 21443.0 754.234   3
   9   2   2 23204.8 1000.49   4
  -9  -2  -2 21593.8 972.372   5
   9  -2   2 22083.7 976.383   4
  -9  -2  -2 19956.7 853.789   1
   9   2   2 20604.7 690.148   2
  -9   2  -2 21789.6 879.246   5
 -10  -2  -2 1670.35 896.578   5
  10  -2   2 2180.29 502.378   2
 -10   2  -2 1643.06 575.021   3
 -10  -2  -2 1841.80 735.246   1
  10   2   2 1659.06 539.511   2
 -10   2  -2 2002.65 765.619   1
  10  -2   2 1800.68 880.790   4
  10   2   2 1772.79 910.199   4
 -10   2  -2 1875.51 748.046   5
 -10  -2  -2 1682.96 426.423   3
 -11   2  -2 8056.01 941.748   5
  11   2   2 9031.64 1057.29   4
 -11  -2  -2 7602.03 921.479   1
 -11   2  -2 7058.06 889.018   1
 -11  -2  -2 7978.36 542.406   3
  11  -2   2 9370.97 969.086   4
  11   2   2 7275.06 634.049   2
 -11   2  -2 8035.93 693.914   3
  11  -2   2 7671.96 607.231   2
 -11  -2  -2 8352.01 1027.35   5
 -12   2  -2 2326.86 955.010   5
  12   2   2 1849.10 639.002   2
 -12  -2  -2 1749.65 800.101   1
  12  -2   2 2167.73 997.866   4
 -12   2  -2 1917.50 643.468   3
 -12  -2  -2 2363.88 987.140   5
  12   2   2 2264.94 1075.87   4
 -12   2  -2 2299.23 863.132   1
  12  -2   2 1193.56 568.897   2
 -13   2  -2 3.13758 892.607   1
 -13  -2  -2-121.656 938.479   1
  13   2   2 459.859 1109.96   4
 -13   2  -2 533.367 662.142   3
  13  -2   2 190.321 987.944   4
 -13   2  -2 415.360 922.468   5
  13   2   2-66.9699 669.307   2
 -14  -2  -2 18.4345 1191.06   5
 -14   2  -2 48.3237 690.931   3
 -14   2  -2 1064.84 1086.25   5
 -14  -2  -2 180.169 1037.67   1
  14  -2   2-11.3217 1151.67   4
  14   2   2-34.1285 717.878   2
 -14   2  -2 151.320 1070.20   1
 -15   2  -2 490.354 757.665   3
 -15  -2  -2 1142.62 1090.80   1
 -15  -2  -2 1124.01 1202.05   5
 -15   2  -2 535.418 1127.04   1
  15  -2   2 882.763 1180.73   4
 -15   2  -2 1115.77 1181.50   5
 -16  -2  -2 667.191 1128.69   5
 -16  -2  -2 703.335 1182.32   1
 -16   2  -2 582.068 1062.41   5
 -17   2  -2 2596.99 1278.06   5
 -17  -2  -2 2806.12 1198.48   5
 -17  -2  -2 2776.57 1461.01   0
 -18  -2  -2 520.669 1267.42   5
 -18  -2  -2 996.512 1621.70   0
 -18   2  -2 343.318 1457.72   5
  21   3  -2 82.8141 1266.95   2
 -20  -3   2 600.753 1221.16   5
 -20   3   2-144.510 1318.16   5
  20   3  -2 817.724 1048.51   2
 -19  -3   2 1324.96 1503.30   5
 -19   3   2 640.290 943.925   3
  19  -3  -2 516.443 906.109   2
  19   3  -2 154.318 1056.99   2
 -19   3   2 68.3878 1381.18   5
  18   3  -2 29.0240 1048.17   2
 -18  -3   2 494.015 1283.46   5
 -18   3   2 224.453 912.157   3
  18  -3  -2 292.684 1038.73   2
 -18   3   2 944.926 1343.66   5
 -17  -3   2 650.246 1295.21   5
  17   3  -2 1159.72 940.144   2
 -17  -3   2 1286.17 1036.69   1
  17  -3  -2 286.800 843.085   2
 -17   3   2 1257.07 886.904   3
 -17   3   2 1259.67 1242.84   5
 -16   3   2 1286.70 1154.10   1
  16  -3  -2 803.214 876.244   2
  16   3  -2 186.289 910.736   2
 -16   3   2 816.221 839.331   3
 -16  -3   2 855.874 841.585   1
 -16  -3   2 1134.62 1178.35   5
 -16   3   2 947.792 1062.35   5
 -15  -3   2 1631.79 1142.24   5
  15  -3  -2 2051.16 1086.57   0
 -15   3   2 1766.34 815.179   3
 -15   3   2 2347.01 950.894   1
  15  -3  -2 1389.68 867.660   2
  15   3  -2 1986.17 918.320   2
 -15   3   2 1652.08 1098.58   5
 -15  -3   2 1870.73 875.083   1
 -14  -3   2 271.935 595.909   3
  14   3  -2-109.568 785.646   2
  14  -3  -2 674.563 767.337   2
  14  -3  -2 482.379 1114.87   0
 -14   3   2 352.850 1062.23   5
 -14   3   2-100.317 785.519   3
 -14  -3   2-48.3998 847.073   1
 -14  -3   2 453.720 1014.33   5
 -13   3   2 7478.04 863.388   3
 -13   3   2 8369.63 985.724   1
 -13  -3   2 8245.37 1083.64   5
 -13  -3   2 7678.82 855.330   1
 -13   3   2 7847.55 1030.87   5
 -13  -3   2 7341.83 663.126   3
  13  -3  -2 6827.26 770.914   2
  13   3  -2 7481.50 822.992   2
  13  -3  -2 7350.13 1031.17   0
 -12   3   2 197.937 857.581   5
 -12  -3   2 553.530 556.828   3
 -12  -3   2 507.982 878.645   5
  12  -3  -2 191.180 900.063   0
 -12   3   2 725.360 852.530   1
 -12  -3   2 508.162 685.600   1
 -12   3   2 172.773 733.435   3
  12   3  -2 353.400 698.592   2
  11   3  -2 5319.20 723.722   2
 -11   3   2 6107.45 730.469   3
 -11  -3   2 6296.58 907.548   5
  11  -3  -2 5585.37 892.957   0
 -11  -3   2 5613.11 580.670   3
 -11  -3   2 5791.84 678.982   1
 -11   3   2 5345.57 793.372   1
 -11   3   2 5446.93 839.285   5
 -10  -3   2 1781.52 780.602   5
  10  -3  -2 1901.44 717.101   0
 -10   3   2 1833.19 699.688   1
 -10  -3   2 1297.60 573.882   1
 -10   3   2 1253.69 760.680   5
 -10  -3   2 1811.82 471.468   3
 -10   3   2 1603.32 590.052   3
  10   3  -2 1454.79 643.256   2
  -9   3   2 8745.40 728.322   1
   9   3  -2 9650.82 774.590   0
   9  -3  -2 8735.72 733.292   0
  -9  -3   2 9290.34 596.505   1
   9   3  -2 7583.11 605.700   2
  -9  -3   2 9387.18 712.259   5
  -9   3   2 7990.72 710.486   5
  -9   3   2 8516.09 615.658   3
   8  -3  -2 93426.4 1180.57   0
  -8  -3   2 92384.6 1056.53   1
  -8  -3   2 95291.1 1193.95   5
   8   3  -2 93415.0 1215.61   0
  -8   3   2 94561.4 1218.06   1
  -8   3   2 92106.6 1204.04   3
  -8   3   2 92642.8 1185.33   5
  -7  -3   2 265.837 374.419   1
   7   3  -2 613.832 386.172   2
  -7  -3   2 500.370 525.617   6
  -7   3   2 898.087 509.429   5
  -7   3   2 905.292 454.930   3
  -7   3   2 615.259 485.836   1
   7   3  -2 602.342 453.918   0
  -7  -3   2 351.579 480.248   5
   7  -3  -2 223.773 435.017   0
  -6  -3   2 751.939 313.338   1
  -6   3   2 530.221 328.603   3
   6   3  -2 522.680 372.719   2
  -6  -3   2 1754.40 553.490   6
  -6  -3   2 919.132 399.589   5
  -6   3   2 506.183 405.531   1
   6   3  -2 582.102 376.910   0
   6  -3  -2 678.359 428.682   0
  -6   3   2 315.094 442.004   5
  -5   3   2 21572.6 565.203   3
   5   3  -2 21682.8 514.139   0
  -5  -3   2 21243.6 512.486   5
  -5  -3   2 21263.5 424.042   1
   5  -3  -2 20527.3 534.321   0
  -5   3   2 21513.3 546.712   1
   5   3  -2 21273.0 535.549   2
  -5  -3   2 21661.8 601.463   6
  -4   3   2 325872. 5864.60   1
   4  -3  -2 314241. 1408.38   0
  -4  -3   2 324462. 5363.27   5
  -4  -3   2 316659. 4533.84   1
   4   3  -2 320783. 1400.99   0
  -4   3   2 331721. 6352.99   3
  -4  -3   2 321519. 5851.01   6
   4   3  -2 317868. 5969.23   2
  -3   3   2 62073.0 664.538   1
   3  -3  -2 61055.1 624.505   0
   3   3  -2 59949.6 645.833   2
  -3  -3   2 60771.0 419.235   1
  -3   3   2 63208.6 691.665   3
  -3  -3   2 61741.2 549.056   5
  -3  -3   2 62356.0 679.044   6
   3   3  -2 62470.3 577.802   0
  -2   3   2 58475.2 578.290   1
   2   3  -2 56995.5 536.972   3
   2  -3  -2 58239.5 560.342   0
  -2  -3   2 58807.0 615.428   6
   2   3  -2 58001.5 563.797   2
  -2   3   2 59468.8 591.342   3
  -1   3   2 716992. 6489.43   3
  -1   3   2 695972. 7027.65   2
  -1   3   2 700505. 6729.03   1
   1   3  -2 690947. 6836.62   3
   1  -3  -2 690951. 3856.35   6
   1   3  -2 690265. 6229.54   2
   1  -3  -2 700913. 6680.55   0
   0   3   2 258274. 4044.08   1
   0  -3   2 254640. 1032.78   4
   0  -3  -2 250850. 2944.92   6
   0   3   2 248554. 4129.56   2
   0   3  -2 250390. 3328.64   2
   0  -3  -2 256759. 1052.62   0
   0   3  -2 254801. 1102.49   3
   0  -3  -2 263098. 1094.68   5
   1   3   2 408849. 5297.26   1
  -1   3  -2 417162. 5859.13   3
  -1   3  -2 420858. 4854.97   1
  -1  -3  -2 402915. 5628.27   5
   1   3   2 408126. 4872.99   4
   1   3   2 396817. 5321.84   2
  -1  -3  -2 407756. 4830.81   6
   1  -3   2 404741. 5289.79   4
  -1  -3  -2 408761. 5539.04   0
   2   3   2 33865.1 459.733   2
  -2   3  -2 36260.9 515.167   3
  -2  -3  -2 35246.9 519.522   5
   2  -3   2 35561.7 500.857   4
  -2   3  -2 37391.6 527.958   1
  -2  -3  -2 35966.4 548.491   0
  -2   3  -2 35131.3 392.798   5
   2   3   2 36134.2 523.376   4
   3   3   2 91987.2 758.883   2
  -3   3  -2 96554.5 867.424   1
   3   3   2 97053.1 891.388   4
  -3  -3  -2 95178.7 876.622   5
  -3   3  -2 92218.2 720.802   5
  -3  -3  -2 95682.7 874.186   0
  -3   3  -2 94416.5 841.700   3
   3  -3   2 94741.2 810.537   4
  -4   3  -2 137050. 1128.49   1
   4   3   2 126029. 945.317   2
  -4  -3  -2 130703. 1119.26   5
   4  -3   2 133607. 1056.70   4
  -4   3  -2 130752. 1068.26   3
   4   3   2 127345. 1107.52   4
  -4  -3  -2 130890. 1099.51   0
  -4   3  -2 127709. 958.893   5
   5   3   2 252173. 1665.48   4
  -5  -3  -2 250735. 1629.30   5
  -5  -3  -2 250190. 3784.58   3
  -5   3  -2 250083. 1465.72   5
  -5   3  -2 247825. 1545.78   3
  -5  -3  -2 255910. 1643.90   0
   5   3   2 242213. 1399.42   2
  -5   3  -2 260022. 1664.40   1
   5  -3   2 256205. 1558.14   4
  -6   3  -2 32944.4 800.989   1
   6  -3   2 34145.4 765.109   4
  -6   3  -2 32291.7 682.556   3
   6   3   2 30626.5 612.861   2
  -6  -3  -2 33028.7 819.952   5
  -6   3  -2 32053.3 723.968   5
   6   3   2 33516.1 813.257   4
  -6  -3  -2 32601.5 443.973   3
  -7  -3  -2 20580.7 781.135   5
   7   3   2 19474.5 575.323   2
  -7   3  -2 20908.8 797.972   1
  -7  -3  -2 21264.7 436.053   3
  -7   3  -2 20214.0 649.712   3
  -7   3  -2 20272.8 709.869   5
  -7  -3  -2 20698.4 704.306   1
   7   3   2 20254.8 793.480   4
   7  -3   2 20715.6 754.070   4
  -8  -3  -2 37965.3 607.484   3
  -8   3  -2 36864.2 900.911   5
   8   3   2 37205.0 799.221   2
   8   3   2 38869.0 1045.83   4
  -8  -3  -2 38355.2 1018.36   5
   8  -3   2 39752.0 974.178   4
  -8   3  -2 38412.7 852.637   3
  -8  -3  -2 36217.9 911.388   1
  -8   3  -2 38446.0 1008.96   1
  -9   3  -2 8904.98 770.506   5
  -9  -3  -2 8969.36 437.461   3
  -9   3  -2 9577.93 647.139   3
   9  -3   2 8118.59 515.551   2
   9   3   2 8957.08 923.927   4
   9   3   2 8542.28 602.649   2
  -9  -3  -2 9859.87 894.303   5
  -9   3  -2 8811.10 796.468   1
   9  -3   2 9931.05 844.721   4
  -9  -3  -2 9867.73 771.207   1
  10  -3   2 511.216 470.607   2
 -10  -3  -2 461.924 906.655   5
  10  -3   2 930.389 792.389   4
 -10  -3  -2 361.904 692.437   1
 -10   3  -2 931.403 780.598   5
  10   3   2 713.651 544.858   2
  10   3   2 824.227 875.096   4
 -10   3  -2 847.066 591.042   3
 -10   3  -2 813.489 777.357   1
 -11   3  -2 953.025 682.791   3
  11   3   2 534.265 604.408   2
  11   3   2 574.984 932.419   4
 -11  -3  -2 1004.91 791.751   1
 -11  -3  -2 877.992 930.887   5
  11  -3   2 619.394 918.487   4
  11  -3   2 878.601 517.690   2
 -11   3  -2 1093.25 797.258   5
 -11   3  -2 871.344 874.279   1
 -12   3  -2 544.777 929.820   5
  12  -3   2 101.847 1004.83   4
 -12  -3  -2 196.717 878.258   1
  12   3   2-63.2303 639.795   2
  12   3   2-28.3603 1065.34   4
 -12  -3  -2-161.144 1006.41   5
  12  -3   2 66.2771 542.769   2
 -12   3  -2 173.703 662.995   3
 -12   3  -2 86.6922 959.589   1
 -13  -3  -2 763.186 1113.10   5
 -13  -3  -2-52.5554 816.601   1
 -13   3  -2 416.325 909.844   5
 -13   3  -2 351.431 981.559   1
 -13   3  -2 223.118 701.622   3
  13   3   2 423.106 638.358   2
  13  -3   2 368.025 957.497   4
 -14   3  -2 3247.19 769.760   3
  14  -3   2 4131.30 1189.37   4
  14   3   2 3264.95 720.767   2
 -14  -3  -2 3667.60 1027.06   1
 -14  -3  -2 4440.49 1222.22   5
 -14   3  -2 4028.45 1127.30   5
 -14   3  -2 3906.75 956.484   1
  15  -3   2 3693.67 1180.82   4
 -15  -3  -2 3885.75 1149.41   5
 -15  -3  -2 3090.25 1110.46   1
 -15   3  -2 3538.63 1047.84   5
 -15   3  -2 2997.68 1197.85   1
 -15   3  -2 3354.61 816.038   3
  15   3   2 3016.18 775.731   2
 -16  -3  -2 810.911 1429.44   0
 -16   3  -2 993.082 1248.45   5
 -16   3  -2 237.612 866.113   3
  16  -3   2 137.689 1090.80   4
 -16  -3  -2 1185.11 1313.37   5
 -17  -3  -2 912.916 1531.56   0
 -17   3  -2 560.758 1150.42   5
 -17  -3  -2 347.471 1470.89   5
 -18  -3  -2 1109.86 1521.24   5
 -18  -3  -2 656.553 1589.20   0
 -18   3  -2 723.716 1345.10   5
 -19   3  -2-15.0070 1484.23   5
 -20  -4   2 692.016 1449.65   5
 -20   4   2-149.762 1255.14   5
  20   4  -2 82.6794 1238.64   2
 -20   4   2 257.659 1136.57   3
  19   4  -2 953.276 987.005   2
 -19   4   2 37.3431 1230.91   5
 -19   4   2 630.960 1098.04   3
 -19  -4   2 1363.10 1318.10   5
  18   4  -2 1215.61 1113.78   2
  18  -4  -2 149.420 946.470   2
 -18   4   2 1225.99 1089.05   3
 -18  -4   2 170.493 1447.05   5
 -18  -4   2 483.599 1059.04   1
  17  -4  -2 450.825 842.559   2
 -17   4   2-74.7217 1148.72   5
 -17  -4   2 454.494 897.840   1
 -17   4   2 588.317 1039.83   3
 -17  -4   2-182.160 1179.92   5
  17   4  -2-41.9370 989.361   2
  16  -4  -2 247.192 854.198   2
 -16   4   2 427.593 1225.45   5
 -16   4   2 240.913 945.126   3
 -16  -4   2 682.628 1219.79   5
  16   4  -2 275.980 848.486   2
 -16   4   2 648.366 1147.25   1
 -16  -4   2 372.522 974.017   1
  15   4  -2 292.414 827.472   2
 -15  -4   2 1333.11 1165.22   5
  15  -4  -2 738.254 836.157   2
 -15   4   2 255.936 1017.96   5
 -15   4   2 221.504 884.807   1
 -15   4   2 640.891 833.512   3
  15  -4  -2-222.905 1104.56   0
 -15  -4   2 690.773 781.189   1
  14   4  -2-46.2953 788.491   2
 -14   4   2 529.112 1004.00   1
 -14  -4   2 405.871 989.719   5
  14  -4  -2 692.950 1056.51   0
 -14  -4   2 75.8968 812.252   1
  14  -4  -2 361.081 789.828   2
 -14   4   2 159.882 1061.20   5
 -14   4   2 88.8826 824.145   3
  13   4  -2 123.697 757.318   2
 -13  -4   2-109.912 1014.82   5
 -13   4   2 333.097 830.329   1
 -13  -4   2 158.361 538.160   3
  13  -4  -2 270.128 992.644   0
 -13  -4   2 130.104 731.436   1
 -13   4   2 77.7308 945.012   5
 -12  -4   2 34339.5 1198.57   5
 -12  -4   2 32946.1 855.424   3
 -12   4   2 33911.3 1182.53   5
 -12  -4   2 34885.2 1009.19   1
 -12   4   2 36811.2 1231.39   1
  12   4  -2 32562.7 1100.73   2
 -12   4   2 33935.1 1095.52   3
  12  -4  -2 37074.2 1217.27   0
 -11   4   2 21000.4 1025.25   5
 -11  -4   2 21481.4 717.195   3
 -11   4   2 21463.0 1016.52   1
 -11  -4   2 22591.3 1056.09   5
 -11  -4   2 21515.8 822.384   1
 -11   4   2 21512.3 949.850   3
  11   4  -2 20794.8 906.816   2
  11  -4  -2 21117.2 1000.22   0
 -10   4   2 637.793 744.394   1
  10   4  -2 598.716 656.639   2
 -10  -4   2 868.211 434.889   3
 -10  -4   2 551.761 562.842   1
  10  -4  -2 314.191 749.290   0
 -10   4   2 922.840 718.803   5
 -10  -4   2 486.823 723.978   5
 -10   4   2 639.303 613.041   3
  -9  -4   2 1981.77 504.740   1
  -9   4   2 1996.40 671.095   1
  -9  -4   2 2479.34 704.556   5
   9   4  -2 2346.06 628.483   2
  -9   4   2 1985.18 665.479   5
   9  -4  -2 2141.73 653.114   0
  -9   4   2 1377.57 622.434   3
  -8  -4   2 4571.81 597.057   5
   8  -4  -2 4221.33 607.003   0
   8   4  -2 4514.41 550.600   2
  -8  -4   2 5360.18 477.500   1
  -8   4   2 4405.35 575.367   5
  -8   4   2 5048.99 637.491   1
  -8  -4   2 5198.55 692.540   6
  -8   4   2 4713.05 541.936   3
  -7   4   2 6417.71 559.183   5
   7   4  -2 5305.46 526.144   2
   7  -4  -2 5348.81 543.515   0
  -7  -4   2 6139.62 427.086   1
  -7   4   2 5388.71 499.657   3
  -7   4   2 6040.98 574.889   1
  -7  -4   2 6064.21 609.996   6
  -7  -4   2 6353.28 564.899   5
   6  -4  -2 58477.4 816.080   0
  -6   4   2 61971.0 895.242   1
   6   4  -2 63564.4 875.365   0
  -6   4   2 62858.8 918.038   3
  -6  -4   2 61832.5 707.485   1
   6   4  -2 60805.8 866.184   2
  -6  -4   2 62217.4 911.124   6
  -6  -4   2 63140.8 845.418   5
   5   4  -2 38211.4 662.442   2
  -5  -4   2 39064.7 513.830   1
   5  -4  -2 37030.6 636.296   0
  -5   4   2 36924.9 680.360   1
   5   4  -2 39617.3 655.147   0
  -5  -4   2 39384.2 645.095   5
  -5  -4   2 39813.4 725.716   6
  -5   4   2 37960.1 690.318   3
   4   4  -2 657.608 297.711   0
  -4   4   2 1270.66 359.315   3
   4   4  -2 908.140 353.260   2
  -4  -4   2 1119.15 202.332   1
  -4  -4   2 1196.96 366.245   6
   4  -4  -2 1099.01 331.771   0
  -4   4   2 1252.87 372.395   1
  -4  -4   2 991.202 310.104   5
  -3  -4   2 3531.61 150.825   1
  -3   4   2 3921.55 359.486   1
   3   4  -2 3753.63 344.494   2
   3   4  -2 3587.26 131.807   1
   3   4  -2 3145.93 270.170   0
  -3   4   2 3979.22 340.088   3
  -3  -4   2 3089.04 362.478   6
   3  -4  -2 3616.42 328.481   0
  -3  -4   2 3781.30 272.926   5
  -2   4   2 114263. 831.649   3
   2   4  -2 110234. 769.010   3
  -2   4   2 110146. 809.022   1
   2  -4  -2 110211. 765.552   0
  -2  -4   2 108678. 859.634   6
  -2   4   2 112800. 854.150   2
   2   4  -2 112196. 821.310   2
   1  -4  -2 67.3685 230.089   0
  -1   4   2 29.3682 269.165   1
   1  -4  -2 43.1910 148.502   6
   1   4  -2 267.261 203.930   3
  -1   4   2 192.625 202.547   3
  -1   4   2 243.467 211.992   2
   1   4  -2 125.448 223.164   2
   0   4   2 112406. 823.364   2
   0   4   2 111854. 753.529   1
   0   4  -2 113576. 829.262   3
   0  -4   2 114235. 752.833   4
   0   4  -2 113366. 505.558   1
   0  -4  -2 111194. 594.326   6
   0  -4  -2 112300. 763.029   0
   0  -4  -2 112567. 811.856   5
   0   4  -2 110805. 683.739   2
  -1   4  -2 39841.6 560.154   3
  -1  -4  -2 38405.9 538.089   0
  -1  -4  -2 38385.4 465.871   6
   1   4   2 38768.1 540.044   2
  -1   4  -2 39350.7 440.357   1
   1   4   2 38614.9 508.788   1
  -1   4  -2 37483.3 407.627   2
   1  -4   2 38132.7 492.717   4
   1   4   2 39083.3 457.898   4
  -1  -4  -2 39759.2 555.284   5
   2   4   2 29015.6 478.530   1
   2   4   2 28333.8 496.460   2
  -2   4  -2 29439.7 554.938   3
  -2  -4  -2 28940.4 512.738   6
  -2   4  -2 30081.1 493.558   1
   2   4   2 29097.7 500.856   4
   2  -4   2 29489.8 483.829   4
  -2  -4  -2 30357.6 558.601   5
  -2   4  -2 27786.2 340.589   5
  -2   4  -2 28555.0 362.930   2
  -2  -4  -2 29918.8 549.884   0
  -3   4  -2 11529.0 325.552   5
  -3   4  -2 12057.9 446.268   1
   3   4   2 12052.8 384.020   2
   3   4   2 11969.0 453.579   4
  -3  -4  -2 11975.3 451.942   5
   3  -4   2 12661.0 430.144   4
  -3   4  -2 12940.8 448.521   3
  -3  -4  -2 12186.1 427.976   0
  -4  -4  -2 138.520 439.982   5
   4   4   2 178.107 306.044   2
  -4   4  -2 126.802 304.668   5
  -4   4  -2 144.611 365.649   3
   4   4   2 91.8177 407.547   4
   4  -4   2 37.7088 376.276   4
  -4  -4  -2 206.641 438.973   0
  -4   4  -2 9.95020 383.651   1
  -5   4  -2 9327.74 459.058   5
   5   4   2 8985.31 554.926   4
  -5   4  -2 9479.49 513.203   3
  -5  -4  -2 7957.42 548.537   5
   5  -4   2 10331.8 542.332   4
   5   4   2 8534.09 414.937   2
  -5   4  -2 10035.6 567.800   1
  -5  -4  -2 8612.70 559.497   0
  -5  -4  -2 8121.64 189.994   3
   6   4   2 7732.76 472.888   2
  -6  -4  -2 7985.48 244.130   3
  -6   4  -2 7955.57 516.896   5
  -6   4  -2 7998.35 599.537   1
  -6   4  -2 8288.91 530.310   3
  -6  -4  -2 7109.96 623.550   5
   6  -4   2 8926.55 577.134   4
   6   4   2 6984.14 638.353   4
  -6  -4  -2 7798.87 627.914   0
   7   4   2 867.248 398.221   2
  -7   4  -2 879.024 515.347   5
  -7   4  -2 1232.19 617.948   1
   7  -4   2 1449.64 557.721   4
  -7   4  -2 909.824 517.857   3
  -7  -4  -2 1102.59 225.933   3
   7   4   2 1198.02 664.378   4
  -7  -4  -2 1343.24 689.062   5
  -7  -4  -2 768.572 673.237   0
   8  -4   2 1188.80 675.979   4
  -8   4  -2 770.405 575.395   5
  -8   4  -2 1391.28 704.763   1
   8   4   2 1212.44 706.155   4
  -8  -4  -2 675.607 751.856   0
   8   4   2 1010.20 493.540   2
  -8  -4  -2 1206.22 776.951   5
  -8   4  -2 722.300 541.134   3
  -8  -4  -2 890.740 259.771   3
   9  -4   2 1256.12 727.478   4
   9   4   2 1500.80 849.914   4
  -9   4  -2 1061.73 623.704   3
   9   4   2 1318.50 533.510   2
  -9   4  -2 1463.35 684.008   5
  -9  -4  -2 1778.71 832.108   5
  -9   4  -2 1764.17 785.836   1
  10   4   2 5960.47 902.070   4
 -10   4  -2 6107.77 812.037   5
 -10  -4  -2 6046.06 955.260   5
  10   4   2 5120.13 650.821   2
  10  -4   2 5257.88 538.684   2
  10  -4   2 5482.63 883.350   4
 -10   4  -2 6324.75 882.603   1
 -10   4  -2 5640.79 737.432   3
  11   4   2 5086.04 693.393   2
 -11   4  -2 5994.10 877.537   5
 -11  -4  -2 5452.13 1003.94   5
 -11   4  -2 5476.73 741.594   3
  11  -4   2 4384.28 567.717   2
  11  -4   2 5033.93 958.702   4
 -11   4  -2 5762.03 859.344   1
 -12   4  -2 767.731 819.556   5
  12  -4   2 581.516 971.064   4
 -12   4  -2 61.6247 912.147   1
 -12  -4  -2 806.348 993.782   5
  12   4   2 88.1994 685.361   2
 -12   4  -2 335.271 751.262   3
  13   4   2-138.174 710.929   2
 -13   4  -2 373.446 871.727   5
  13  -4   2 169.329 940.439   4
 -13   4  -2 500.825 745.015   3
 -13  -4  -2 739.008 1152.36   5
 -13   4  -2 938.950 1045.00   1
  14   4   2 73.3942 741.863   2
 -14  -4  -2 280.231 1064.92   5
 -14   4  -2 5.58247 758.139   3
 -14   4  -2 99.7026 1065.66   5
 -14  -4  -2 459.468 1279.21   0
 -14   4  -2-103.436 909.895   1
  14  -4   2 337.411 1127.05   4
 -15  -4  -2 768.968 1309.72   5
 -15   4  -2 1450.34 1103.35   5
 -15   4  -2 400.714 1161.96   1
  15   4   2 1018.91 758.526   2
 -15  -4  -2 1080.02 1326.27   0
  15  -4   2 1284.56 1049.76   4
 -15   4  -2 554.528 813.519   3
 -16  -4  -2 2350.08 1293.07   5
 -16   4  -2 1332.09 851.757   3
  16  -4   2 2461.66 1270.98   4
 -16  -4  -2 2421.60 1301.99   0
 -16   4  -2 2028.69 1132.81   5
 -17  -4  -2 2299.47 1340.14   0
 -17   4  -2 1843.85 1037.62   3
 -17   4  -2 1821.33 1333.40   5
 -17  -4  -2 1120.07 1228.94   5
 -18   4  -2 384.152 1168.88   5
 -18  -4  -2 1157.79 1491.57   5
 -18  -4  -2 165.006 1353.74   0
 -19   4  -2 844.958 1476.15   5
 -20   5   2 186.637 1260.11   3
 -20   5   2 1081.49 1267.21   5
  20   5  -2 107.214 1061.75   2
 -19   5   2 290.885 1198.65   3
 -19   5   2 933.293 1276.10   5
 -19  -5   2-85.9510 1195.49   5
  19   5  -2-111.827 1118.81   2
 -18   5   2 298.264 1041.88   3
  18   5  -2 826.016 1155.52   2
 -18  -5   2 516.017 1077.79   1
 -18   5   2 619.507 1375.05   5
 -18  -5   2 60.5982 1371.17   5
  18  -5  -2 138.372 981.751   2
 -17  -5   2 550.751 976.561   1
  17  -5  -2 498.566 940.690   2
 -17  -5   2 110.441 1351.96   5
 -17   5   2 304.899 919.882   3
 -17   5   2 1289.19 1305.14   5
  17   5  -2 42.3432 1030.28   2
  16  -5  -2 1068.71 905.511   2
 -16  -5   2 1393.44 1102.77   5
  16   5  -2 1630.96 991.341   2
 -16   5   2 1255.65 1020.73   3
 -16  -5   2 1688.07 937.355   1
 -16   5   2 1869.55 1033.03   5
 -16   5   2 2431.22 1207.23   1
  15   5  -2 905.402 956.922   2
  15  -5  -2 1523.43 1066.58   0
  15  -5  -2 867.750 814.646   2
 -15  -5   2 1145.04 1127.38   5
 -15   5   2 1617.61 1128.95   5
 -15  -5   2 931.367 798.046   1
 -15   5   2 1449.71 986.371   1
 -15   5   2 1043.20 924.829   3
  14  -5  -2 3784.85 1100.58   0
 -14   5   2 4081.90 1037.75   1
 -14   5   2 4047.42 929.072   3
  14   5  -2 3705.65 952.578   2
 -14  -5   2 4534.13 1126.17   5
 -14   5   2 4102.17 1097.93   5
 -14  -5   2 4723.24 868.542   1
 -13   5   2 8881.32 943.603   3
 -13  -5   2 8885.39 795.961   1
  13   5  -2 8040.04 871.977   2
 -13  -5   2 8646.51 1018.62   5
 -13   5   2 9303.78 1061.89   5
 -13   5   2 8063.63 980.702   1
  13  -5  -2 9435.77 1092.59   0
 -12   5   2 18959.9 1092.86   1
 -12  -5   2 18696.3 706.733   3
  12   5  -2 17168.9 999.505   2
 -12   5   2 18518.8 1011.33   3
 -12   5   2 17976.9 1076.97   5
 -12  -5   2 18677.1 845.910   1
 -12  -5   2 18644.3 1075.43   5
  12  -5  -2 19893.7 1098.86   0
 -11  -5   2 3427.09 508.840   3
 -11  -5   2 4384.63 924.612   5
  11   5  -2 4356.16 769.126   2
 -11   5   2 3427.63 766.901   3
 -11   5   2 4143.72 856.751   1
 -11  -5   2 4424.69 632.620   1
 -11   5   2 3957.98 804.637   5
  11  -5  -2 4146.99 871.217   0
  10   5  -2 4847.03 712.045   2
 -10   5   2 5734.74 744.394   3
  10  -5  -2 5872.66 750.509   0
 -10   5   2 6699.77 818.985   1
 -10  -5   2 5188.81 802.197   5
 -10  -5   2 6272.09 587.370   1
 -10   5   2 5969.91 748.591   5
  -9   5   2 12841.4 778.065   3
  -9  -5   2 13748.1 783.976   5
  -9   5   2 13099.8 785.758   5
   9   5  -2 12013.1 759.220   2
  -9   5   2 12471.5 792.474   1
   9  -5  -2 11765.8 726.512   0
  -9  -5   2 13126.0 611.359   1
  -9  -5   2 13890.3 929.782   6
  -8   5   2 68059.2 1075.17   5
  -8  -5   2 68370.0 1083.56   5
  -8   5   2 67653.3 1123.99   1
  -8  -5   2 69127.0 1204.53   6
   8  -5  -2 66565.7 1043.59   0
  -8  -5   2 66324.7 880.775   1
   8   5  -2 66108.8 1098.59   2
  -8   5   2 66768.4 1145.19   3
  -7  -5   2 79766.0 865.126   1
  -7  -5   2 79688.8 1158.65   6
   7   5  -2 76461.7 1099.01   2
  -7   5   2 79287.3 1106.58   1
  -7  -5   2 81415.7 1062.44   5
   7  -5  -2 76525.0 1018.11   0
  -7   5   2 80722.5 1138.20   3
  -6  -5   2 39318.0 844.911   6
   6   5  -2 37664.3 774.787   2
  -6   5   2 39267.6 813.369   3
  -6  -5   2 39583.9 734.292   5
   6  -5  -2 37593.3 720.375   0
  -6   5   2 39134.1 785.088   1
  -6  -5   2 39172.1 561.905   1
  -5  -5   2 52411.9 728.737   5
  -5  -5   2 52717.5 830.021   6
  -5   5   2 53919.7 825.216   3
  -5  -5   2 51048.6 542.660   1
   5   5  -2 51092.3 772.171   2
  -5   5   2 52054.5 785.231   1
   5  -5  -2 51321.9 734.138   0
   4   5  -2 167032. 1230.53   2
  -4  -5   2 167040. 1241.51   6
  -4  -5   2 170692. 1062.03   5
  -4   5   2 164622. 1182.86   1
  -4  -5   2 170091. 736.929   1
   4  -5  -2 167432. 1103.10   0
  -3   5   2 96525.8 859.784   1
  -3   5   2 95816.9 889.957   3
   3   5  -2 95274.6 873.547   2
  -3  -5   2 100473. 714.027   5
   3  -5  -2 94914.2 794.756   0
  -3  -5   2 94883.7 921.509   6
  -2   5   2 15837.5 417.702   1
  -2   5   2 16324.5 395.716   3
   2  -5  -2 16436.0 387.994   0
   2   5  -2 15226.6 365.184   3
  -2  -5   2 16578.5 512.341   6
  -2   5   2 16399.1 453.651   2
   2   5  -2 15520.2 387.842   2
  -1   5   2 43066.7 609.263   2
   1  -5  -2 40864.3 413.225   6
   1  -5  -2 43239.5 541.358   0
   1   5  -2 43082.3 559.333   3
  -1   5   2 41879.0 534.175   1
  -1   5   2 43477.4 495.497   3
   1   5  -2 42557.7 551.140   2
   1  -5  -2 42999.9 567.364   5
   0  -5   2 711.008 258.030   4
   0   5  -2 584.499 231.748   2
   0   5   2 798.690 237.509   2
   0   5   2 757.225 269.890   1
   0   5  -2 632.625 144.037   1
   0   5  -2 604.689 265.072   3
   0  -5  -2 558.401 259.488   0
   0  -5  -2 711.502 314.244   5
   0  -5  -2 513.438 208.796   6
   0   5   2 830.303 163.559   3
   1   5   2 31232.1 483.053   1
  -1   5  -2 30520.7 405.919   1
  -1   5  -2 30305.7 518.644   3
  -1   5  -2 29211.4 420.237   2
  -1  -5  -2 32401.9 553.814   5
   1  -5   2 29893.3 477.243   4
  -1  -5  -2 31026.0 524.181   0
  -1  -5  -2 30737.9 460.712   6
   1   5   2 30135.5 530.252   2
   2   5   2 22102.7 495.676   2
  -2  -5  -2 23123.0 492.055   6
  -2   5  -2 24659.1 552.351   3
   2   5   2 22575.0 462.828   4
   2  -5   2 23604.3 469.647   4
  -2   5  -2 24123.6 456.134   1
  -2  -5  -2 23271.9 518.390   0
   2   5   2 22378.9 450.036   1
  -2   5  -2 22645.3 379.954   2
  -2  -5  -2 23572.4 535.363   5
  -3   5  -2 39623.1 683.830   3
   3   5   2 37050.6 571.233   1
  -3  -5  -2 37956.3 647.464   6
  -3   5  -2 40810.3 634.728   1
   3  -5   2 40639.4 598.594   4
  -3  -5  -2 38403.6 666.677   5
  -3   5  -2 37533.3 467.625   5
  -3  -5  -2 38248.2 649.653   0
   3   5   2 38873.1 637.452   4
   3   5   2 37149.0 615.809   2
  -4  -5  -2 180.490 443.863   0
   4   5   2 145.873 441.463   4
   4   5   2 356.533 336.896   2
  -4   5  -2 565.924 400.770   1
  -4   5  -2 480.007 340.687   3
   4  -5   2 377.560 364.531   4
  -4  -5  -2 412.486 480.517   5
  -4   5  -2 353.941 304.410   5
   5   5   2 4731.93 420.286   2
  -5   5  -2 4546.24 508.124   1
  -5   5  -2 3899.16 395.816   5
   5   5   2 4520.94 517.672   4
  -5  -5  -2 4982.05 564.394   0
  -5  -5  -2 4669.98 581.915   5
  -5   5  -2 3947.08 496.055   3
   5  -5   2 4044.26 459.876   4
  -6   5  -2 1630.10 515.570   3
  -6  -5  -2 1248.65 608.097   0
  -6   5  -2 1103.81 428.173   5
   6  -5   2 1381.95 501.691   4
   6   5   2 1051.64 436.212   2
   6   5   2 940.612 598.255   4
  -6   5  -2 1127.96 530.860   1
  -6  -5  -2 1305.87 140.837   3
  -6  -5  -2 1440.19 571.206   5
   7  -5   2 2670.01 598.206   4
  -7  -5  -2 2865.56 723.463   5
   7   5   2 2344.71 688.543   4
  -7   5  -2 2791.86 521.370   5
   7   5   2 2139.54 475.660   2
  -7   5  -2 1797.15 606.561   1
  -7   5  -2 2145.41 551.876   3
  -7  -5  -2 2860.52 696.774   0
  -8   5  -2 9081.71 757.599   1
   8  -5   2 9925.84 715.467   4
  -8  -5  -2 10423.2 875.890   5
  -8  -5  -2 10114.3 812.280   0
   8   5   2 8947.18 586.464   2
  -8   5  -2 9097.73 711.679   3
  -8   5  -2 9088.36 652.072   5
   8   5   2 9835.65 845.376   4
  -9   5  -2 5925.07 690.296   3
  -9   5  -2 5690.09 807.668   1
  -9  -5  -2 5897.77 879.505   5
  -9  -5  -2 5176.48 874.126   0
   9  -5   2 5950.84 777.352   4
  -9   5  -2 5608.71 713.498   5
   9   5   2 5251.93 634.600   2
  10  -5   2 17909.9 933.040   4
 -10   5  -2 18187.6 1029.51   1
  10   5   2 17125.8 808.986   2
 -10  -5  -2 17705.5 1100.74   5
 -10  -5  -2 18583.3 1094.62   0
 -10   5  -2 16857.9 872.176   5
 -10   5  -2 16649.0 861.410   3
 -11  -5  -2 13272.7 1146.85   5
 -11   5  -2 11553.2 981.422   1
 -11   5  -2 10631.2 863.325   3
  11  -5   2 12326.0 1007.38   4
  11   5   2 11239.6 760.315   2
 -11  -5  -2 12599.0 1150.00   0
 -11   5  -2 11216.5 923.625   5
  12  -5   2 14716.0 1107.08   4
 -12  -5  -2 14734.3 1230.97   5
 -12   5  -2 13897.0 1050.30   1
 -12   5  -2 14683.6 976.866   3
 -12   5  -2 13247.3 1031.86   5
 -12  -5  -2 15718.8 1245.66   0
  12   5   2 12702.9 816.206   2
  13   5   2 635.935 686.076   2
 -13  -5  -2 481.972 1131.17   0
 -13  -5  -2 719.872 1048.16   5
 -13   5  -2 684.648 812.498   3
 -13   5  -2 1120.07 1055.50   1
 -13   5  -2 1201.35 986.078   5
  13  -5   2 617.683 936.773   4
  14   5   2 400.714 814.490   2
 -14   5  -2-124.087 1053.44   5
 -14  -5  -2 1032.54 1301.01   0
 -14   5  -2 322.528 826.003   3
 -14  -5  -2 710.233 1223.81   5
 -14   5  -2 216.850 900.567   1
  15   5   2 792.470 766.400   2
 -15  -5  -2 847.261 1139.12   5
 -15  -5  -2 147.131 1211.93   0
  15  -5   2 254.976 1132.46   4
 -15   5  -2 148.588 1195.21   1
 -15   5  -2 90.3319 840.271   3
 -16  -5  -2 574.452 1379.27   0
 -16   5  -2 386.074 898.365   3
  16  -5   2 18.3082 1224.26   4
 -16   5  -2 218.328 1024.59   5
 -16  -5  -2 300.628 1411.24   5
 -17  -5  -2 230.433 1316.12   5
 -17  -5  -2 1016.93 1558.35   0
 -17   5  -2 79.7851 988.036   3
 -17   5  -2 129.054 1228.41   5
 -18   5  -2-152.248 1379.56   5
 -18   5  -2 335.149 1132.89   3
 -18  -5  -2-93.5288 1318.14   5
 -18  -5  -2 288.089 1663.36   0
 -19   5  -2 544.742 1164.92   5
  20   6  -2-198.042 1224.76   2
 -20   6   2 467.990 1229.63   3
 -19   6   2 236.127 1020.48   3
 -19  -6   2 530.022 1214.12   5
  19   6  -2 243.389 1237.03   2
 -18  -6   2 263.391 1338.57   5
 -18   6   2 1066.58 1149.80   3
  18   6  -2 568.234 1144.29   2
 -18   6   2 325.456 1237.13   5
 -17   6   2-49.5972 1208.66   5
  17  -6  -2 135.795 954.511   2
 -17  -6   2 1000.52 1369.95   5
  17   6  -2-9.61526 1076.94   2
 -16   6   2 461.548 1059.02   1
 -16   6   2 592.399 1118.59   5
  16  -6  -2 999.011 1197.64   0
  16  -6  -2 946.948 942.613   2
 -16  -6   2 226.342 1227.23   5
 -16   6   2 51.5135 954.046   3
 -15   6   2 982.137 1134.96   1
 -15   6   2 10.6180 999.497   3
  15   6  -2 452.267 959.685   2
 -15  -6   2-58.6004 749.615   1
 -15  -6   2 208.790 1025.24   5
  15  -6  -2 143.006 1082.81   0
 -14   6   2 202.367 924.697   3
 -14   6   2 539.570 881.309   1
  14  -6  -2-100.829 1083.41   0
  14   6  -2 230.843 830.183   2
 -14  -6   2 345.906 1029.25   5
 -14   6   2 168.832 1058.83   5
 -14  -6   2 564.143 717.641   1
 -13  -6   2 832.152 672.169   1
 -13   6   2 1810.90 980.702   5
  13  -6  -2 1313.16 978.748   0
 -13   6   2 1446.82 1006.30   1
 -13  -6   2 1296.26 1031.79   5
  13   6  -2 1554.05 873.155   2
 -13   6   2 1454.74 860.880   3
 -12   6   2 258.858 865.289   1
 -12   6   2 134.103 814.835   5
 -12  -6   2 332.977 945.474   5
  12  -6  -2 173.035 903.053   0
 -12  -6   2 578.927 627.574   1
  12   6  -2-105.351 823.257   2
 -12   6   2 147.282 827.768   3
 -11   6   2 9298.20 920.312   3
  11  -6  -2 9466.27 923.089   0
 -11  -6   2 8554.07 923.730   5
 -11  -6   2 8503.48 672.557   1
 -11   6   2 8780.98 884.796   1
 -11   6   2 8603.79 850.647   5
  11   6  -2 8756.80 889.896   2
  10  -6  -2 42435.3 1068.66   0
  10   6  -2 39300.0 1089.81   2
 -10   6   2 43222.8 1115.55   1
 -10  -6   2 40207.7 864.411   1
 -10  -6   2 42148.4 1108.42   5
 -10   6   2 43898.5 1165.62   3
   9   6  -2 3794.20 700.062   2
  -9  -6   2 4194.93 869.712   6
   9  -6  -2 4612.93 672.708   0
  -9  -6   2 4459.58 703.145   5
  -9   6   2 4029.44 703.486   3
  -9  -6   2 3962.70 489.445   1
  -9   6   2 4085.32 746.355   1
   8   6  -2 1599.65 611.310   2
  -8  -6   2 1809.42 416.481   1
  -8   6   2 1944.37 595.489   1
   8  -6  -2 2131.78 584.674   0
  -8  -6   2 2161.59 604.988   5
  -8   6   2 2028.77 587.803   3
  -8  -6   2 2099.71 771.207   6
  -7  -6   2 4522.56 565.647   5
  -7   6   2 4682.96 576.753   1
  -7  -6   2 4465.16 377.693   1
   7  -6  -2 4738.00 424.045   4
   7  -6  -2 4573.37 521.554   0
   7   6  -2 4059.44 524.792   2
  -7  -6   2 4897.85 713.469   6
  -7   6   2 4907.94 602.358   3
   6   6  -2 2678.39 447.193   2
  -6  -6   2 2814.28 580.605   6
  -6  -6   2 3125.43 459.218   5
   6  -6  -2 2546.88 433.983   0
  -6   6   2 2932.25 523.141   3
   6  -6  -2 2692.20 328.803   4
  -6  -6   2 3030.03 297.714   1
  -6   6   2 2685.70 484.476   1
   5  -6  -2 7222.49 302.263   4
  -5   6   2 7542.94 500.722   3
   5  -6  -2 7074.78 457.655   0
  -5  -6   2 7804.33 455.296   5
  -5   6   2 7432.44 501.423   1
  -5  -6   2 7397.08 584.454   6
  -5  -6   2 6741.05 262.098   1
   5   6  -2 6926.48 447.150   2
  -4   6   2 64203.7 811.749   1
  -4   6   2 66578.1 880.874   3
  -4  -6   2 64939.0 887.471   6
  -4  -6   2 68763.7 730.970   5
   4   6  -2 64548.3 841.181   2
   4  -6  -2 65794.3 757.456   0
  -3   6   2 11893.0 444.716   1
  -3  -6   2 12591.7 342.863   5
   3  -6  -2 12067.3 402.040   0
   3   6  -2 11781.0 428.149   2
  -3  -6   2 11932.6 532.650   6
  -3   6   2 13574.5 488.393   2
  -3   6   2 13177.8 431.059   3
   3   6  -2 12261.3 368.372   3
  -2  -6   2 15426.2 529.760   6
  -2   6   2 15012.6 425.430   1
   2   6  -2 15669.8 393.969   3
  -2  -6   2 16287.7 264.632   0
   2  -6  -2 15574.7 418.749   0
  -2   6   2 15433.0 409.280   3
  -2  -6   2 15917.0 302.647   5
  -2   6   2 15274.7 448.371   2
   2   6  -2 16779.0 454.085   2
  -1   6   2 59348.9 609.012   3
   1  -6  -2 61412.3 646.591   0
  -1   6   2 58823.4 756.566   2
  -1   6   2 58802.2 644.005   1
   1   6  -2 59546.4 677.525   2
   1   6  -2 58441.8 680.742   3
   1  -6  -2 60823.6 702.190   5
   1  -6  -2 58030.4 548.717   6
   0   6   2 54590.5 503.388   3
   0  -6   2 52755.5 606.958   4
   0   6  -2 54521.3 627.410   2
   0  -6  -2 52732.3 554.018   6
   0   6  -2 53624.9 682.623   3
   0  -6  -2 53164.0 666.948   5
   0   6  -2 55372.3 407.178   1
   0  -6  -2 54108.6 625.697   0
   0   6   2 54027.1 713.419   2
   0   6   2 54079.1 606.326   1
  -1   6  -2 15308.6 329.712   1
   1   6   2 14488.2 388.472   1
   1  -6   2 14997.8 401.474   4
  -1   6  -2 15578.2 481.656   3
  -1  -6  -2 14969.7 444.148   0
  -1  -6  -2 15587.3 465.502   5
  -1  -6  -2 15033.0 398.357   6
  -1   6  -2 14411.0 366.409   2
   1   6   2 14506.5 238.247   3
   1   6   2 14386.5 469.198   2
  -2  -6  -2 51527.1 692.560   0
   2   6   2 52552.8 631.382   1
  -2  -6  -2 53484.0 751.028   5
  -2   6  -2 55184.0 630.760   1
  -2   6  -2 52734.2 598.928   2
  -2  -6  -2 52706.6 690.495   6
  -2   6  -2 54099.0 774.864   3
   2  -6   2 53476.5 642.523   4
   2   6   2 51752.9 740.325   2
  -3   6  -2 57818.7 641.336   2
   3  -6   2 60527.0 721.087   4
   3   6   2 57037.5 686.630   1
  -3  -6  -2 59659.6 806.801   0
  -3   6  -2 61962.8 758.200   1
   3   6   2 57689.7 803.180   2
  -3  -6  -2 60291.2 828.518   5
  -3  -6  -2 58751.5 793.320   6
  -3   6  -2 61810.7 860.743   3
  -4  -6  -2 38462.8 765.968   5
   4  -6   2 39356.5 659.156   4
   4   6   2 38139.8 705.406   2
  -4  -6  -2 37486.0 755.539   6
  -4  -6  -2 37876.3 730.934   0
  -4   6  -2 37422.2 557.609   5
  -4   6  -2 41263.9 732.035   1
  -4   6  -2 41030.4 785.574   3
   4   6   2 38660.6 640.876   1
   5   6   2 77714.5 1003.48   2
  -5  -6  -2 80324.8 1082.95   5
  -5  -6  -2 80595.0 1054.04   0
  -5   6  -2 83131.0 1102.32   3
  -5   6  -2 86190.2 1069.13   1
   5  -6   2 83441.3 966.020   4
  -5   6  -2 78960.4 838.923   5
  -6   6  -2 6172.36 602.195   3
   6   6   2 5886.32 536.663   2
   6  -6   2 6500.72 562.497   4
  -6   6  -2 5829.21 479.050   5
  -6  -6  -2 6704.15 636.773   0
  -6   6  -2 6691.95 609.264   1
  -6  -6  -2 5934.30 664.507   5
  -7   6  -2 14624.1 631.437   5
   7  -6   2 15973.7 696.368   4
   7   6   2 14756.4 638.885   2
  -7   6  -2 15338.1 724.584   3
  -7  -6  -2 16828.4 840.359   0
  -7  -6  -2 15461.2 821.213   5
  -7   6  -2 16185.4 766.841   1
  -8   6  -2 236.216 566.163   5
   8  -6   2 169.535 651.663   4
   8   6   2 82.8822 510.873   2
  -8  -6  -2 359.214 761.559   5
  -8   6  -2 165.086 656.632   1
  -8  -6  -2 133.513 724.677   0
  -8   6  -2 454.339 605.306   3
  -9   6  -2-152.343 690.598   3
  -9   6  -2 322.291 740.396   1
   9   6   2 143.599 601.393   2
   9  -6   2 16.8029 727.066   4
  -9   6  -2 23.8000 627.892   5
  -9  -6  -2 311.551 883.803   5
  -9  -6  -2 11.9341 822.063   0
 -10  -6  -2-211.280 931.537   0
  10  -6   2 18.2694 745.747   4
 -10   6  -2 68.9745 843.360   1
  10   6   2 142.564 647.838   2
 -10  -6  -2 262.048 898.738   5
 -10   6  -2-239.037 727.716   5
 -10   6  -2 133.465 766.980   3
 -11   6  -2 143.050 816.507   3
  11  -6   2 408.513 888.981   4
  11   6   2 52.8544 668.903   2
 -11   6  -2 55.5099 767.752   5
 -11  -6  -2 82.5522 941.893   5
 -11  -6  -2-117.091 980.180   0
 -11   6  -2 282.441 798.904   1
  12   6   2 1259.95 763.743   2
 -12   6  -2 1389.33 981.883   1
 -12  -6  -2 831.663 1045.48   0
 -12   6  -2 876.321 805.475   3
 -12   6  -2 1153.98 854.811   5
 -12  -6  -2 1328.37 994.205   5
  12  -6   2 974.392 968.127   4
 -13   6  -2 319.419 1001.16   1
  13   6   2 396.794 789.721   2
 -13   6  -2-13.5630 909.513   3
 -13  -6  -2 281.450 1125.85   5
 -13   6  -2 261.052 853.295   5
  13  -6   2 335.471 1019.23   4
 -13  -6  -2 163.301 1109.24   0
 -14  -6  -2 357.481 1284.50   0
 -14   6  -2 236.639 888.297   3
  14  -6   2 201.380 972.893   4
  14   6   2 405.026 841.680   2
 -14   6  -2 587.909 1060.49   1
 -15  -6  -2 399.584 1124.04   5
 -15   6  -2 269.529 892.761   3
 -15   6  -2 433.396 1153.72   1
  15  -6   2 1190.77 1142.02   4
 -15  -6  -2 740.894 1220.03   0
 -15   6  -2 923.759 1029.88   5
  15   6   2 741.596 805.599   2
 -16  -6  -2 1021.20 1488.50   0
 -16   6  -2 345.957 938.810   3
 -16   6  -2 288.994 1046.28   5
  16  -6   2 254.854 1185.02   4
  16   6   2 359.355 946.771   2
 -16  -6  -2 686.217 1417.01   5
 -17  -6  -2 445.196 1504.58   0
 -17   6  -2-136.789 975.518   3
 -17  -6  -2 355.237 1436.20   5
  17  -6   2 819.431 1294.09   4
 -17   6  -2 280.253 1063.96   5
 -18  -6  -2 231.787 1439.09   0
 -18   6  -2-32.3926 1177.99   3
 -18  -6  -2 707.526 1295.49   5
 -19   6  -2 112.796 1181.49   3
  19   7  -2 100.095 1137.62   2
 -19   7   2 195.388 1275.12   3
 -19  -7   2-71.2642 1288.48   5
 -18  -7   2 922.782 1423.95   5
 -18   7   2 497.651 1093.23   3
  18   7  -2 294.065 1100.06   2
  17   7  -2 585.852 1123.76   2
 -17  -7   2 326.734 1377.90   5
  17  -7  -2 169.712 942.801   2
 -17   7   2 578.999 1148.53   3
 -16  -7   2 514.507 1250.37   5
  16   7  -2-102.172 1067.59   2
 -16   7   2 678.061 954.396   3
  16  -7  -2 1002.96 1183.34   0
  15   7  -2 430.678 890.685   2
 -15   7   2 686.890 1058.25   3
  15  -7  -2 522.981 1150.16   0
 -15  -7   2 552.243 1056.45   5
 -15   7   2 902.932 929.163   1
 -14   7   2 304.330 1081.20   1
 -14   7   2 236.560 993.723   3
  14  -7  -2-221.251 966.570   0
  13  -7  -2 1238.20 908.414   0
 -13   7   2 1626.82 866.971   1
  13   7  -2 1083.31 890.509   2
 -13  -7   2 1712.80 954.396   5
 -13   7   2 915.367 892.833   3
 -12   7   2 2305.06 912.371   1
  12   7  -2 2188.41 853.452   2
 -12   7   2 1961.53 854.459   3
 -12  -7   2 1980.31 932.873   5
 -12  -7   2 2737.71 651.345   1
  12  -7  -2 1858.30 846.557   0
 -11   7   2 5539.55 883.577   3
 -11  -7   2 5010.50 607.897   1
  11  -7  -2 5761.22 886.473   0
 -11  -7   2 5754.82 918.507   5
  11   7  -2 5089.87 876.006   2
 -11   7   2 6152.21 935.232   1
  10  -7  -2 836.357 710.633   0
 -10  -7   2 1242.35 793.651   5
 -10   7   2 407.740 799.188   3
 -10  -7   2 1474.53 947.342   6
 -10  -7   2 928.061 495.812   1
 -10   7   2 871.120 795.921   1
  10   7  -2 595.727 719.888   2
  -9  -7   2 3616.69 890.599   6
  -9  -7   2 3401.73 475.151   1
  -9   7   2 3307.15 699.564   1
   9  -7  -2 3385.46 669.014   0
  -9  -7   2 3635.18 693.149   5
   9   7  -2 3129.70 688.970   2
  -9   7   2 3307.51 727.134   3
   8   7  -2 322.513 581.828   2
  -8  -7   2 448.684 607.532   5
  -8   7   2 407.910 663.590   3
  -8  -7   2 1194.00 813.757   6
  -8   7   2 576.395 644.201   1
   8  -7  -2 545.823 428.495   4
  -8  -7   2 569.058 391.676   1
   8  -7  -2 461.177 552.242   0
   7  -7  -2 21711.1 538.576   4
  -7  -7   2 20949.6 475.714   1
  -7  -7   2 22660.8 907.888   6
  -7   7   2 21680.3 806.307   3
   7   7  -2 21187.2 752.356   2
  -7  -7   2 22642.9 740.822   5
   7  -7  -2 21784.4 685.686   0
  -7   7   2 21597.8 777.512   1
  -6   7   2 9062.66 627.965   3
  -6  -7   2 9061.56 694.090   6
  -6   7   2 9016.35 582.817   1
   6   7  -2 9194.67 587.229   2
  -6  -7   2 9716.60 545.249   5
   6  -7  -2 9148.63 534.533   0
   6  -7  -2 8379.29 366.012   4
   5  -7  -2 4348.61 265.676   4
  -5   7   2 4591.82 476.857   1
   5  -7  -2 4442.75 430.236   0
   5   7  -2 4526.63 500.724   2
  -5  -7   2 4881.67 599.203   6
  -5   7   2 4652.78 462.800   3
  -5  -7   2 4877.13 438.513   5
   4  -7  -2 41537.9 661.318   0
  -4   7   2 41382.8 722.595   1
   4   7  -2 42213.4 773.328   2
  -4  -7   2 44432.4 629.724   5
  -4  -7   2 42723.5 836.028   6
  -4   7   2 41878.0 765.832   3
  -3  -7   2 15372.0 386.582   5
  -3   7   2 15107.2 496.736   3
   3   7  -2 15444.0 420.527   3
   3  -7  -2 13893.1 440.108   0
  -3  -7   2 14877.6 582.387   6
   3   7  -2 15631.7 516.777   2
  -3   7   2 14704.4 493.639   1
  -3  -7   2 16024.2 355.760   0
  -3   7   2 15110.3 515.245   2
  -2   7   2 27636.2 543.278   1
  -2   7   2 28837.9 544.975   3
   2   7  -2 28527.1 520.477   3
   2  -7  -2 28142.2 517.249   0
  -2  -7   2 29017.8 679.363   6
  -2   7   2 28193.2 629.897   2
  -2  -7   2 28821.6 399.708   5
   2   7  -2 28763.3 604.396   2
  -2  -7   2 30096.5 339.803   0
   1  -7  -2 26973.3 563.501   5
   1   7  -2 25554.7 518.735   3
  -1  -7   2 25992.3 502.521   4
   1   7  -2 26309.1 544.683   2
  -1   7   2 25753.9 500.755   1
  -1  -7   2 25966.2 319.885   5
   1  -7  -2 26587.4 456.620   6
  -1   7   2 25377.1 462.035   3
  -1   7   2 26267.7 589.850   2
   1  -7  -2 26958.6 505.114   0
   0   7   2 521.845 371.714   2
   0  -7   2 343.231 298.527   4
   0  -7  -2 137.283 289.860   6
   0  -7  -2 79.5954 364.314   5
   0   7  -2 461.798 300.121   2
   0   7  -2 739.586 153.426   1
   0   7   2 377.660 282.899   1
   0   7   2 426.480 188.904   3
   0   7  -2 326.147 298.918   3
   0  -7  -2 211.818 313.202   0
  -1  -7  -2 851.160 393.212   5
  -1   7  -2 903.707 281.690   2
  -1  -7  -2 1064.02 349.366   0
  -1   7  -2 1052.83 359.178   3
   1   7   2 934.383 278.229   1
  -1  -7  -2 1225.21 322.279   6
   1   7   2 980.570 160.934   3
  -1   7  -2 1036.57 232.247   1
   1   7   2 1020.71 365.308   2
   1  -7   2 938.357 306.646   4
  -2   7  -2 8304.36 351.985   1
  -2  -7  -2 8512.26 456.206   0
  -2  -7  -2 8028.73 475.818   5
  -2   7  -2 8181.91 355.956   2
  -2   7  -2 8697.70 441.590   3
   2   7   2 7513.51 173.096   3
   2  -7   2 8497.50 390.480   4
   2   7   2 8096.30 361.496   1
   2   7   2 7982.17 480.255   2
  -2  -7  -2 8529.24 451.664   6
  -3   7  -2 3946.89 318.478   2
  -3   7  -2 3830.41 388.032   1
  -3  -7  -2 3887.39 452.609   0
  -3  -7  -2 3775.07 470.478   5
   3  -7   2 4110.23 246.521   0
  -3  -7  -2 4015.26 471.053   6
   3   7   2 3776.49 343.725   1
  -3   7  -2 3910.65 459.078   3
   3   7   2 3918.11 412.189   2
   3  -7   2 3803.79 377.384   4
   4  -7   2 6553.59 339.504   0
  -4   7  -2 6057.83 477.021   1
  -4   7  -2 5905.69 548.454   3
   4   7   2 5708.37 399.955   1
   4   7   2 6128.82 517.945   2
  -4  -7  -2 6807.10 541.317   0
   4  -7   2 6560.48 436.323   4
  -4  -7  -2 6368.57 568.218   6
  -4  -7  -2 5952.22 559.740   5
  -5  -7  -2 5653.30 601.733   0
   5   7   2 5832.24 448.986   1
  -5   7  -2 5389.03 412.970   5
  -5  -7  -2 6082.63 634.501   6
  -5  -7  -2 5605.81 615.675   5
   5   7   2 5387.95 540.030   2
  -5   7  -2 6608.09 550.633   1
   5  -7   2 5750.49 484.302   4
  -5   7  -2 6100.87 548.098   3
  -6  -7  -2 4023.54 614.890   0
  -6   7  -2 4727.44 460.526   5
  -6   7  -2 4750.13 600.664   1
  -6   7  -2 4379.28 589.466   3
   6  -7   2 3948.72 533.195   4
   6   7   2 3977.08 549.540   2
  -6  -7  -2 4101.38 652.677   5
   7  -7   2 9735.48 647.131   4
   7   7   2 9201.21 654.974   2
  -7  -7  -2 10098.9 832.604   5
  -7   7  -2 8490.65 574.997   5
  -7   7  -2 9059.71 709.076   3
  -7  -7  -2 9736.55 779.352   0
  -7   7  -2 8688.79 690.108   1
  -8  -7  -2 7113.14 816.066   0
  -8   7  -2 7095.65 748.844   3
  -8   7  -2 6482.10 733.957   1
  -8   7  -2 6511.48 627.435   5
   8   7   2 7050.75 677.245   2
  -8  -7  -2 6888.92 895.849   5
   8  -7   2 7052.70 707.382   4
  -9  -7  -2 320.592 861.188   5
  -9   7  -2 298.376 630.227   5
  -9   7  -2 125.733 743.588   3
   9   7   2 274.214 602.764   2
  -9   7  -2 58.9823 785.326   1
  -9  -7  -2-106.573 866.790   0
   9  -7   2 110.917 719.518   4
 -10   7  -2 1527.28 810.574   1
 -10   7  -2 951.159 761.975   3
  10  -7   2 1926.76 791.899   4
  10   7   2 1393.26 645.286   2
 -10  -7  -2 1418.73 959.314   5
 -10  -7  -2 1270.35 912.343   0
 -10   7  -2 1265.94 681.949   5
 -11   7  -2 2002.97 816.502   3
 -11   7  -2 1782.37 896.425   1
 -11   7  -2 2230.64 744.732   5
  11   7   2 1931.61 696.140   2
 -11  -7  -2 2568.66 991.556   5
 -11  -7  -2 1568.65 1052.99   0
  11  -7   2 2306.71 846.631   4
  12  -7   2 422.015 873.300   4
  12   7   2 262.892 760.425   2
 -12   7  -2 305.118 977.822   1
 -12   7  -2 351.926 817.330   5
 -12  -7  -2 384.754 1037.89   5
 -12   7  -2 746.657 920.400   3
 -13   7  -2 248.353 920.433   1
 -13  -7  -2-196.138 1163.27   0
 -13   7  -2 220.657 912.608   5
 -13  -7  -2 270.028 1184.74   5
  13  -7   2 402.342 906.225   4
  13   7   2 324.684 836.741   2
 -13   7  -2 389.584 903.940   3
 -14  -7  -2 887.234 1334.95   0
  14   7   2 706.057 897.112   2
 -14   7  -2 936.096 1003.52   5
 -14   7  -2 1292.05 1021.65   3
 -14  -7  -2 962.676 1258.61   5
 -14   7  -2 803.092 1130.93   1
  14  -7   2 64.4090 1051.14   4
 -15   7  -2 366.026 932.742   5
 -15  -7  -2 970.325 1292.12   0
  15   7   2 927.375 854.522   2
 -15  -7  -2 1202.61 1174.68   5
 -15   7  -2 701.628 986.694   3
  15  -7   2 301.778 1152.01   4
 -16   7  -2 551.023 960.211   3
  16  -7   2 419.470 1054.09   4
  16   7   2 560.827 975.725   2
 -16  -7  -2 122.562 1437.78   5
 -16  -7  -2 1494.83 1504.58   0
 -16   7  -2 634.498 1013.79   5
  17  -7   2 371.699 1332.12   4
 -17  -7  -2 876.109 1406.32   5
 -17   7  -2 373.084 1042.07   3
 -17  -7  -2-10.8597 1321.57   0
 -17   7  -2 118.401 1042.92   5
 -18  -7  -2 334.319 1405.81   5
 -18   7  -2 468.193 1209.68   3
  19   8  -2 620.574 1061.97   2
 -19  -8   2 164.721 1537.40   5
 -19   8   2 212.015 1088.82   3
 -19  -8   2 1321.19 1560.30   0
 -18  -8   2 532.947 1487.62   5
 -18   8   2 492.601 1292.97   3
  18   8  -2 1119.08 1008.67   2
 -17  -8   2 895.797 1347.17   5
  17   8  -2 516.887 1115.01   2
 -17   8   2-206.202 1021.81   3
  16   8  -2 436.573 1094.00   2
 -16   8   2 470.836 1119.72   3
 -16  -8   2 849.834 1183.70   5
  16  -8  -2 276.954 1065.13   0
 -15   8   2 640.533 1159.09   1
 -15  -8   2 547.038 1016.21   5
  15  -8  -2 209.482 1084.49   0
 -15   8   2 43.8562 1117.67   3
  15   8  -2 238.049 971.995   2
 -14  -8   2 1704.68 1010.59   5
  14   8  -2 1766.12 907.202   2
 -14   8   2 2192.94 1074.77   3
  14  -8  -2 2158.92 1079.46   0
 -14   8   2 1666.39 971.979   1
  13   8  -2 1602.68 883.998   2
 -13   8   2 1067.00 989.848   3
 -13  -8   2 1967.47 952.892   5
 -13   8   2 1825.34 1031.02   1
  13  -8  -2 1906.81 989.081   0
 -12   8   2 911.303 950.967   3
  12  -8  -2 831.577 881.725   0
 -12   8   2 1084.14 812.763   1
 -12  -8   2 424.102 869.847   5
  12   8  -2 1188.59 826.871   2
  11   8  -2 14138.7 983.714   2
 -11  -8   2 14224.7 956.186   5
 -11   8   2 14171.1 955.341   1
 -11   8   2 13724.4 1025.82   3
  11  -8  -2 13925.1 915.412   0
 -10  -8   2 21127.7 959.159   5
 -10  -8   2 23681.8 1158.59   6
 -10   8   2 20193.8 1017.53   3
  10   8  -2 20337.0 996.491   2
 -10   8   2 19897.8 955.751   1
  10  -8  -2 19484.8 882.763   0
  -9  -8   2 6479.94 771.946   5
  -9   8   2 5556.69 748.400   1
  -9   8   2 5852.83 809.903   3
  -9  -8   2 6592.48 942.048   6
   9   8  -2 4876.86 751.128   2
   9  -8  -2 5147.11 679.977   0
   8  -8  -2 14368.8 715.889   0
  -8   8   2 15240.4 857.973   3
  -8  -8   2 15856.9 973.022   6
  -8  -8   2 15644.1 772.424   5
   8  -8  -2 15115.9 558.639   4
   8   8  -2 14827.4 834.821   2
  -8   8   2 15373.8 808.086   1
  -7  -8   2 48659.4 1144.10   6
  -7  -8   2 49718.3 941.235   5
  -7   8   2 48193.5 1055.09   3
   7   8  -2 47720.6 1044.76   2
  -7   8   2 46951.7 995.966   1
   7  -8  -2 48535.5 692.323   4
   7  -8  -2 45758.5 883.351   0
   6  -8  -2 9692.62 548.736   0
  -6   8   2 9519.65 639.672   3
  -6  -8   2 9405.41 753.310   6
   6   8  -2 9335.55 621.913   2
   6  -8  -2 9675.37 368.720   4
  -6   8   2 8987.26 600.035   1
  -6  -8   2 10275.8 576.178   5
  -5  -8   2 459.524 373.277   0
   5   8  -2 484.784 158.306   1
  -5  -8   2 807.608 411.551   5
  -5   8   2 645.570 440.555   1
  -5   8   2 312.222 448.246   3
   5  -8  -2 543.509 209.115   4
   5  -8  -2 538.369 420.617   0
   5   8  -2 436.351 448.304   2
  -5  -8   2 722.195 601.018   6
  -4  -8   2 15238.9 437.012   0
  -4  -8   2 14941.0 675.665   6
  -4   8   2 14121.5 553.141   1
  -4   8   2 14714.2 578.566   3
  -4   8   2 14416.6 563.386   2
   4   8  -2 14275.3 590.030   2
  -4  -8   2 15103.8 485.976   5
   4  -8  -2 13973.7 494.772   0
  -3   8   2 22823.3 582.516   3
  -3  -8   2 22324.5 454.954   5
   3  -8  -2 22768.2 523.751   0
   3   8  -2 22212.5 499.088   3
   3   8  -2 22199.7 640.422   2
  -3   8   2 22509.4 568.459   1
  -3  -8   2 22601.8 714.499   6
  -3   8   2 22869.4 640.654   2
  -3  -8   2 22455.0 400.406   0
  -2  -8   2 12390.4 335.761   5
  -2   8   2 12579.2 462.797   1
   2  -8  -2 12607.1 437.176   0
  -2  -8   2 11356.7 594.347   6
   2  -8  -2 12867.8 488.978   5
  -2   8   2 13079.1 450.391   3
   2   8  -2 13145.5 513.146   2
   2   8  -2 12656.0 427.445   3
  -2   8   2 13327.0 562.071   2
  -2  -8   2 12448.2 262.065   0
  -1  -8   2 33971.7 395.008   5
  -1  -8   2 33359.5 583.614   4
   1  -8  -2 36025.6 590.719   0
   1   8  -2 33498.3 621.863   3
  -1   8   2 33511.5 709.167   2
   1   8  -2 32767.9 632.372   2
  -1   8   2 34143.4 580.876   1
   1  -8  -2 33646.4 644.814   5
  -1   8   2 34261.6 549.860   3
   1  -8  -2 33201.5 553.248   6
   0  -8  -2 14858.8 447.814   6
   0   8  -2 15810.7 506.911   3
   0  -8   2 16391.2 458.658   4
   0   8   2 15497.0 441.453   1
   0  -8  -2 15474.6 525.922   5
   0  -8   2 15417.8 276.223   5
   0   8  -2 15638.4 279.891   1
   0   8  -2 15124.6 491.614   2
   0  -8  -2 16005.2 467.234   0
   0   8   2 15678.9 364.769   3
   0   8   2 16433.2 578.622   2
   1   8   2 57109.9 679.182   1
  -1  -8  -2 58516.1 753.938   0
   1   8   2 58424.7 545.857   3
  -1  -8  -2 58744.0 750.262   6
  -1   8  -2 58685.9 846.266   3
  -1   8  -2 56361.2 754.088   2
   1   8   2 60293.0 903.656   2
  -1  -8  -2 57578.8 803.861   5
  -1   8  -2 60238.4 598.227   1
   1  -8   2 57383.1 696.994   4
   1  -8   2 58426.9 463.319   5
  -2  -8  -2 117390. 1076.63   6
  -2  -8  -2 117012. 1063.04   0
  -2   8  -2 120922. 1222.93   3
   2   8   2 118833. 954.738   1
   2   8   2 113186. 631.737   3
  -2   8  -2 115795. 1033.14   2
  -2   8  -2 120635. 952.478   1
  -2  -8  -2 121232. 1148.11   5
   2  -8   2 119059. 970.519   4
   2   8   2 117944. 1232.85   2
  -3   8  -2 30595.5 770.306   3
   3  -8   2 29667.0 587.953   4
   3   8   2 29725.5 744.761   2
  -3   8  -2 31314.8 604.247   2
  -3   8  -2 30570.0 618.941   1
  -3  -8  -2 31659.4 749.021   5
  -3  -8  -2 31881.4 710.128   6
  -3  -8  -2 30703.9 679.627   0
   3   8   2 28765.0 566.802   1
   3  -8   2 30292.6 409.624   0
  -4  -8  -2 42907.5 831.034   0
  -4  -8  -2 41801.1 861.006   6
  -4   8  -2 42413.2 896.901   3
   4  -8   2 42737.9 714.269   4
   4  -8   2 42743.0 575.117   0
  -4  -8  -2 40153.1 843.565   5
  -4   8  -2 42477.6 768.589   1
   4   8   2 40903.0 871.578   2
   4   8   2 39293.4 673.017   1
  -5  -8  -2 99204.3 1261.93   6
  -5  -8  -2 95151.0 1187.01   0
   5  -8   2 100223. 906.368   0
   5   8   2 93028.7 999.153   1
  -5  -8  -2 99892.6 1259.19   5
  -5   8  -2 101660. 1182.60   1
   5   8   2 93611.0 1236.90   2
  -5   8  -2 96586.1 1296.38   3
   5  -8   2 99143.6 1062.40   4
   6   8   2 33195.8 739.239   1
   6   8   2 32831.8 891.968   2
   6  -8   2 35237.3 787.166   4
  -6  -8  -2 32665.0 968.450   6
  -6   8  -2 34732.7 956.481   3
  -6  -8  -2 33502.5 940.514   5
  -6  -8  -2 34716.2 937.273   0
  -6   8  -2 33121.4 867.299   1
  -7  -8  -2 131.213 665.311   0
  -7   8  -2 692.136 610.147   1
   7   8   2 510.771 559.897   2
   7  -8   2 356.006 555.275   4
  -7   8  -2 428.263 478.733   5
  -7   8  -2 795.924 696.293   3
  -7  -8  -2 380.610 759.867   5
  -8   8  -2 7903.29 839.044   3
  -8   8  -2 6864.50 604.079   5
  -8  -8  -2 7924.43 926.565   5
  -8  -8  -2 6814.97 823.870   0
   8   8   2 7368.46 695.369   2
  -8   8  -2 7186.57 793.756   1
   8  -8   2 7793.06 698.705   4
  -9   8  -2 1661.87 597.496   5
   9  -8   2 2116.61 697.947   4
  -9   8  -2 1724.37 780.838   3
  -9  -8  -2 1911.12 897.675   5
  -9  -8  -2 1202.32 908.559   0
  -9   8  -2 1824.09 740.618   1
   9   8   2 1515.52 705.285   2
 -10   8  -2 259.851 827.212   3
 -10  -8  -2-41.4413 981.505   0
  10   8   2 613.545 706.188   2
 -10  -8  -2 750.830 977.014   5
 -10   8  -2 828.237 659.974   5
  10  -8   2 248.054 726.147   4
 -10   8  -2 255.316 830.842   1
 -11   8  -2 514.674 769.595   5
  11  -8   2 443.075 843.265   4
 -11   8  -2 8.45214 883.132   1
 -11  -8  -2 341.033 990.121   0
 -11  -8  -2 90.3841 973.667   5
  11   8   2 412.719 779.650   2
 -11   8  -2 613.669 907.865   3
  12  -8   2 271.456 939.211   4
  12   8   2 127.345 782.049   2
 -12   8  -2 147.329 834.361   5
 -12   8  -2 206.509 908.372   3
 -12   8  -2 338.235 916.941   1
  13   8   2 71.1851 880.373   2
 -13   8  -2 194.047 1050.67   1
 -13   8  -2 227.704 976.245   3
 -13   8  -2-170.902 916.808   5
 -13  -8  -2 593.591 1234.33   0
 -14   8  -2 2174.86 1063.01   3
 -14   8  -2 2179.77 904.699   5
 -14   8  -2 3121.09 1104.76   1
 -14  -8  -2 3250.79 1358.78   0
 -14  -8  -2 2856.71 1341.13   5
  14   8   2 3197.91 981.088   2
  14  -8   2 3479.79 1102.87   4
  15  -8   2 58.4340 1049.35   4
 -15   8  -2 43.7805 1130.32   3
 -15  -8  -2 387.394 1158.93   5
 -15  -8  -2 323.164 1246.37   0
 -16  -8  -2 249.258 1485.24   0
 -16   8  -2 709.448 1142.82   3
  16   8   2 312.431 897.616   2
 -16  -8  -2 547.922 1484.47   5
 -17  -8  -2 298.615 1229.66   5
 -17  -8  -2 969.336 1354.72   0
 -17   8  -2 675.000 1175.10   3
 -18   8  -2 183.461 1259.42   3
 -18   9   2 353.641 1096.07   3
 -18  -9   2 46.1390 1231.38   5
 -18  -9   2 65.2048 1492.60   0
 -17   9   2 266.393 1183.33   3
 -17  -9   2 1162.14 1420.17   0
 -17  -9   2 235.341 1127.56   5
  17   9  -2 323.461 1037.59   2
 -16   9   2 1701.93 1226.07   3
 -16  -9   2 1934.36 1099.50   5
  16   9  -2 1712.79 1146.34   2
  16  -9  -2 1722.53 1182.10   0
 -15   9   2 93.1793 1190.54   1
  15  -9  -2-103.363 1015.81   0
 -15   9   2 90.1763 1145.45   3
  15   9  -2 66.8657 1074.96   2
 -15  -9   2 1171.91 1088.54   5
  14   9  -2 1268.81 950.979   2
  14  -9  -2 1737.41 989.301   0
 -14   9   2 1709.51 926.324   1
 -14   9   2 1113.16 1110.80   3
 -14  -9   2 1047.55 1047.92   5
 -13   9   2 1324.32 1051.19   1
  13   9  -2 884.739 937.997   2
 -13   9   2 860.423 1037.43   3
  13  -9  -2 505.888 895.686   0
 -13  -9   2 1304.52 991.033   5
 -12   9   2 3333.38 946.943   3
 -12   9   2 4105.22 909.036   1
  12   9  -2 3726.01 968.010   2
 -12  -9   2 4450.84 920.565   5
  12  -9  -2 3469.08 856.626   0
 -11  -9   2 532.180 824.401   5
 -11   9   2 380.363 916.227   3
  11  -9  -2 523.147 803.864   0
 -11  -9   2 1064.95 1114.64   6
 -11   9   2 514.535 783.692   1
  11   9  -2 477.978 821.766   2
  10  -9  -2 2434.68 750.832   0
 -10   9   2 1968.33 838.042   3
  10   9  -2 2464.62 799.234   2
 -10   9   2 2346.60 768.260   1
 -10  -9   2 3065.19 1055.30   6
 -10  -9   2 2879.14 788.666   5
   9   9  -2 973.264 758.618   2
  -9   9   2 935.815 812.336   3
  -9   9   2 810.603 687.782   1
  -9  -9   2 894.435 743.059   5
   9  -9  -2 916.679 682.273   0
  -9  -9   2 913.000 973.038   6
   8   9  -2 9939.63 828.330   2
   8  -9  -2 9812.05 672.708   0
  -8   9   2 10445.3 792.205   1
  -8  -9   2 10992.0 949.745   6
  -8   9   2 10348.2 832.691   3
  -8  -9   2 10973.0 742.608   5
  -7  -9   2 322.231 795.980   6
  -7   9   2 602.389 582.276   1
  -7   9   2 294.988 603.195   3
  -7  -9   2 825.426 517.225   0
  -7  -9   2 695.890 558.957   5
   7  -9  -2 742.769 540.071   0
   7   9  -2 234.444 649.227   2
  -6  -9   2 549.568 509.380   5
  -6  -9   2 306.425 723.584   6
   6   9  -2 400.824 554.237   2
  -6   9   2 412.908 553.219   1
  -6  -9   2 380.506 448.739   0
  -6   9   2 556.716 568.999   3
   6  -9  -2 497.961 461.051   0
   5  -9  -2 10918.1 532.604   0
  -5  -9   2 11324.6 768.521   6
  -5  -9   2 10939.8 472.672   0
  -5   9   2 11912.3 608.007   1
   5   9  -2 11128.9 632.446   2
  -5  -9   2 11805.2 532.357   5
  -5   9   2 11801.7 614.680   3
  -4   9   2 3975.77 480.610   3
   4   9  -2 4016.09 509.756   2
  -4  -9   2 3602.72 644.864   6
  -4  -9   2 3944.04 417.368   5
  -4  -9   2 3827.19 335.199   0
  -4   9   2 4413.87 545.653   2
   4  -9  -2 3852.29 434.406   0
  -4   9   2 3862.94 481.650   1
  -3   9   2 1025.97 462.476   2
  -3  -9   2 721.448 245.677   0
   3  -9  -2 815.033 374.473   0
  -3   9   2 827.634 397.448   3
  -3  -9   2 814.609 304.929   5
  -3   9   2 435.296 395.845   1
   3   9  -2 529.903 326.000   3
  -3  -9   2 797.592 553.027   6
   3   9  -2 621.029 463.957   2
   2  -9  -2 22459.3 599.986   5
  -2  -9   2 22714.9 431.751   5
  -2   9   2 22109.9 556.729   3
   2   9  -2 22648.6 556.174   3
  -2   9   2 21429.0 548.699   1
   2   9  -2 21850.4 655.335   2
   2  -9  -2 21951.2 526.112   0
  -2  -9   2 21553.2 329.153   0
  -2  -9   2 21465.0 728.906   6
  -2   9   2 21523.6 653.903   2
  -1   9   2 24126.4 518.648   3
   1  -9  -2 23271.7 558.715   6
  -1   9   2 23757.0 670.642   2
  -1   9   2 22737.1 538.817   1
   1  -9  -2 23540.1 611.435   5
  -1  -9   2 21180.8 202.831   1
   1  -9  -2 23708.9 543.512   0
   1   9  -2 24297.3 645.178   2
  -1  -9   2 24512.7 558.125   4
  -1  -9   2 24393.2 392.196   5
   1   9  -2 24723.0 595.295   3
   0  -9  -2 2299.38 381.505   6
   0   9  -2 2405.84 196.568   1
   0   9   2 2671.27 273.555   3
   0   9   2 2500.41 456.562   2
   0  -9  -2 2472.26 436.827   5
   0   9  -2 2788.83 414.124   2
   0  -9  -2 1952.51 376.966   0
   0  -9   2 2411.96 219.822   5
   0   9  -2 2269.54 381.736   3
   0  -9   2 1972.53 365.596   4
   0   9   2 2471.06 349.952   1
  -1   9  -2 1785.01 444.456   3
   1   9   2 1061.92 312.312   1
   1   9   2 1440.16 485.416   2
  -1   9  -2 1256.80 262.045   1
  -1  -9  -2 1324.52 400.983   6
   1   9   2 1321.19 227.107   3
  -1  -9  -2 1366.28 379.924   0
   1  -9   2 1340.74 210.872   5
   1  -9   2 1138.93 363.325   4
  -1  -9  -2 1137.26 445.513   5
  -1   9  -2 1448.49 357.605   2
  -2   9  -2 8.12830 344.971   2
  -2  -9  -2 168.412 443.172   6
   2   9   2 85.9176 332.004   1
   2   9   2 11.9451 177.295   3
  -2   9  -2 122.072 296.382   1
  -2  -9  -2 171.050 424.501   0
   2  -9   2 253.704 359.032   4
  -2  -9  -2-44.7280 459.312   5
  -2   9  -2 287.922 438.576   3
   2   9   2 105.797 495.477   2
  -3  -9  -2 2461.38 543.323   5
  -3  -9  -2 1814.78 524.131   6
   3  -9   2 2475.02 400.368   4
   3   9   2 2144.85 368.731   1
  -3  -9  -2 2351.82 495.105   0
  -3   9  -2 2143.08 491.222   3
   3   9   2 1927.82 497.707   2
  -3   9  -2 2083.46 394.769   1
  -3   9  -2 2030.00 376.182   2
  -4  -9  -2 3570.63 625.906   6
  -4   9  -2 3592.55 574.326   3
  -4  -9  -2 4046.89 543.941   0
   4   9   2 3530.03 545.378   2
   4  -9   2 3498.81 446.389   4
  -4   9  -2 3802.93 479.650   1
  -4   9  -2 4328.66 424.942   2
   4   9   2 3344.82 412.031   1
  -4  -9  -2 3504.67 598.344   5
  -5   9  -2 12219.7 631.440   1
   5   9   2 11649.7 716.412   2
  -5  -9  -2 12232.0 758.888   5
   5  -9   2 11812.9 579.016   4
   5   9   2 11183.1 514.600   1
  -5  -9  -2 12104.0 768.654   6
  -5  -9  -2 12566.2 715.146   0
  -5   9  -2 12098.6 753.875   3
   6  -9   2 871.468 526.818   4
  -6  -9  -2 1378.07 731.751   6
  -6   9  -2 1308.69 590.038   1
  -6  -9  -2 1069.98 631.314   0
   6   9   2 1217.83 624.202   2
  -6   9  -2 816.327 646.260   3
   6   9   2 848.067 446.555   1
  -6  -9  -2 1288.40 706.925   5
   7   9   2 1131.00 644.085   2
   7  -9   2 1929.86 575.468   4
  -7  -9  -2 1702.37 802.230   5
  -7  -9  -2 780.325 698.260   0
   7   9   2 1112.50 498.463   1
  -7   9  -2 1456.87 623.589   1
  -7   9  -2 1862.62 757.419   3
  -8  -9  -2 46.0290 839.826   5
  -8  -9  -2 180.244 754.010   0
  -8   9  -2-15.6485 675.012   1
  -8   9  -2 653.119 806.042   3
   8  -9   2 535.509 606.995   4
   8   9   2 695.808 675.486   2
  -9   9  -2 418.173 833.425   3
   9  -9   2 496.931 694.397   4
  -9   9  -2-131.885 791.903   1
  -9  -9  -2-88.5549 888.106   0
   9   9   2 34.4020 737.058   2
 -10   9  -2 13.4549 904.552   3
  10  -9   2 997.134 775.791   4
 -10   9  -2 233.262 759.403   1
  10   9   2 108.020 780.002   2
 -10  -9  -2-46.1232 902.151   5
 -11   9  -2 205.457 947.428   3
 -11  -9  -2 136.153 960.043   5
 -11   9  -2 31.6125 940.494   1
 -11  -9  -2 182.228 1065.29   0
  11   9   2-41.9007 833.621   2
  11  -9   2-69.9875 783.234   4
 -12   9  -2 894.748 864.723   1
 -12   9  -2 1422.51 1038.26   3
 -12  -9  -2 1327.15 1054.55   0
  12   9   2 1134.41 841.741   2
 -12  -9  -2 41.3487 1017.53   5
  12  -9   2 621.910 928.332   4
  13   9   2 116.155 927.123   2
 -13   9  -2 251.194 1048.76   3
 -13  -9  -2 135.587 1079.02   5
 -13   9  -2 443.421 1090.52   1
 -13  -9  -2 834.631 1112.33   0
 -14   9  -2 40.7197 928.745   1
 -14  -9  -2-131.145 1289.54   5
  14   9   2 166.435 932.059   2
 -14   9  -2 627.448 996.522   3
 -14  -9  -2 620.175 1207.72   0
 -15  -9  -2 833.291 1226.73   0
  15   9   2 296.151 1031.84   2
 -15  -9  -2-16.1017 1388.71   5
 -15   9  -2 328.553 1123.69   3
 -16  -9  -2 696.348 1516.15   0
 -16   9  -2 848.974 1249.34   3
 -16  -9  -2 673.362 1277.19   5
  16   9   2 409.791 1086.25   2
 -17  -9  -2-134.857 1375.59   0
 -17   9  -2-21.7542 1282.06   3
 -18 -10   2 1088.25 1392.81   0
 -18  10   2 124.119 1273.82   3
  18  10  -2-115.438 1305.10   2
 -18 -10   2 931.430 1487.91   5
 -17 -10   2-0.28788 1388.44   5
  17  10  -2-155.889 1015.88   2
 -17  10   2 1445.05 1336.93   3
  16  10  -2 531.917 1202.26   2
 -16 -10   2 551.129 1200.52   0
 -16 -10   2 767.697 1294.14   5
 -16  10   2 706.665 1251.02   3
 -15 -10   2 328.629 1216.31   5
  15 -10  -2 210.969 1027.57   0
 -15  10   2 1324.95 1210.04   3
  15  10  -2 851.889 1130.20   2
 -15 -10   2 661.861 1217.94   0
 -14  10   2 529.659 907.943   1
 -14  10   2 185.876 1135.16   3
 -14 -10   2 318.846 1130.70   5
  14 -10  -2 518.313 947.120   0
  14  10  -2 154.104 1055.90   2
 -14 -10   2 932.659 999.721   0
 -13  10   2 4948.53 1110.75   1
 -13 -10   2 4832.65 1024.55   0
 -13  10   2 4461.55 1046.35   3
  13 -10  -2 3615.19 928.070   0
 -13 -10   2 4559.11 1091.23   5
  13  10  -2 3801.47 1070.15   2
  12 -10  -2 6041.23 883.157   0
 -12  10   2 6288.36 899.346   1
 -12  10   2 6081.75 1052.00   3
  12  10  -2 5491.21 942.080   2
 -12 -10   2 6666.38 982.599   0
 -12 -10   2 6598.55 1039.54   5
 -11  10   2 1803.66 932.885   3
  11 -10  -2 1763.83 808.872   0
 -11 -10   2 2234.88 1035.90   6
 -11  10   2 2302.08 876.518   1
  11  10  -2 1565.73 940.191   2
 -11 -10   2 2016.43 870.775   5
 -11 -10   2 1322.72 804.347   0
 -10  10   2 10138.8 1011.06   3
  10  10  -2 9667.59 969.793   2
 -10  10   2 9922.32 928.631   1
 -10 -10   2 10710.6 1138.43   6
 -10 -10   2 10584.6 880.613   0
  10 -10  -2 10580.9 839.440   0
 -10 -10   2 10204.6 876.591   5
  -9 -10   2 906.512 748.663   5
  -9  10   2 190.997 832.732   3
   9  10  -2 948.657 805.849   2
  -9  10   2 616.661 737.936   1
  -9 -10   2 472.097 700.492   0
   9 -10  -2 803.190 665.575   0
  -9 -10   2 1102.51 963.795   6
   8 -10  -2 632.666 616.115   0
  -8  10   2 828.303 643.533   1
  -8 -10   2 1019.02 867.711   6
  -8  10   2 1111.15 741.071   3
   8  10  -2 915.278 767.966   2
  -8 -10   2 484.096 654.078   5
  -8 -10   2 586.244 598.814   0
  -7 -10   2 3168.01 605.843   5
  -7  10   2 2273.61 644.232   1
   7 -10  -2 2561.53 557.205   0
   7  10  -2 3362.68 742.494   2
  -7 -10   2 2458.31 861.839   6
  -7 -10   2 2891.98 554.723   0
  -7  10   2 2448.76 686.281   3
  -6  10   2 9664.11 674.491   1
   6 -10  -2 8319.63 574.982   0
  -6  10   2 9189.45 684.400   3
   6  10  -2 9165.12 707.382   2
  -6 -10   2 10086.0 615.660   5
  -6 -10   2 9449.70 535.916   0
  -6 -10   2 10115.3 867.728   6
  -5  10   2 4386.62 552.319   1
   5  10  -2 4203.30 593.526   2
  -5  10   2 4575.38 605.481   3
   5 -10  -2 4060.17 486.874   0
  -5 -10   2 4902.92 487.886   5
  -5 -10   2 4828.15 446.976   0
  -5 -10   2 4173.40 732.786   6
  -4 -10   2 13075.2 777.357   6
  -4 -10   2 13867.1 522.917   5
   4 -10  -2 12734.0 527.394   0
   4  10  -2 13242.6 709.890   2
  -4  10   2 12049.9 584.451   1
  -4  10   2 13498.3 645.950   3
   4  10  -2 13042.3 483.737   3
  -4 -10   2 12662.3 437.696   0
  -4  10   2 12406.6 678.937   2
   3  10  -2 7446.89 441.630   3
   3  10  -2 7508.33 593.003   2
  -3  10   2 6897.63 488.180   1
  -3  10   2 7087.05 622.065   2
   3 -10  -2 6966.24 446.655   0
  -3 -10   2 7271.41 678.143   6
   3 -10  -2 6777.59 529.477   5
  -3  10   2 7011.16 505.023   3
  -3 -10   2 7740.27 397.510   5
  -2 -10   2 17330.1 753.602   6
  -2  10   2 19245.8 698.336   2
  -2  10   2 17949.7 559.349   3
  -2  10   2 18803.7 554.545   1
   2 -10  -2 18571.6 629.385   5
  -2 -10   2 17959.5 433.210   5
   2 -10  -2 17786.0 533.131   0
   2  10  -2 16949.7 666.886   2
   2  10  -2 17086.2 549.276   3
   1 -10  -2 14811.5 514.201   0
  -1  10   2 14923.7 693.220   2
  -1 -10   2 14647.0 366.796   5
   1  10  -2 13907.7 540.802   3
  -1 -10   2 14875.8 726.891   6
   1 -10  -2 14618.1 535.402   6
   1  10  -2 14294.4 589.282   2
   1 -10  -2 14853.3 582.956   5
  -1  10   2 14208.2 472.725   3
  -1  10   2 14084.3 489.050   1
  -1 -10   2 14828.4 512.370   4
   0 -10   2 8667.49 446.760   4
   0  10   2 8554.10 592.066   2
   0 -10  -2 8321.01 540.363   5
   0 -10  -2 8433.40 497.151   6
   0  10   2 8212.40 433.272   1
   0  10  -2 8494.14 529.564   2
   0  10   2 8877.14 386.287   3
   0  10  -2 8424.58 501.404   3
   0 -10   2 8570.18 301.504   5
   0 -10  -2 7789.63 469.898   0
   1  10   2 28562.2 574.002   1
  -1  10  -2 29554.1 745.968   3
   1  10   2 28207.5 796.482   2
   1 -10   2 29323.4 611.774   4
  -1  10  -2 27974.9 685.173   2
  -1 -10  -2 30066.5 737.691   5
   1 -10   2 28658.8 423.057   5
  -1 -10  -2 29687.3 655.704   0
   1  10   2 28181.9 479.272   3
  -1 -10  -2 29763.6 688.390   6
  -2 -10  -2 20082.5 671.174   6
   2 -10   2 19791.0 551.507   4
  -2  10  -2 19824.6 500.017   1
  -2  10  -2 19406.3 606.306   2
  -2 -10  -2 20055.7 697.844   5
  -2 -10  -2 21002.9 629.178   0
   2  10   2 19279.0 509.552   1
  -2  10  -2 20556.6 728.138   3
   2  10   2 20308.8 780.375   2
   3  10   2 36102.8 652.596   1
  -3 -10  -2 37104.4 788.474   0
  -3 -10  -2 36493.5 843.215   6
   3  10   2 36193.0 937.638   2
  -3  10  -2 37697.7 907.586   3
   3 -10   2 37049.6 684.973   4
  -3  10  -2 38229.1 707.416   1
  -3  10  -2 37147.0 771.600   2
  -3 -10  -2 36336.3 863.991   5
  -4 -10  -2 36912.1 904.495   5
   4 -10   2 35969.1 709.106   4
  -4  10  -2 34421.1 747.217   2
  -4 -10  -2 36419.0 924.046   6
  -4 -10  -2 36970.2 853.499   0
  -4  10  -2 34991.7 765.394   1
  -4  10  -2 34798.4 922.858   3
   4  10   2 36044.1 974.349   2
   4  10   2 35596.0 683.453   1
  -5 -10  -2 55914.3 1029.85   0
   5 -10   2 56749.8 892.529   4
  -5  10  -2 57523.6 1188.42   3
  -5 -10  -2 56799.5 1137.50   6
  -5  10  -2 57069.6 978.531   1
   5  10   2 56698.3 1163.75   2
   5  10   2 54117.0 828.502   1
  -5 -10  -2 55581.6 1095.27   5
   6  10   2 7131.78 519.279   1
  -6 -10  -2 9025.22 753.348   0
  -6  10  -2 8325.24 679.545   1
  -6 -10  -2 7992.10 792.860   5
  -6  10  -2 8860.89 813.650   3
   6 -10   2 8356.69 601.349   4
   6  10   2 7978.73 791.979   2
  -6 -10  -2 8797.29 833.605   6
  -7 -10  -2 309.069 795.252   6
  -7  10  -2 61.6780 758.530   3
  -7  10  -2 340.651 621.418   1
   7  10   2 69.0042 666.060   2
  -7 -10  -2-100.203 781.907   5
   7 -10   2-133.910 570.461   4
  -8 -10  -2 373.448 764.115   0
   8  10   2 144.418 705.595   2
  -8  10  -2 248.095 812.187   3
   8 -10   2 542.064 622.045   4
  -8 -10  -2-122.583 828.643   5
  -8  10  -2 61.6941 672.372   1
   9 -10   2 849.910 706.036   4
  -9 -10  -2 746.199 874.494   5
  -9  10  -2 151.032 906.972   3
  -9  10  -2 171.459 808.527   1
   9  10   2 844.232 797.842   2
  -9 -10  -2 288.711 903.156   0
 -10  10  -2 15.3085 881.464   3
 -10  10  -2 336.425 774.470   1
 -10 -10  -2 290.323 903.972   0
  10  10   2-141.747 814.399   2
 -10 -10  -2 222.998 993.304   5
 -11 -10  -2 696.082 1097.43   5
 -11 -10  -2 704.932 1017.92   0
 -11  10  -2 187.876 932.442   3
  11  10   2 551.401 880.102   2
 -11  10  -2 343.922 937.417   1
 -12 -10  -2 1338.04 1159.82   0
 -12  10  -2 911.139 938.660   1
  12  10   2 661.426 931.817   2
 -12 -10  -2 725.200 1202.00   5
 -12  10  -2 844.113 973.551   3
 -13  10  -2 128.881 1082.32   1
 -13 -10  -2 639.932 1218.24   0
 -13  10  -2-231.200 1029.73   3
 -13 -10  -2 236.919 1263.72   5
  13  10   2-35.3111 916.139   2
 -14 -10  -2 419.057 1231.87   0
  14  10   2-84.0903 890.517   2
 -14  10  -2 813.303 1196.33   3
  15  10   2 419.349 938.054   2
 -15  10  -2 58.3157 1060.83   3
 -15 -10  -2 1087.86 1329.41   5
 -15 -10  -2 551.255 1379.02   0
 -16 -10  -2 589.839 1567.80   0
 -16  10  -2 801.041 1186.55   3
  16  10   2 337.796 1023.27   2
 -17 -10  -2-121.265 1322.57   0
  17  10   2 396.911 1205.43   2
 -17 -10  -2 179.987 1352.59   5
 -17  10  -2 764.300 1328.87   3
 -18 -11   2 457.137 1444.38   0
 -18 -11   2 916.459 1251.11   5
 -17  11   2 1555.26 1364.45   3
  17  11  -2 1966.28 1241.78   2
 -17 -11   2 2669.80 1221.12   5
 -17 -11   2 3633.61 1445.94   0
  16  11  -2 1440.12 1271.13   2
 -16 -11   2 901.613 1149.23   5
 -16  11   2 1882.23 1289.72   3
 -16 -11   2 1094.81 1135.06   0
 -15 -11   2-142.246 1067.55   5
  15  11  -2 690.949 1177.51   2
 -15 -11   2 919.871 1231.68   0
 -15  11   2-40.5621 1266.21   3
 -14  11   2-92.8299 1054.01   1
 -14  11   2-163.310 1137.48   3
 -14 -11   2 360.327 1043.97   0
  14  11  -2-69.2498 1117.44   2
 -14 -11   2-43.3973 985.263   5
  13  11  -2 4660.04 1105.45   2
 -13  11   2 3070.37 1035.60   3
 -13 -11   2 3097.16 968.855   5
 -13  11   2 3220.83 1053.02   1
 -13 -11   2 3510.43 965.260   0
  12  11  -2 246.701 929.808   2
 -12 -11   2-56.6429 880.131   5
 -12 -11   2 91.6314 900.905   0
 -12  11   2 561.584 940.914   1
 -12  11   2 266.991 1063.74   3
 -11  11   2 2183.11 987.299   3
 -11 -11   2 2429.33 858.720   0
 -11 -11   2 3192.30 1059.22   6
 -11 -11   2 2586.52 899.375   5
  11  11  -2 2388.79 915.566   2
 -11  11   2 2225.02 952.617   1
 -10 -11   2 3047.17 851.791   5
 -10  11   2 3261.79 911.116   3
 -10  11   2 2693.96 839.388   1
 -10 -11   2 4439.15 1098.53   6
 -10 -11   2 2811.21 808.300   0
  10  11  -2 2992.25 875.668   2
   9  11  -2 4225.01 865.681   2
   9 -11  -2 3424.17 692.248   0
  -9  11   2 3608.63 877.878   3
  -9 -11   2 4274.58 708.073   0
  -9 -11   2 3927.63 756.672   5
  -9  11   2 3907.10 783.192   1
  -9 -11   2 4034.85 1058.07   6
  -8  11   2 29385.8 1007.40   1
  -8 -11   2 27896.9 1148.56   6
  -8  11   2 29004.3 1083.69   3
  -8 -11   2 29301.9 933.720   5
   8  11  -2 27076.8 1065.14   2
   8 -11  -2 27420.4 857.618   0
  -8 -11   2 28461.3 864.557   0
  -7 -11   2 17932.1 1061.89   6
  -7 -11   2 18947.5 704.085   0
  -7  11   2 19205.4 926.411   3
   7  11  -2 17516.9 918.465   2
  -7 -11   2 19388.0 784.886   5
   7 -11  -2 17970.4 721.900   0
  -7  11   2 18939.1 821.305   1
  -6  11   2 3330.56 680.514   3
   6 -11  -2 3292.50 525.920   0
  -6 -11   2 3672.59 560.930   5
  -6  11   2 3402.09 615.649   1
  -6 -11   2 3860.28 794.779   6
   6  11  -2 3565.82 737.840   2
   5  11  -2 11523.2 773.745   2
  -5  11   2 11041.2 675.538   3
  -5  11   2 10802.3 642.371   1
  -5 -11   2 11715.7 574.493   5
  -5 -11   2 11751.4 856.110   6
   5 -11  -2 11242.0 569.840   0
  -4  11   2 30271.3 766.944   1
  -4  11   2 29250.2 895.616   2
  -4  11   2 30643.0 813.725   3
   4  11  -2 30094.9 890.761   2
  -4 -11   2 30645.9 668.536   5
  -4 -11   2 30065.5 995.581   6
   4 -11  -2 28767.3 680.140   0
   4  11  -2 28189.9 645.139   3
   3 -11  -2 23913.1 711.761   5
  -3 -11   2 22493.0 864.390   6
   3  11  -2 23114.6 604.590   3
   3  11  -2 23862.4 806.090   2
  -3  11   2 24128.3 830.878   2
  -3  11   2 22881.2 690.246   3
  -3  11   2 23061.6 665.665   1
   3 -11  -2 23385.1 608.037   0
   2  11  -2 27412.0 677.117   3
  -2  11   2 28639.6 668.536   1
   2  11  -2 27946.7 819.409   2
  -2  11   2 27762.1 843.130   2
  -2 -11   2 27538.3 895.045   6
  -2 -11   2 29233.7 689.914   4
   2 -11  -2 28361.9 637.756   0
   2 -11  -2 29065.6 739.283   5
   2 -11  -2 28355.5 689.947   6
  -1  11   2 44431.7 982.603   2
   1 -11  -2 44788.0 840.142   5
   1 -11  -2 43688.0 737.891   0
  -1  11   2 44566.4 737.805   3
   1  11  -2 43190.5 813.195   3
  -1 -11   2 42008.2 984.147   6
   1 -11  -2 44256.1 813.748   6
  -1  11   2 43377.9 725.702   1
   1  11  -2 44382.2 922.185   2
  -1 -11   2 44501.0 741.169   4
   0 -11   2 8374.11 477.924   4
   0 -11  -2 7986.59 554.333   6
   0  11   2 8124.79 457.691   1
   0  11  -2 7592.36 535.150   3
   0  11   2 8034.74 400.518   3
   0  11  -2 7931.73 560.219   2
   0 -11  -2 7980.85 494.100   0
   0 -11  -2 7900.35 580.468   5
   0  11   2 7925.69 653.515   2
   1 -11   2 14892.7 536.210   4
  -1  11  -2 14354.2 617.565   2
  -1  11  -2 15209.9 650.404   3
   1  11   2 13925.9 495.052   1
  -1 -11  -2 14373.4 662.009   5
  -1 -11  -2 14681.3 578.382   0
  -1 -11  -2 15344.9 639.227   6
   1  11   2 13603.8 760.713   2
  -2 -11  -2 17157.0 625.924   0
   2  11   2 18813.8 823.503   2
   2  11   2 16910.7 510.038   1
  -2 -11  -2 17422.4 727.681   5
  -2  11  -2 17533.9 670.618   2
   2 -11   2 18518.8 571.868   4
  -2  11  -2 17155.2 711.371   3
  -2 -11  -2 18052.3 705.781   6
   3  11   2 6292.48 736.204   2
  -3 -11  -2 5539.62 663.964   6
  -3 -11  -2 7074.63 672.995   5
  -3  11  -2 5602.75 531.336   2
  -3  11  -2 5956.16 675.528   3
   3 -11   2 6120.25 486.144   4
  -3 -11  -2 6081.94 569.303   0
  -4  11  -2 7908.99 538.118   1
  -4  11  -2 7270.62 732.401   3
   4  11   2 7715.58 742.972   2
  -4 -11  -2 7587.10 700.797   5
  -4 -11  -2 7184.75 630.639   0
  -4 -11  -2 7144.74 742.739   6
  -4  11  -2 8102.92 563.968   2
   4 -11   2 7435.90 513.848   4
  -5  11  -2 8209.28 802.403   3
  -5  11  -2 8223.80 606.371   1
  -5 -11  -2 7999.87 747.670   5
  -5 -11  -2 7883.15 710.147   0
   5  11   2 7804.06 765.412   2
  -5 -11  -2 8880.08 806.721   6
  -6  11  -2 1107.04 780.720   3
  -6 -11  -2 771.226 804.612   6
  -6  11  -2 1095.46 583.033   1
   6  11   2 805.827 718.316   2
  -6 -11  -2 1093.10 736.524   5
  -6 -11  -2 1080.52 666.455   0
  -7  11  -2 5339.16 828.035   3
  -7 -11  -2 5631.06 833.875   5
  -7 -11  -2 6613.18 781.219   0
   7  11   2 5202.58 787.606   2
  -7  11  -2 6508.12 701.264   1
  -7 -11  -2 6750.78 922.317   6
   8  11   2 5734.27 806.717   2
  -8 -11  -2 6470.07 891.666   0
  -8  11  -2 6003.02 774.623   1
  -8 -11  -2 5966.65 898.141   5
  -8  11  -2 6336.93 909.956   3
  -9  11  -2 406.382 917.990   3
  -9 -11  -2 487.823 904.342   0
   9  11   2 562.087 854.596   2
  -9 -11  -2 138.232 981.946   5
  -9  11  -2 635.720 810.741   1
 -10  11  -2 1766.46 959.350   3
  10  11   2 1073.80 821.106   2
 -10 -11  -2 1465.17 906.931   0
 -10 -11  -2 1071.36 935.266   5
 -10  11  -2 1428.20 797.155   1
 -11 -11  -2 3621.77 1007.60   0
 -11  11  -2 5888.84 1123.45   3
  11  11   2 3476.09 876.480   2
 -11  11  -2 3391.11 1003.61   1
 -11 -11  -2 4113.05 1038.40   5
 -12 -11  -2 2572.81 1167.74   0
 -12 -11  -2 3663.76 1103.84   5
 -12  11  -2 2236.40 887.797   1
  12  11   2 2010.79 1013.83   2
 -12  11  -2 2499.29 1155.02   3
 -13  11  -2 429.206 1175.45   3
 -13 -11  -2 812.374 1081.97   5
  13  11   2 149.060 898.564   2
 -13 -11  -2 626.453 1146.88   0
 -13  11  -2 43.0284 1121.87   1
 -14  11  -2 455.662 1060.91   3
  14  11   2 611.327 1087.36   2
 -14 -11  -2 945.655 1302.53   5
 -14 -11  -2 1189.18 1360.74   0
 -15 -11  -2 2558.09 1473.85   5
 -15  11  -2 2872.64 1351.99   3
  15  11   2 3170.08 1187.30   2
 -15 -11  -2 3033.55 1475.63   0
 -16  11  -2-147.209 1206.11   3
 -16 -11  -2 647.269 1189.36   5
 -16 -11  -2 622.064 1464.75   0
  16  11   2 168.963 1148.39   2
  17  11   2 364.987 1005.31   2
 -18 -12   2 959.918 1289.71   5
 -18 -12   2 936.464 1303.06   0
 -17 -12   2 210.165 1358.71   0
  17  12  -2 405.474 1341.20   2
 -17 -12   2 167.671 1196.57   5
 -16 -12   2 333.150 1114.51   5
  16  12  -2 430.405 1219.27   2
 -16 -12   2 98.9387 1196.15   0
 -16  12   2 485.257 1322.08   3
 -15 -12   2 900.663 1246.02   0
 -15 -12   2 1202.11 1077.79   5
  15  12  -2 825.733 1149.05   2
 -15  12   2 756.743 1314.33   3
 -14 -12   2 354.702 1027.42   5
  14  12  -2-121.475 1153.32   2
 -14  12   2 560.819 1125.72   3
 -14 -12   2 392.277 1131.55   0
  13  12  -2 1576.60 1094.53   2
 -13  12   2 411.808 1153.76   3
 -13 -12   2 1034.34 1034.15   5
 -13  12   2 1756.88 986.728   1
 -13 -12   2 715.430 1050.01   0
 -12 -12   2-150.770 855.303   0
  12  12  -2 130.417 1026.93   2
 -12 -12   2 731.761 1244.32   6
 -12  12   2-3.34927 968.079   3
 -12  12   2 502.543 1016.24   1
 -11  12   2 893.903 811.971   1
 -11  12   2 1682.64 1008.99   3
 -11 -12   2 1158.21 1139.88   6
  11  12  -2 1689.23 921.185   2
 -11 -12   2 1842.31 914.763   5
 -10  12   2 241.005 921.923   3
 -10 -12   2 447.552 794.534   5
 -10  12   2-3.63413 851.615   1
  10  12  -2 420.108 873.530   2
 -10 -12   2 1085.07 1142.55   6
  -9  12   2 1212.55 821.901   3
  -9 -12   2 865.262 765.060   5
  -9  12   2 567.442 803.817   1
  -9 -12   2 738.017 1054.02   6
   9  12  -2 316.795 903.605   2
  -8  12   2 531.495 720.612   1
  -8  12   2 197.087 814.969   3
   8  12  -2 486.184 804.279   2
  -8 -12   2 544.715 1008.47   6
  -7  12   2 70.3594 629.178   1
  -7  12   2 265.434 733.042   3
   7  12  -2 365.163 772.905   2
  -7 -12   2-82.2399 889.058   6
  -6  12   2 5561.62 746.033   3
  -6  12   2 5328.26 665.167   1
   6  12  -2 6234.70 817.336   2
  -6 -12   2 6839.65 928.354   6
  -5  12   2 2984.20 581.566   1
  -5  12   2 2552.37 618.778   3
  -5 -12   2 3994.51 809.497   6
   5  12  -2 2572.53 748.093   2
   4 -12  -2 414.211 538.740   5
  -4  12   2 86.5736 621.610   2
  -4 -12   2 385.308 741.843   6
  -4  12   2 151.853 556.191   3
   4  12  -2 242.238 625.331   2
  -4  12   2 383.595 491.915   1
  -3 -12   2 317.684 753.995   6
  -3  12   2 209.819 634.384   2
  -3  12   2-122.585 487.563   3
   3  12  -2 143.567 402.260   3
  -3  12   2 266.457 448.350   1
   3 -12  -2-54.4785 519.114   5
   3  12  -2 134.990 624.587   2
  -2  12   2 3722.77 696.390   2
   2 -12  -2 3668.90 546.506   5
  -2 -12   2 3227.06 495.301   4
  -2 -12   2 2951.32 706.064   6
  -2  12   2 3291.00 463.791   3
   2  12  -2 2950.22 583.255   2
  -2  12   2 3151.58 456.154   1
   2  12  -2 3068.40 468.407   3
   2 -12  -2 3126.69 525.937   6
   1 -12  -2 981.156 507.384   6
   1 -12  -2 1274.31 536.426   5
   1 -12  -2 1011.03 446.665   0
   1  12  -2 918.435 574.194   2
   1  12  -2 1394.99 491.840   3
  -1 -12   2 979.541 685.951   6
  -1  12   2 995.633 642.582   2
  -1 -12   2 1370.84 451.880   4
  -1  12   2 1063.46 397.680   1
  -1  12   2 1034.36 401.669   3
   0 -12  -2 4802.94 592.812   5
   0 -12  -2 5506.63 492.827   0
   0  12   2 5663.63 713.985   2
   0  12  -2 6234.01 570.723   3
   0  12  -2 5951.27 599.922   2
   0 -12  -2 5762.68 578.477   6
   0 -12   2 5494.72 474.950   4
   1  12   2 1912.41 685.258   2
  -1  12  -2 2359.06 580.830   3
  -1 -12  -2 1539.55 483.961   0
  -1 -12  -2 1154.11 586.624   5
  -1 -12  -2 1691.51 572.196   6
  -1  12  -2 2009.11 558.416   2
   2  12   2 18766.4 884.240   2
  -2 -12  -2 19367.8 766.727   6
  -2 -12  -2 18795.4 663.483   0
  -2 -12  -2 20188.2 777.480   5
  -2  12  -2 20174.5 739.970   2
  -2  12  -2 20387.7 815.240   3
  -3 -12  -2 7630.26 704.175   6
  -3 -12  -2 8615.48 618.431   0
   3  12   2 9184.12 837.174   2
  -3  12  -2 7914.19 621.409   2
  -3 -12  -2 9259.48 725.706   5
  -3  12  -2 8336.98 735.992   3
  -4 -12  -2 994.272 689.499   5
  -4  12  -2 635.874 709.112   3
  -4 -12  -2 509.872 576.411   0
  -4  12  -2 751.046 529.750   2
  -4 -12  -2 365.980 687.772   6
   4  12   2 757.843 723.597   2
  -5 -12  -2 877.609 736.709   5
  -5  12  -2 677.273 737.180   3
  -5 -12  -2 746.225 632.108   0
  -5 -12  -2 1015.23 772.776   6
   5  12   2 570.656 767.503   2
  -6 -12  -2 467.911 684.210   0
  -6 -12  -2 942.714 744.771   5
  -6  12  -2 816.613 822.107   3
   6  12   2 784.741 782.527   2
  -6 -12  -2 59.3596 827.209   6
  -7 -12  -2 1167.84 906.059   6
  -7 -12  -2 1101.58 724.559   0
   7  12   2 569.195 844.996   2
  -7 -12  -2 1177.13 794.858   5
  -7  12  -2 706.904 825.750   3
  -8 -12  -2 695.509 835.879   0
  -8  12  -2 452.883 850.472   3
  -8  12  -2 376.221 733.771   1
  -8 -12  -2 35.3989 839.587   5
   8  12   2 467.904 867.464   2
  -9 -12  -2 2362.02 933.539   0
  -9  12  -2 1225.55 746.228   1
  -9  12  -2 2333.73 922.889   3
   9  12   2 1873.31 840.509   2
  -9 -12  -2 1886.66 1020.26   5
 -10  12  -2 113.219 881.567   1
  10  12   2 152.667 886.304   2
 -10 -12  -2 671.478 999.526   5
 -10 -12  -2 151.795 894.045   0
 -10  12  -2 480.292 1059.34   3
 -11 -12  -2 1819.09 990.263   0
  11  12   2 1419.86 963.632   2
 -11  12  -2 1796.95 930.566   1
 -11  12  -2 2456.29 1118.21   3
 -11 -12  -2 1788.60 1007.25   5
 -12 -12  -2-3.52192 1035.47   0
 -12  12  -2 65.6576 973.608   1
 -12 -12  -2-235.615 1014.95   5
 -12  12  -2 62.2408 1090.73   3
  12  12   2 696.442 917.810   2
 -13 -12  -2 1720.92 1232.62   5
 -13  12  -2 817.527 1223.99   3
 -13 -12  -2 1609.39 1277.81   0
 -13  12  -2 1069.70 1133.57   1
  13  12   2 864.071 1109.12   2
  14  12   2 981.430 1054.04   2
 -14  12  -2 630.266 1307.18   3
 -14 -12  -2 1240.93 1403.61   5
 -14 -12  -2 1031.13 1192.49   0
 -15 -12  -2 388.445 1299.01   5
 -15 -12  -2 388.889 1215.42   0
  15  12   2 547.664 986.011   2
 -15  12  -2 341.414 1110.79   3
 -16 -12  -2 476.570 1424.32   5
 -16  13   2 561.066 1335.30   3
  16  13  -2 117.965 1075.00   2
 -15  13   2-232.275 1346.97   3
  15  13  -2 346.616 1043.30   2
  14  13  -2 347.353 1170.62   2
 -14  13   2 94.2842 1094.49   3
 -13  13   2 101.331 1087.29   1
  13  13  -2 98.2333 1139.74   2
 -13  13   2 23.9697 1201.57   3
 -12  13   2 10.0110 1121.87   3
  12  13  -2 193.072 1071.30   2
 -12 -13   2 908.649 1128.30   6
 -12  13   2 723.596 1009.75   1
 -11 -13   2 1282.18 1263.53   6
 -11  13   2 906.563 931.711   1
 -11  13   2 381.593 999.005   3
  11  13  -2 431.697 967.764   2
 -10  13   2-71.9742 983.376   3
 -10 -13   2-41.9771 1019.28   6
  10  13  -2 335.115 966.496   2
  -9  13   2 295.474 820.551   1
  -9 -13   2 236.656 1023.60   6
  -9  13   2 139.015 879.567   3
   9  13  -2-45.3224 940.423   2
  -8  13   2 728.209 852.863   3
  -8  13   2 826.624 760.036   1
   8  13  -2 668.620 888.840   2
  -8 -13   2 433.953 979.267   6
  -7 -13   2 5589.93 959.129   6
   7  13  -2 5087.79 907.357   2
  -7  13   2 4041.42 805.757   3
  -7  13   2 4558.78 718.158   1
  -6  13   2 4563.42 646.846   1
  -6 -13   2 5290.11 944.518   6
  -6  13   2 4542.36 763.964   3
   6  13  -2 4460.48 841.198   2
  -5  13   2 11207.3 690.087   1
  -5  13   2 11777.0 775.469   3
  -5 -13   2 11606.1 918.080   6
   5  13  -2 10184.0 888.888   2
   4  13  -2 17130.5 910.363   2
  -4 -13   2 16873.0 984.818   6
   4 -13  -2 17051.5 727.112   5
  -4  13   2 17840.0 766.164   3
  -4  13   2 17285.3 865.066   2
   3 -13  -2 3869.02 599.486   5
  -3  13   2 3821.82 760.865   2
  -3  13   2 3863.08 552.456   3
  -3 -13   2 3381.06 832.844   6
   3  13  -2 2962.86 682.109   2
   2 -13  -2 7354.29 611.370   5
   2  13  -2 6853.73 558.377   3
  -2  13   2 6859.22 558.569   3
  -2 -13   2 7155.33 832.054   6
   2  13  -2 7430.51 703.853   2
  -2  13   2 7262.38 757.180   2
   2 -13  -2 7428.79 625.425   6
  -1 -13   2 11795.9 851.931   6
   1  13  -2 11276.1 633.433   3
   1  13  -2 11196.2 753.667   2
  -1  13   2 11842.8 851.143   2
   1 -13  -2 10638.5 653.044   6
   1 -13  -2 12344.6 680.918   5
   0 -13  -2 9757.50 659.719   6
   0 -13   2 9209.46 831.528   6
   0  13  -2 9983.23 725.350   2
   0  13  -2 9666.26 652.510   3
   0 -13  -2 10344.1 662.121   5
   0  13   2 10466.1 842.043   2
  -1 -13  -2 703.943 585.964   5
  -1  13  -2 526.917 605.594   2
   1  13   2 326.252 740.932   2
  -1  13  -2 756.160 552.392   3
  -1 -13  -2 906.291 606.143   6
  -2  13  -2 2107.37 572.540   2
   2  13   2 2499.73 758.476   2
  -2 -13  -2 2734.92 671.468   6
  -2  13  -2 2911.49 657.259   3
  -2 -13  -2 2387.03 629.407   5
   3  13   2 2463.53 810.969   2
  -3 -13  -2 2662.42 581.456   0
  -3 -13  -2 2682.82 723.566   6
  -3 -13  -2 2702.38 681.204   5
  -3  13  -2 2134.20 597.896   2
  -3  13  -2 2476.81 651.073   3
   4  13   2 339.108 802.732   2
  -4 -13  -2 465.744 610.112   0
  -4 -13  -2 171.446 739.921   6
  -4  13  -2 564.059 731.621   3
  -4  13  -2 674.114 579.122   2
  -4 -13  -2 561.532 711.629   5
  -5  13  -2 2547.26 762.268   3
  -5 -13  -2 2877.66 674.469   0
  -5 -13  -2 2508.02 739.411   5
  -5 -13  -2 2944.47 807.928   6
   5  13   2 3337.34 864.377   2
  -6 -13  -2-40.4248 684.929   0
  -6  13  -2 546.661 835.752   3
   6  13   2 389.758 803.752   2
  -6 -13  -2 267.921 799.839   5
  -6 -13  -2 717.657 836.503   6
  -7 -13  -2 2916.13 817.459   0
  -7  13  -2 1356.29 851.836   3
  -7 -13  -2 2376.64 963.582   6
  -7 -13  -2 1512.61 885.625   5
   7  13   2 1894.25 836.669   2
  -8 -13  -2 3851.65 892.954   5
  -8 -13  -2 4163.71 840.878   0
   8  13   2 3905.32 927.463   2
  -8 -13  -2 4910.66 955.514   6
  -8  13  -2 3916.40 980.622   3
  -9 -13  -2 2948.60 889.570   0
  -9 -13  -2 2171.35 1042.15   5
  -9  13  -2 1875.70 960.664   3
   9  13   2 2067.92 987.101   2
  10  13   2 3158.74 1050.94   2
 -10 -13  -2 3600.67 939.032   0
 -10 -13  -2 4497.25 1071.34   5
 -10  13  -2 3488.10 1128.58   3
  11  13   2 2243.74 1070.96   2
 -11 -13  -2 2239.91 1014.74   5
 -11 -13  -2 2941.34 1027.17   0
 -11  13  -2 2636.16 1042.36   3
 -12 -13  -2-47.3066 1057.24   0
 -12 -13  -2 111.681 1061.88   5
 -12  13  -2 330.609 1064.97   3
  12  13   2 984.032 1118.19   2
 -13 -13  -2-201.197 1153.96   0
 -13 -13  -2 636.799 1263.38   5
 -13  13  -2-65.3377 1081.80   3
  13  13   2-96.2644 959.220   2
 -14  13  -2 44.0549 1200.89   3
  14  13   2 482.342 1182.04   2
 -15  13  -2 1499.01 1478.41   3
  15  13   2 201.361 1264.71   2
 -15 -13  -2-59.8105 1272.13   5
  15  14  -2 1281.07 1207.26   2
 -15  14   2 905.561 1378.56   3
 -14  14   2 2300.24 1215.65   3
  14  14  -2 1910.54 1074.53   2
 -13  14   2 10.4329 1167.77   1
 -13  14   2 1314.14 1124.67   3
  13  14  -2 866.656 1246.38   2
 -12 -14   2 855.667 1374.89   6
 -12  14   2 229.987 881.497   1
 -12  14   2 28.9557 1163.66   3
  12  14  -2 500.710 1082.38   2
 -11 -14   2 895.490 1161.47   6
  11  14  -2 716.740 945.371   2
 -11  14   2 532.023 1076.36   3
 -11  14   2 1613.19 1017.16   1
  10  14  -2 2881.23 1037.62   2
 -10  14   2 2408.48 938.981   3
 -10 -14   2 3428.88 1253.76   6
 -10  14   2 2759.51 823.597   1
  -9  14   2 199.265 940.215   3
   9  14  -2 486.464 990.716   2
  -9 -14   2 222.483 995.850   6
  -8  14   2-65.0970 786.588   3
  -8 -14   2 341.381 957.639   6
   8  14  -2-111.577 935.658   2
   7  14  -2 349.639 895.827   2
  -7  14   2 461.969 743.422   3
  -7 -14   2 49.0303 921.737   6
  -6 -14   2 819.434 868.050   6
  -6  14   2 676.381 741.860   3
   6  14  -2-20.1659 863.516   2
  -5  14   2 176.524 655.903   3
  -5 -14   2 706.615 914.601   6
   5  14  -2 188.402 800.424   2
  -4 -14   2 561.568 800.354   6
  -4  14   2 48.4677 736.436   2
  -4  14   2 187.054 555.924   3
   4  14  -2 214.505 749.774   2
  -3 -14   2 132.880 837.220   6
   3  14  -2 97.2710 715.177   2
  -3  14   2 285.178 525.707   3
  -3  14   2-83.1436 702.217   2
  -2  14   2 3415.22 804.419   2
   2 -14  -2 2829.36 604.439   6
   2  14  -2 4244.69 757.908   2
  -2 -14   2 3688.92 837.456   6
   1  14  -2 420.139 523.683   3
   1 -14  -2 422.497 597.064   6
   1 -14  -2 49.6686 594.902   5
  -1 -14   2 368.310 753.246   6
   1  14  -2 823.185 674.454   2
  -1  14   2 597.385 779.046   2
   0 -14  -2 457.539 618.899   6
   0 -14  -2 746.539 616.300   5
   0  14  -2-35.1664 538.557   3
   0  14  -2 121.440 611.340   2
   0 -14   2 454.329 776.900   6
   0  14   2 240.523 780.407   2
   1  14   2 4577.08 813.717   2
  -1 -14  -2 5079.67 669.552   5
  -1  14  -2 5006.23 642.086   3
  -1 -14  -2 5030.16 684.109   6
  -1  14  -2 4456.94 661.516   2
  -2 -14  -2 6733.65 722.480   6
  -2  14  -2 6163.53 688.655   3
   2  14   2 6932.74 900.539   2
  -2 -14  -2 6488.46 717.627   5
  -2  14  -2 5954.46 660.127   2
  -3  14  -2 11206.8 800.300   3
  -3 -14  -2 11808.4 806.107   5
  -3 -14  -2 11309.2 843.522   6
   3  14   2 11476.4 979.152   2
  -3  14  -2 10604.4 715.147   2
  -4  14  -2 7339.88 843.709   3
  -4 -14  -2 7029.62 823.152   6
  -4  14  -2 7427.27 723.657   2
   4  14   2 7718.49 964.396   2
  -4 -14  -2 8435.04 811.250   5
   5  14   2 4877.72 919.377   2
  -5  14  -2 5161.91 830.599   3
  -5 -14  -2 4900.73 813.072   5
  -5 -14  -2 5104.22 888.815   6
  -6  14  -2 2097.06 893.371   3
   6  14   2 1721.18 948.935   2
  -6 -14  -2 2122.56 901.981   6
  -6 -14  -2 2413.98 810.597   5
  -7 -14  -2 382.348 860.435   5
  -7 -14  -2 886.783 899.251   6
  -7  14  -2 569.573 888.304   3
   7  14   2 597.360 960.115   2
  -8  14  -2 1600.02 1015.39   3
  -8 -14  -2 2010.80 986.887   5
  -8 -14  -2 2618.12 1066.85   6
   8  14   2 2635.84 1001.28   2
  -9 -14  -2 665.594 856.631   0
   9  14   2 1117.62 933.724   2
  -9  14  -2 606.195 1019.82   3
  -9 -14  -2 629.579 974.527   5
 -10 -14  -2 619.413 992.314   0
 -10 -14  -2 5.40560 964.619   5
  10  14   2-136.268 944.296   2
 -11  14  -2-178.732 1155.28   3
 -11 -14  -2 124.607 990.376   0
  11  14   2-226.181 999.306   2
 -11 -14  -2 308.177 1010.14   5
 -12 -14  -2 529.571 1129.15   0
 -12 -14  -2 589.677 1068.82   5
 -13 -14  -2 1620.37 1120.25   0
  13  14   2 633.805 1229.26   2
 -13 -14  -2 59.2421 1189.24   5
 -14  14  -2-133.355 1337.87   3
 -14 -14  -2-110.397 1403.25   0
  14  14   2 136.196 1071.05   2
 -15 -14  -2 779.571 1377.22   5
 -15 -14  -2 284.908 1279.51   0
  14  15  -2-50.0696 1182.39   2
 -14  15   2 373.454 1343.01   3
 -13  15   2 503.354 1098.08   3
  13  15  -2 731.646 1257.22   2
 -12  15   2 858.897 1038.01   3
 -12 -15   2 1985.56 1369.40   6
  12  15  -2 817.925 1040.45   2
 -11  15   2 596.976 1020.26   3
 -11 -15   2 799.307 1145.63   6
  11  15  -2 263.978 989.362   2
 -10  15   2 243.308 1049.74   3
 -10 -15   2 684.240 1285.66   6
  10  15  -2 102.341 966.830   2
  -9 -15   2 1325.80 1082.06   6
  -9  15   2 1077.19 870.217   3
   9  15  -2 1603.93 1086.85   2
  -8  15   2 479.164 838.767   3
   8  15  -2-156.009 933.924   2
  -8 -15   2 8.96974 1018.39   6
  -7  15   2 917.818 764.618   3
  -7 -15   2 329.171 1029.29   6
   7  15  -2 386.994 879.581   2
  -6  15   2 837.715 784.345   3
  -6 -15   2 885.797 987.960   6
   6  15  -2 446.864 916.820   2
   5  15  -2 430.968 791.617   2
  -5 -15   2 411.359 856.823   6
  -5  15   2 22.4804 695.164   3
  -4  15   2 319.482 611.640   3
   4  15  -2 35.9498 765.488   2
  -4 -15   2 198.368 859.670   6
  -4  15   2 566.677 831.396   2
  -3  15   2 1205.48 846.929   2
   3  15  -2 598.173 714.597   2
  -3 -15   2 1105.98 914.774   6
  -2  15   2 2954.75 866.464   2
  -2 -15   2 1833.67 820.949   6
   2  15  -2 1929.10 777.214   2
   1  15  -2 3245.41 768.588   2
  -1 -15   2 2404.79 870.165   6
  -1  15   2 3003.14 878.375   2
   0  15  -2 599.562 622.646   3
   0  15  -2 4.34645 703.483   2
   0 -15   2 887.035 818.853   6
   0  15   2 579.222 785.394   2
  -1  15  -2 37.3248 649.366   2
  -1  15  -2 783.329 660.796   3
  -1 -15  -2-141.392 687.959   6
   1  15   2 217.393 862.623   2
   1 -15   2 36.2651 771.276   6
  -2 -15  -2 1095.07 733.565   6
  -2  15  -2 1105.29 641.420   2
  -2  15  -2 907.803 654.557   3
   2  15   2 1165.48 812.755   2
  -3  15  -2 92.2003 646.050   2
  -3  15  -2 269.340 693.746   3
   3  15   2 243.154 831.353   2
  -4 -15  -2 50.5846 782.077   6
   4  15   2 488.681 920.457   2
  -4  15  -2 238.789 785.868   3
  -4  15  -2 465.608 621.541   2
  -5 -15  -2 929.135 847.603   6
  -5  15  -2 441.124 782.554   3
   5  15   2 399.937 875.253   2
  -6 -15  -2 1060.68 872.100   6
  -6  15  -2 649.217 886.408   3
   6  15   2 608.284 976.643   2
   7  15   2 4597.20 1038.66   2
  -7 -15  -2 3880.96 975.228   5
  -7  15  -2 3476.72 991.307   3
  -7 -15  -2 4604.66 1038.82   6
   8  15   2 208.260 919.482   2
  -8  15  -2 561.198 1071.30   3
  -8 -15  -2 227.767 950.176   6
  -8 -15  -2 30.2462 881.771   5
  -9  15  -2-51.2929 1103.29   3
  -9 -15  -2-219.673 1020.09   5
   9  15   2 437.664 1106.34   2
 -10 -15  -2 1260.33 1149.27   5
 -10  15  -2 498.762 1029.60   3
  10  15   2 61.8799 1092.61   2
 -11 -15  -2 301.590 1207.88   5
 -12 -15  -2-25.2723 1272.48   5
  12  15   2 511.746 1233.90   2
 -13 -15  -2-170.736 1187.49   5
  13  15   2 75.2656 1092.51   2
 -14 -15  -2 471.500 1304.69   5
 -13  16   2 400.896 1332.38   3
  13  16  -2 1872.06 1098.01   2
 -12  16   2 1869.07 1272.96   3
  12  16  -2 869.480 1197.66   2
 -11  16   2 1796.74 1208.58   3
 -11 -16   2 3308.04 1306.91   6
  11  16  -2 1610.98 1216.96   2
 -10 -16   2 3994.40 1385.57   6
 -10  16   2 3037.81 986.986   3
  10  16  -2 3579.71 1095.53   2
  -9  16   2 1947.39 1030.82   3
  -9 -16   2 1740.43 1079.05   6
   9  16  -2 1138.09 1091.93   2
  -8  16   2 1293.29 968.015   3
  -8 -16   2 738.255 1194.43   6
   8  16  -2 998.075 935.148   2
   7  16  -2 1544.46 956.496   2
  -7  16   2 1842.51 849.797   3
  -7 -16   2 2157.67 1153.55   6
  -6 -16   2-50.4570 1008.78   6
  -6  16   2 104.936 798.238   3
   6  16  -2 257.901 865.752   2
  -5  16   2-18.1694 751.990   3
  -5 -16   2 694.656 937.172   6
   5  16  -2 508.329 928.056   2
   4  16  -2 134.952 860.496   2
  -4 -16   2 800.445 926.447   6
  -4  16   2 799.962 798.530   2
  -3 -16   2 469.776 940.542   6
   3  16  -2 14.0875 842.158   2
  -3  16   2-149.840 791.739   2
   2  16  -2 322.163 787.536   2
  -2  16   2 552.782 877.698   2
  -2 -16   2 587.921 935.112   6
  -1 -16   2 342.357 909.168   6
  -1  16   2-48.7203 891.580   2
   1  16  -2 746.668 798.210   2
   0  16   2 180.865 832.396   2
   0 -16   2 83.6268 862.831   6
   0  16  -2-187.286 765.354   2
   1 -16   2 2712.30 862.606   6
  -1  16  -2 3143.88 686.452   3
  -1  16  -2 2100.65 783.557   2
   1  16   2 2962.92 878.273   2
  -2  16  -2 4410.63 735.964   2
   2  16   2 4839.46 954.154   2
  -2  16  -2 5536.12 778.031   3
  -3  16  -2 1361.21 771.855   2
  -3  16  -2 1315.64 773.420   3
   3  16   2 1465.40 893.129   2
  -4  16  -2 1001.84 788.296   3
   4  16   2 1592.98 988.330   2
  -4  16  -2 987.602 748.309   2
   5  16   2 2292.51 913.389   2
  -5  16  -2 2268.85 819.490   3
  -5 -16  -2 2144.73 949.461   6
   6  16   2 520.287 965.494   2
  -6  16  -2 842.710 913.661   3
  -6 -16  -2 521.041 902.616   6
  -7 -16  -2 344.352 1060.37   6
   7  16   2 151.847 924.733   2
  -7  16  -2-210.864 991.656   3
   8  16   2 866.590 1094.08   2
  -8  16  -2 1718.72 1138.47   3
  -8 -16  -2 2261.53 1011.96   6
   9  16   2 253.810 1048.76   2
  -9  16  -2 975.715 1165.02   3
  10  16   2-78.2581 1179.84   2
 -10  16  -2-101.011 1053.06   3
  11  16   2-211.452 1223.83   2
 -12  16  -2 377.375 1213.16   3
  12  16   2 94.4317 1128.62   2
 -13  17   2 1421.36 1365.11   3
 -12  17   2 928.432 1221.97   3
  12  17  -2 923.721 1357.22   2
 -11  17   2 738.034 1013.93   3
  11  17  -2 6.78566 1270.73   2
  10  17  -2-12.0157 1227.55   2
 -10 -17   2-216.635 1399.10   6
 -10  17   2 1325.82 1145.97   3
  -9  17   2 860.440 1018.92   3
  -9 -17   2 752.478 1256.52   6
   9  17  -2 192.021 988.589   2
   8  17  -2 647.370 1141.67   2
  -8  17   2 793.178 946.561   3
  -8 -17   2-93.6004 1178.32   6
  -7 -17   2 480.489 1067.94   6
  -7  17   2 245.669 927.814   3
   7  17  -2 435.092 1087.48   2
   6  17  -2 765.024 1053.26   2
  -6  17   2 476.276 804.741   3
  -6 -17   2 986.351 1157.37   6
   5  17  -2 381.959 868.210   2
  -5 -17   2 806.629 1046.91   6
   4  17  -2 272.183 933.247   2
  -4  17   2 339.672 951.099   2
  -3  17   2 1097.09 882.816   2
   3  17  -2 357.386 915.734   2
  -3 -17   2-32.8517 879.125   6
  -2  17   2 480.898 898.614   2
   2  17  -2 545.285 849.938   2
  -2 -17   2 251.227 870.664   6
  -1 -17   2 4303.00 914.121   6
  -1  17   2 4492.73 984.503   2
   1  17  -2 4120.97 874.444   2
   0 -17   2 3191.61 937.763   6
   0  17   2 4507.30 1027.01   2
   0  17  -2 2860.24 785.902   2
  -1  17  -2 1695.76 763.686   2
   1  17   2 1716.70 1005.90   2
   1 -17   2 692.092 953.203   6
   2  17   2 807.107 1041.23   2
   2 -17   2 42.4144 947.372   6
  -2  17  -2 438.521 774.258   3
  -2  17  -2 409.499 724.566   2
  -3  17  -2 288.525 809.312   3
   3  17   2 388.203 982.752   2
  -4  17  -2 1495.69 847.585   3
  -4  17  -2 1006.24 728.503   2
   4  17   2 1511.05 1020.06   2
   5  17   2 2545.27 994.008   2
  -5  17  -2 2492.50 870.407   3
  -6  17  -2 371.510 950.973   3
   6  17   2 1030.09 969.964   2
  -7  17  -2 171.367 1031.44   3
   7  17   2 411.545 1010.12   2
  -8  17  -2 1853.47 1183.95   3
   8  17   2 1621.32 1219.15   2
  -9  17  -2 1418.77 1237.75   3
   9  17   2 455.175 1048.27   2
 -10  17  -2 391.830 1156.59   3
  10  17   2-43.0267 1047.41   2
 -11  17  -2 806.974 1326.56   3
  11  17   2 1325.55 1094.48   2
 -12  18   2 821.077 1175.59   3
 -11  18   2 300.942 1258.41   3
  11  18  -2 579.849 1087.66   2
  10  18  -2 975.089 1155.67   2
 -10  18   2 896.459 1000.51   3
   9  18  -2 40.6514 1248.20   2
  -9 -18   2 918.135 1383.39   6
  -9  18   2 855.075 1017.45   3
   8  18  -2 798.262 1040.66   2
  -8  18   2 1094.24 906.641   3
  -8 -18   2 915.047 1280.47   6
  -7  18   2 1874.20 964.769   3
   7  18  -2 2744.88 1011.80   2
  -7 -18   2 2460.58 1187.82   6
   6  18  -2 1568.11 955.251   2
  -6 -18   2 1269.16 1164.71   6
  -5 -18   2 760.647 1139.90   6
   5  18  -2 838.188 1037.05   2
  -4  18   2-59.8485 939.773   2
   4  18  -2-138.662 880.570   2
  -4 -18   2 549.244 969.285   6
  -3  18   2 268.588 991.071   2
  -3 -18   2-134.145 1037.75   6
   3  18  -2 245.065 953.266   2
  -2  18   2-76.1108 969.401   2
   2  18  -2 273.097 904.318   2
  -2 -18   2-49.5577 1043.36   6
   1  18  -2 380.478 809.479   2
  -1 -18   2 1097.76 948.117   6
  -1  18   2 605.811 903.322   2
   0 -18   2 1052.70 933.896   6
   0  18  -2 592.920 916.239   2
   0  18   2 497.775 947.491   2
   1 -18   2 1967.43 1038.36   6
  -1  18  -2 1595.63 911.568   2
   1  18   2 1720.36 947.396   2
  -2  18  -2 1938.20 893.867   2
   2 -18   2 1609.30 922.882   6
   2  18   2 2556.04 970.813   2
   3  18   2 538.278 1118.06   2
   3 -18   2 847.053 1026.24   6
  -3  18  -2 1440.18 875.150   3
  -3  18  -2 1224.65 895.500   2
  -4  18  -2 506.666 862.946   3
  -4  18  -2 529.561 845.026   2
   4  18   2 234.540 999.228   2
  -5  18  -2 141.764 849.702   3
   5  18   2 420.924 996.903   2
  -6  18  -2-34.7762 1003.33   3
   6  18   2 36.0450 999.567   2
  -7  18  -2 556.032 1073.54   3
   7  18   2 690.385 1146.29   2
   8  18   2 1630.20 1238.93   2
  -8  18  -2 582.370 1200.65   3
  -9  18  -2 413.519 1269.84   3
   9  18   2 594.542 1284.48   2
 -10  18  -2 310.739 1248.64   3
  10  18   2 48.0182 1158.54   2
  -9  19   2-78.6680 1175.94   3
   9  19  -2 896.859 1063.47   2
   8  19  -2 590.261 1228.80   2
  -7 -19   2 165.072 1333.60   6
   7  19  -2 257.715 1196.49   2
  -6 -19   2 60.3499 1141.64   6
   6  19  -2 156.037 1148.15   2
   5  19  -2 1869.12 1126.76   2
  -5 -19   2 2748.92 1198.98   6
  -4  19   2 3253.82 954.946   2
   4  19  -2 3871.18 969.657   2
  -4 -19   2 3315.62 1121.02   6
  -3  19   2 1149.36 1087.35   2
  -3 -19   2 1595.46 1125.21   6
   3  19  -2 1926.07 996.567   2
   2  19  -2 867.916 997.675   2
  -2  19   2 687.235 1068.76   2
  -2 -19   2 726.829 1003.05   6
  -1  19   2 954.537 1032.39   2
   1  19  -2 1089.16 886.863   2
  -1 -19   2 1034.06 1091.43   6
   0 -19   2 26.1744 973.782   6
   0  19   2 472.678 1038.51   2
   0  19  -2 323.458 930.950   2
  -1  19  -2-221.991 873.911   2
   1  19   2 43.4234 1127.21   2
   1 -19   2 203.321 1042.57   6
  -2  19  -2 849.034 960.524   2
   2  19   2 499.425 1106.33   2
   2 -19   2 1345.45 1094.02   6
   3 -19   2 321.225 984.995   6
  -3  19  -2 771.367 938.870   2
   3  19   2 180.827 1144.00   2
  -4  19  -2 1039.48 927.213   3
   4  19   2 757.129 1015.30   2
   5  19   2-131.528 1017.20   2
  -5  19  -2 222.821 898.959   3
   6  19   2 955.936 1055.10   2
  -6  19  -2 744.966 1089.75   3
   7  19   2 448.332 1272.48   2
  -7  19  -2 414.805 1076.78   3
  -8  19  -2 327.382 1253.99   3
   8  19   2 481.828 1184.83   2
  -9  19  -2 518.557 1326.37   3
 -10  20   2 119.200 1122.29   3
   7  20  -2-167.826 1164.59   2
   6  20  -2 724.300 1157.59   2
  -5 -20   2 502.751 1116.84   6
   5  20  -2 149.918 1002.37   2
  -4 -20   2 1227.11 1271.35   6
   4  20  -2 1089.12 1099.09   2
  -4  20   2 630.467 992.852   2
  -3 -20   2 528.831 1084.35   6
  -3  20   2 909.106 1165.22   2
   2  20  -2 519.739 1090.17   2
  -2  20   2 495.585 1165.98   2
  -2 -20   2 1458.40 1102.75   6
  -1 -20   2 435.089 1193.19   6
   1  20  -2 665.844 1046.86   2
  -1  20   2 751.191 1179.58   2
   0  20   2 820.709 1170.50   2
   0  20  -2 695.362 909.652   2
   0 -20   2 151.839 1027.43   6
   1  20   2 424.609 986.506   2
  -1  20  -2 582.864 1009.06   2
  -2  20  -2 286.979 856.742   2
   2  20   2 108.653 1224.39   2
   3  20   2 243.019 1014.01   2
   4  20   2 842.610 1099.79   2
  -5  20  -2 135.558 1006.60   3
   5  20   2 57.0718 1122.16   2
  -6  20  -2 862.756 1149.98   3
   6  20   2 441.705 1057.45   2
  -7  20  -2 694.601 1046.99   3
  -8  20  -2 1055.03 1290.37   3
   5  21  -2 784.317 1065.68   2
   4  21  -2 857.025 1256.05   2
  -3  21   2 2348.02 1201.38   2
   3  21  -2 1567.87 1028.41   2
  -2  21   2 906.964 1185.13   2
   2  21  -2 1575.80 1190.01   2
  -1  21   2 716.136 1092.85   2
   1  21  -2 1158.98 1163.80   2
   0  21  -2 877.001 1130.30   2
   0  21   2 664.196 1066.55   2
   1  21   2 154.977 1277.92   2
  -1  21  -2 556.059 963.915   2
  -2  21  -2 385.106 1048.13   2
   2  21   2-105.871 1078.63   2
   3  21   2-25.7482 1170.13   2
   2  22  -2 599.850 1275.70   2
   1  22  -2-105.922 1179.19   2
   0  22  -2 248.517 1130.78   2
  -1  22  -2 92.9341 1166.43   2
  21   0  -3 371.082 1033.43   2
  20   0  -3 619.778 1068.27   2
 -20   0   3 98.6336 1548.26   5
  19   0  -3 897.222 1080.30   2
  18   0  -3 347.907 1034.68   2
 -18   0   3-54.4175 834.360   3
 -18   0   3 409.341 1308.75   5
 -17   0   3-37.1802 877.636   3
 -17   0   3-203.496 978.688   1
 -17   0   3 450.255 1171.14   5
 -16   0   3 525.460 794.495   3
 -15   0   3 131.244 730.569   3
 -15   0   3 699.844 968.980   1
 -15   0   3 395.251 1128.32   5
  15   0  -3 65.7683 908.780   2
 -14   0   3 682.153 1089.39   5
  14   0  -3 439.833 1130.64   0
 -14   0   3 660.778 762.124   3
 -14   0   3 412.276 802.770   1
  14   0  -3-192.395 852.573   2
 -13   0   3 372.085 852.756   1
  13   0  -3-74.6840 804.527   2
 -13   0   3 100.362 696.846   3
 -13   0   3 120.728 949.777   5
  13   0  -3 548.383 1015.39   0
  12   0  -3-46.0992 959.479   0
 -12   0   3 188.007 623.304   3
  12   0  -3 57.9844 757.341   2
 -12   0   3-49.5373 923.564   5
 -12   0   3 57.2987 732.445   1
  11   0  -3-21.1358 802.279   0
 -11   0   3-1.45352 796.060   5
 -11   0   3 12.7496 651.194   1
  11   0  -3 249.213 694.104   2
 -11   0   3 301.837 601.217   3
 -10   0   3 80.4564 561.250   3
  10   0  -3 179.867 694.407   0
  10   0  -3 203.321 605.128   2
 -10   0   3 239.710 636.489   1
 -10   0   3 69.1366 718.618   5
  -9   0   3 268.739 451.344   3
  -9   0   3 400.986 654.448   5
   9   0  -3 411.138 489.560   2
   9   0  -3 380.995 652.829   0
  -9   0   3 273.050 531.373   1
   8   0  -3 29.9308 479.949   0
  -8   0   3 21.7174 456.218   1
  -8   0   3 11.8244 555.011   5
  -7   0   3-21.4088 422.670   5
  -7   0   3 76.6430 395.514   1
   7   0  -3-54.3763 497.121   0
  -6   0   3-8.14189 413.672   5
   6   0  -3 67.6215 433.358   0
  -6   0   3 119.540 348.641   1
  -5   0   3 100.997 353.347   5
   5   0  -3 271.349 308.020   0
  -5   0   3 184.483 322.515   1
  -5   0   3 388.239 366.572   6
  -4   0   3 274.143 291.118   6
  -4   0   3 167.094 276.603   1
  -4   0   3 88.3580 308.738   5
   4   0  -3 288.685 367.617   0
  -3   0   3 32.1732 218.399   6
  -3   0   3 328.677 254.563   1
   3   0  -3 363.581 272.659   0
  -2   0   3 279.545 189.589   1
   2   0  -3 305.608 223.115   0
  -2   0   3 173.468 154.624   6
   1   0  -3 151.028 224.679   0
  -1   0   3 195.037 179.802   1
  -1   0   3 127.385 174.613   4
   0   0   3 338.610 233.495   4
   0   0   3 313.493 236.528   1
   0   0  -3 259.208 196.700   5
   0   0  -3 239.189 235.364   0
   0   0  -3 373.082 141.529   3
   1   0   3 593.765 258.220   4
  -1   0  -3 430.213 258.078   0
  -1   0  -3 462.476 166.130   3
  -1   0  -3 673.177 252.159   5
   2   0   3 1676.56 321.934   4
  -2   0  -3 1415.75 357.258   0
  -2   0  -3 1340.91 287.777   5
  -2   0  -3 1000.14 209.750   3
  -3   0  -3 116.099 214.216   3
  -3   0  -3 217.192 349.993   5
   3   0   3 68.6203 134.029   2
  -3   0  -3 44.8520 289.890   0
   3   0   3 6.79898 388.433   4
  -4   0  -3-47.1364 231.221   3
   4   0   3 207.467 399.341   4
   4   0   3 119.529 171.306   2
  -4   0  -3 77.7801 341.746   0
  -4   0  -3 35.8119 408.405   5
  -5   0  -3-136.784 424.957   5
   5   0   3 215.008 506.861   4
   5   0   3-19.6289 222.179   2
  -5   0  -3-113.575 250.266   3
  -5   0  -3 351.541 489.688   1
  -6   0  -3 101.898 291.016   3
   6   0   3 23.1421 261.201   2
  -6   0  -3 25.8560 529.991   5
  -6   0  -3 59.3171 522.936   1
   6   0   3 155.643 542.080   4
   7   0   3 201.081 677.309   4
  -7   0  -3 3.47566 620.682   1
  -7   0  -3 41.0989 323.677   3
   7   0   3-25.8376 295.412   2
  -7   0  -3-60.3575 565.835   5
  -8   0  -3 167.243 397.621   3
   8   0   3-31.9331 720.002   4
  -8   0  -3 281.104 720.131   5
  -8   0  -3-121.714 657.431   1
   8   0   3 234.883 356.522   2
   9   0   3-3.55850 400.193   2
  -9   0  -3-105.623 714.163   1
  -9   0  -3 112.867 434.068   3
  -9   0  -3 269.256 788.804   5
  10   0   3 77.2500 915.736   4
 -10   0  -3 266.888 781.634   1
  10   0   3-6.55742 452.232   2
 -10   0  -3 299.541 799.861   5
 -10   0  -3 8.88900 480.949   3
  11   0   3 207.580 1019.66   4
 -11   0  -3 197.833 530.351   3
 -11   0  -3-170.792 901.750   1
  11   0   3 137.636 499.645   2
 -11   0  -3 592.538 933.881   5
 -12   0  -3 504.912 836.954   1
 -12   0  -3 137.703 560.085   3
 -12   0  -3-162.182 913.115   5
  12   0   3 125.207 1008.17   4
 -13   0  -3 324.084 1091.96   5
 -13   0  -3 330.284 997.641   1
  13   0   3 134.674 1066.27   4
 -14   0  -3 164.010 1094.42   1
 -14   0  -3 477.309 1152.72   5
 -15   0  -3 61.8255 1170.19   5
  15   0   3-56.6080 1267.99   4
 -15   0  -3 230.336 1178.46   1
 -16   0  -3 35.4894 1398.51   0
  16   0   3 436.826 1217.60   4
 -16   0  -3 113.528 1132.92   5
 -17   0  -3 1042.20 1138.15   5
 -17   0  -3 1214.27 1517.10   0
 -18   0  -3 110.454 1163.43   5
 -18   0  -3 687.608 1468.02   0
  21  -1  -3 639.664 1262.37   2
  21   1  -3 97.4898 1259.21   2
  20   1  -3 387.792 1180.83   2
 -20  -1   3 463.040 1235.66   5
 -20   1   3 550.413 1474.78   5
  20  -1  -3 213.701 1095.71   2
 -19   1   3 448.826 1019.18   3
  19   1  -3 1386.99 1169.42   2
 -19  -1   3 504.840 1418.01   5
  19  -1  -3 606.289 949.589   2
  18   1  -3 1169.37 1073.53   2
  18  -1  -3 285.650 996.521   2
 -18   1   3 490.828 936.055   3
 -18   1   3 329.974 1164.78   5
 -18  -1   3 626.099 1402.25   5
 -17   1   3 1284.06 841.071   3
  17   1  -3 384.789 970.881   2
 -17   1   3 1407.82 1139.39   5
 -17  -1   3 753.759 779.181   3
 -17   1   3 831.332 1153.71   1
 -17  -1   3 877.992 1287.14   5
  17  -1  -3 1273.23 1013.23   2
 -17  -1   3 700.511 903.987   1
  16   1  -3 1007.98 861.409   2
 -16  -1   3 915.163 763.790   3
 -16  -1   3 1053.13 979.086   1
 -16   1   3 802.229 1161.56   5
 -16   1   3 1288.47 1007.95   1
 -16   1   3 907.155 882.849   3
 -16  -1   3 863.506 1168.62   5
  16  -1  -3 714.332 928.446   2
 -15   1   3 8319.55 865.497   3
  15  -1  -3 9057.08 1274.78   0
 -15  -1   3 9068.16 869.636   3
  15  -1  -3 7754.34 911.326   2
 -15  -1   3 9168.68 1046.95   1
 -15   1   3 9383.62 1034.85   1
  15   1  -3 8319.46 930.035   2
 -15  -1   3 10348.9 1208.39   5
 -15   1   3 9392.25 1250.41   5
  14  -1  -3 12711.7 952.027   2
  14   1  -3 19470.9 1309.66   0
 -14  -1   3 16300.8 903.796   3
  14  -1  -3 16055.3 1216.55   0
 -14  -1   3 16576.6 1234.69   5
 -14   1   3 15854.5 1142.93   5
  14   1  -3 14008.8 1005.98   2
 -14   1   3 15295.6 970.401   3
 -14  -1   3 16416.5 978.737   1
 -14   1   3 15595.6 1071.75   1
  13   1  -3 17287.1 1004.36   2
 -13   1   3 19459.7 1172.63   5
 -13   1   3 19555.1 1064.40   1
  13   1  -3 20061.3 1206.16   0
 -13   1   3 18219.5 898.932   3
 -13  -1   3 19896.6 895.224   3
 -13  -1   3 19379.5 997.515   1
  13  -1  -3 19147.4 1210.55   0
  13  -1  -3 16397.5 974.518   2
 -13  -1   3 20055.0 1189.68   5
 -12   1   3 6558.41 918.777   5
 -12   1   3 6486.77 832.254   1
 -12   1   3 6139.31 752.404   3
 -12  -1   3 5730.98 923.679   5
 -12  -1   3 7070.86 782.469   1
  12  -1  -3 6484.13 1001.34   0
  12  -1  -3 5931.19 752.191   2
  12   1  -3 5242.03 759.370   2
 -12  -1   3 6382.77 683.665   3
  12   1  -3 6455.19 967.032   0
 -11  -1   3 3528.44 605.754   3
 -11   1   3 3550.73 663.541   3
 -11  -1   3 3367.65 702.858   1
 -11  -1   3 3888.41 868.161   5
  11   1  -3 3454.84 696.480   2
 -11   1   3 3757.40 842.994   5
  11  -1  -3 3360.08 864.764   0
  11  -1  -3 3802.53 720.422   2
 -11   1   3 3825.74 752.263   1
  11   1  -3 4127.56 877.941   0
 -10  -1   3 3968.46 721.999   5
 -10  -1   3 3326.08 536.668   3
 -10   1   3 4729.07 700.254   1
 -10   1   3 4399.57 788.330   5
 -10  -1   3 3819.27 629.775   1
 -10   1   3 2928.42 587.506   3
  10   1  -3 3534.36 777.647   0
  10  -1  -3 3965.87 795.139   0
  10   1  -3 3172.70 667.014   2
   9   1  -3 5.39517 492.376   2
  -9  -1   3 213.615 515.591   1
   9   1  -3 27.6884 648.282   0
  -9  -1   3 163.764 627.835   5
   9  -1  -3 84.2025 582.093   0
  -9   1   3 242.479 605.671   5
  -9   1   3-112.477 570.728   1
  -9   1   3 288.984 484.846   3
  -8   1   3 10991.6 594.756   3
  -8   1   3 11602.8 619.958   1
  -8  -1   3 10625.9 549.843   1
  -8   1   3 11642.2 664.884   5
   8   1  -3 10511.9 604.009   2
  -8  -1   3 10951.1 654.174   5
   8  -1  -3 11052.8 620.574   0
   8   1  -3 12069.3 663.151   0
  -7  -1   3 2727.32 501.439   5
  -7   1   3 2215.70 473.269   1
   7   1  -3 2381.12 517.106   0
   7   1  -3 2183.71 436.946   2
  -7  -1   3 2971.02 436.869   1
  -7   1   3 2658.27 510.132   5
   7  -1  -3 2205.94 475.757   0
  -6  -1   3 40308.7 707.095   6
   6   1  -3 39737.7 689.076   0
   6   1  -3 36554.3 691.911   2
  -6   1   3 39228.7 689.315   1
  -6   1   3 38635.4 701.864   5
   6  -1  -3 38774.2 728.978   0
  -6  -1   3 38954.5 627.001   1
  -6  -1   3 39257.6 701.380   5
   5  -1  -3 52745.2 735.947   0
  -5   1   3 52469.9 689.472   1
  -5  -1   3 52721.5 682.735   5
  -5  -1   3 52286.4 632.781   1
  -5  -1   3 55278.8 713.570   6
  -5   1   3 51208.0 698.231   5
   5   1  -3 52558.4 698.622   0
   4  -1  -3 79075.1 783.066   0
   4   1  -3 81453.6 761.983   0
  -4   1   3 79734.5 762.005   1
  -4  -1   3 79089.4 663.667   1
  -4  -1   3 78490.5 700.328   5
  -4  -1   3 80957.6 723.182   6
   3   1  -3 414566. 5438.74   0
  -3   1   3 408428. 5674.55   1
  -3   1   3 406965. 4238.13   6
   3  -1  -3 414993. 5783.70   0
  -3  -1   3 406555. 5176.45   6
  -3  -1   3 406941. 4975.70   1
   2  -1  -3 167252. 882.943   0
  -2  -1   3 164442. 781.201   6
  -2   1   3 168076. 880.122   1
   2   1  -3 167890. 796.845   0
  -2  -1   3 163563. 743.744   1
  -1   1   3 11092.9 253.274   4
  -1   1   3 11214.1 321.976   1
   1   1  -3 10606.6 258.707   0
  -1  -1   3 9878.26 270.740   4
  -1  -1   3 9372.26 246.690   1
   1  -1  -3 10977.8 319.627   0
   0   1  -3 61587.3 471.522   0
   0  -1   3 59762.7 561.207   4
   0   1  -3 59031.3 531.987   3
   0  -1  -3 63816.1 584.535   0
   0   1   3 59598.0 559.769   1
   0  -1  -3 61628.7 555.465   5
   0  -1   3 60186.9 508.278   1
   0   1   3 60063.8 506.755   4
   1  -1   3 11009.2 332.550   4
  -1  -1  -3 10535.5 332.082   5
  -1  -1  -3 10916.4 227.185   3
  -1   1  -3 9294.73 304.692   3
  -1  -1  -3 11259.2 345.422   0
   1   1   3 9836.53 359.449   1
   1   1   3 10054.2 306.985   4
  -1   1  -3 9424.83 277.203   5
  -1   1  -3 10368.4 304.293   0
  -2   1  -3 122789. 814.902   3
   2   1   3 128438. 623.758   2
   2   1   3 124941. 909.807   4
  -2  -1  -3 122202. 638.813   3
  -2   1  -3 123103. 803.650   5
  -2   1  -3 129624. 838.800   0
  -2  -1  -3 125521. 899.094   5
  -2  -1  -3 131825. 936.229   0
   2  -1   3 123298. 909.340   4
  -3   1  -3 22432.2 472.887   5
  -3  -1  -3 24867.2 551.373   0
  -3   1  -3 23129.5 441.411   3
  -3  -1  -3 23775.5 347.197   3
   3  -1   3 23641.7 515.260   4
   3   1   3 23281.7 529.820   4
  -3  -1  -3 22755.5 527.690   5
   3   1   3 22932.0 333.823   2
  -3   1  -3 23650.4 499.448   0
   4  -1   3 23975.2 588.774   4
   4   1   3 24726.2 622.393   4
  -4  -1  -3 24002.9 389.689   3
  -4   1  -3 24817.6 572.093   0
  -4  -1  -3 23283.1 602.979   5
  -4   1  -3 24914.8 618.292   1
  -4   1  -3 24006.5 464.301   3
  -4   1  -3 23305.6 554.727   5
   4   1   3 24063.3 383.668   2
  -4  -1  -3 24849.7 614.452   0
   4  -1   3 22650.0 326.254   2
   5  -1   3 65399.7 603.510   2
  -5  -1  -3 70033.7 958.147   5
  -5   1  -3 67153.8 772.573   3
  -5  -1  -3 69703.5 670.708   3
   5   1   3 69416.5 682.225   2
  -5  -1  -3 72026.8 966.977   0
   5   1   3 72882.9 991.114   4
  -5   1  -3 70354.2 959.554   1
   5  -1   3 70301.1 942.485   4
  -5   1  -3 68551.3 889.430   5
  -6   1  -3 4449.67 584.289   1
  -6   1  -3 4308.78 368.956   3
  -6  -1  -3 4622.20 550.849   1
  -6   1  -3 4132.79 513.653   5
  -6  -1  -3 4184.77 307.249   3
   6  -1   3 4601.40 299.442   2
   6  -1   3 4960.22 603.878   4
   6   1   3 4184.96 324.971   2
  -6  -1  -3 4235.65 528.261   0
  -6  -1  -3 4420.76 606.036   5
   6   1   3 4656.97 584.527   4
   7  -1   3 2284.98 313.248   2
  -7   1  -3 2517.56 629.983   1
  -7   1  -3 1984.22 590.154   5
  -7  -1  -3 2715.04 662.818   5
  -7  -1  -3 2643.23 634.927   1
  -7   1  -3 2662.88 408.075   3
   7   1   3 2626.11 694.916   4
  -7  -1  -3 2834.20 336.308   3
   7   1   3 2505.62 342.838   2
   7  -1   3 2770.30 622.267   4
  -8  -1  -3 1229.04 364.260   3
   8  -1   3 1719.13 769.240   4
   8   1   3 1673.61 791.831   4
   8  -1   3 1358.34 356.545   2
  -8  -1  -3 1349.36 649.679   1
  -8   1  -3 1624.75 434.852   3
  -8   1  -3 1340.59 718.500   1
  -8  -1  -3 1409.50 698.784   5
   8   1   3 1777.44 397.058   2
  -8   1  -3 1242.50 642.374   5
  -9   1  -3 6622.36 853.847   1
  -9   1  -3 6725.27 791.482   5
  -9  -1  -3 6151.13 814.685   1
   9  -1   3 5813.81 463.854   2
   9  -1   3 6231.50 861.826   4
   9   1   3 5654.84 480.925   2
   9   1   3 6711.26 945.484   4
  -9  -1  -3 6051.45 464.336   3
  -9  -1  -3 6829.29 878.626   5
  -9   1  -3 6125.27 550.751   3
  10  -1   3 16309.6 619.937   2
 -10   1  -3 17512.5 983.863   5
 -10  -1  -3 19024.8 637.667   3
 -10   1  -3 18065.3 734.073   3
 -10   1  -3 17350.3 971.350   1
 -10  -1  -3 19225.7 1007.81   1
  10   1   3 16773.4 662.676   2
 -10  -1  -3 18343.0 1054.76   5
  10   1   3 18557.6 1096.53   4
  10  -1   3 18604.0 1062.27   4
 -11   1  -3 17886.1 759.130   3
 -11   1  -3 17424.1 1101.57   1
 -11  -1  -3 18685.1 1086.67   5
  11  -1   3 17202.0 679.013   2
 -11  -1  -3 17786.9 686.524   3
 -11  -1  -3 19421.0 1090.37   1
  11   1   3 19117.0 1187.31   4
  11  -1   3 19991.0 1185.92   4
 -11   1  -3 19018.5 1103.78   5
  11   1   3 16383.4 709.157   2
 -12   1  -3 7333.71 701.481   3
 -12  -1  -3 6440.36 1090.33   5
 -12  -1  -3 5299.79 897.036   1
  12   1   3 6149.12 1135.02   4
  12  -1   3 6926.90 1100.85   4
 -12   1  -3 5831.93 970.727   1
  12   1   3 5875.04 639.185   2
 -12   1  -3 5592.35 999.126   5
 -13   1  -3 621.456 957.850   5
 -13   1  -3 464.980 629.923   3
 -13  -1  -3 776.250 999.714   5
  13  -1   3 797.096 1112.69   4
 -13  -1  -3 644.206 1022.60   1
  13   1   3 533.327 1075.24   4
 -13   1  -3 916.955 880.688   1
 -14   1  -3 346.674 991.010   5
  14   1   3 819.744 1083.09   4
 -14  -1  -3 323.831 1038.77   1
 -14   1  -3-89.5092 909.524   1
 -14  -1  -3 394.385 1208.21   5
  14  -1   3 365.213 1060.90   4
 -15  -1  -3 958.013 1024.38   1
 -15   1  -3 813.690 976.307   1
 -15   1  -3 745.459 1037.83   5
 -15  -1  -3 230.750 1302.19   0
 -15  -1  -3 303.258 1214.51   5
  15   1   3 324.250 1108.39   4
  15  -1   3 518.140 1298.82   4
 -16   1  -3 617.122 1091.86   5
 -16  -1  -3 466.554 1430.48   0
 -16  -1  -3-123.322 1099.84   5
  16  -1   3 124.128 1334.72   4
 -17  -1  -3 375.722 1224.33   5
 -17  -1  -3 228.933 1508.68   0
 -17   1  -3 824.056 1444.16   0
 -17   1  -3 85.7582 1132.48   5
 -18  -1  -3 76.4513 1412.51   5
 -18   1  -3 894.412 1199.76   5
 -18   1  -3 1094.22 1304.31   0
 -18  -1  -3-177.943 1507.92   0
  21   2  -3 296.402 1077.87   2
  21  -2  -3 468.293 1088.64   2
  20   2  -3 464.861 986.512   2
 -20   2   3 274.513 1047.32   3
 -20   2   3 211.678 1251.69   5
  20  -2  -3 303.248 1090.17   2
 -20  -2   3-184.975 1579.02   5
 -19  -2   3 89.0403 1383.58   5
 -19   2   3 417.353 1189.59   5
 -19   2   3 617.615 916.078   3
  19   2  -3 579.042 1066.27   2
  18   2  -3 191.041 1071.72   2
 -18   2   3-50.7700 1006.82   3
  18  -2  -3-73.2704 904.057   2
 -18  -2   3 738.115 926.882   1
 -18  -2   3 104.114 1187.30   5
 -17  -2   3 642.789 1307.65   5
 -17   2   3 2334.55 989.896   3
 -17   2   3 2043.37 1214.05   5
 -17  -2   3 1377.35 887.825   1
 -17   2   3 1868.22 1073.70   1
  17   2  -3 1241.99 959.080   2
  17  -2  -3 1449.31 1017.99   2
  16   2  -3 1498.39 909.566   2
 -16  -2   3 1370.62 768.181   3
 -16   2   3 1514.67 1005.26   1
 -16  -2   3 2533.87 1253.93   5
  16  -2  -3 1735.32 1284.05   0
  16  -2  -3 1062.68 866.644   2
 -16   2   3 1759.22 1241.94   5
 -16  -2   3 1191.70 915.006   1
 -16   2   3 2379.47 862.912   3
  15   2  -3 770.918 905.787   2
 -15  -2   3 410.629 735.004   3
 -15   2   3 1042.02 1008.58   1
 -15   2   3 839.621 796.202   3
 -15  -2   3 612.048 927.705   1
  15  -2  -3 78.6955 874.301   2
 -15  -2   3 691.694 1143.57   5
 -15   2   3 245.295 1059.83   5
  15  -2  -3 273.320 1093.65   0
 -14   2   3 2241.64 1098.42   5
 -14  -2   3 1804.68 867.438   1
  14  -2  -3 2323.60 1130.14   0
 -14   2   3 1792.82 940.832   1
  14   2  -3 1525.70 789.474   2
 -14  -2   3 1981.80 709.512   3
 -14  -2   3 2145.31 1056.94   5
  14  -2  -3 1396.65 778.384   2
 -14   2   3 2288.99 829.598   3
 -13   2   3 519.558 788.869   1
 -13  -2   3 223.151 730.497   1
  13  -2  -3 322.197 1012.28   0
 -13  -2   3 371.209 999.218   5
  13   2  -3 524.471 811.304   2
 -13   2   3 86.6467 757.695   3
 -13  -2   3 217.909 613.434   3
  13   2  -3 888.259 1040.06   0
 -13   2   3-153.889 932.212   5
  13  -2  -3 494.245 790.565   2
 -12   2   3 4844.36 725.999   3
  12   2  -3 4793.09 813.500   2
 -12   2   3 5210.95 933.453   5
 -12  -2   3 4544.48 659.252   3
 -12  -2   3 5571.58 980.961   5
 -12  -2   3 4698.13 754.492   1
  12  -2  -3 4867.06 943.083   0
 -12   2   3 5077.13 813.868   1
  12   2  -3 5569.33 979.664   0
  11   2  -3 7518.66 746.135   2
 -11   2   3 9303.20 893.992   5
 -11   2   3 9689.24 770.553   3
  11   2  -3 8839.54 905.574   0
  11  -2  -3 8986.45 915.733   0
 -11   2   3 8598.80 800.031   1
 -11  -2   3 9294.78 881.171   5
 -11  -2   3 8485.50 634.158   3
 -11  -2   3 7820.27 704.731   1
 -10  -2   3 8656.41 662.593   1
 -10  -2   3 9154.57 806.492   5
  10  -2  -3 8941.37 808.343   0
  10   2  -3 8963.99 843.098   0
 -10   2   3 9007.74 797.119   5
 -10   2   3 8613.57 771.196   1
 -10   2   3 8792.66 676.951   3
  10   2  -3 7721.60 698.216   2
  -9  -2   3 700.433 510.292   1
  -9   2   3 1299.00 602.982   1
   9   2  -3 546.478 565.230   2
  -9   2   3 3467.85 597.690   3
  -9   2   3 1711.45 643.960   5
   9  -2  -3 609.278 673.395   0
   9   2  -3 1241.61 603.031   0
  -9  -2   3 924.653 611.907   5
  -8  -2   3 132517. 1330.40   5
  -8   2   3 135951. 1375.55   5
   8   2  -3 122180. 1316.79   2
  -8  -2   3 133889. 1234.08   1
  -8   2   3 129761. 1358.98   3
  -8   2   3 141231. 1389.61   1
   8  -2  -3 133821. 1354.46   0
   8   2  -3 131128. 1350.46   0
  -7   2   3 43538.1 820.983   5
  -7   2   3 42255.7 789.567   3
   7  -2  -3 43014.5 795.441   0
  -7   2   3 44782.1 828.041   1
  -7  -2   3 43472.9 713.161   1
  -7  -2   3 43998.4 849.010   6
   7   2  -3 43326.0 812.480   0
  -7  -2   3 43461.6 806.990   5
  -6   2   3 37475.1 700.944   5
  -6   2   3 37064.4 700.513   3
   6   2  -3 38163.2 684.227   0
  -6   2   3 39915.6 722.381   1
   6  -2  -3 38281.7 682.018   0
   6   2  -3 36189.2 711.150   2
  -6  -2   3 36607.8 589.979   1
  -6  -2   3 37613.9 717.658   6
  -6  -2   3 36019.3 651.587   5
  -5  -2   3 68439.6 747.804   5
  -5   2   3 69914.7 810.838   1
  -5  -2   3 70755.2 806.794   6
  -5  -2   3 68825.6 668.431   1
   5   2  -3 68397.7 758.634   0
   5  -2  -3 69851.9 812.782   0
  -4  -2   3 56487.9 605.514   5
   4   2  -3 55459.4 691.645   2
   4   2  -3 58126.7 654.470   0
  -4   2   3 56643.5 695.544   1
   4  -2  -3 57649.7 710.289   0
  -4  -2   3 57931.1 669.693   6
  -4  -2   3 55962.6 538.062   1
   3   2  -3 88226.8 665.752   0
  -3   2   3 86487.4 749.056   1
   3   2  -3 84386.1 722.105   2
   3  -2  -3 86394.4 732.231   0
  -3  -2   3 86238.6 605.583   5
  -3  -2   3 88044.8 739.814   6
  -3  -2   3 85840.4 561.328   1
  -2  -2   3 669.429 151.994   1
   2   2  -3 809.744 201.612   0
  -2   2   3 557.876 297.043   1
   2  -2  -3 904.455 249.244   0
   2   2  -3 866.362 232.456   2
  -2  -2   3 723.281 252.785   6
  -1  -2   3 41295.1 368.890   1
   1  -2  -3 44740.4 527.654   0
  -1   2   3 43200.5 510.701   1
   1   2  -3 41423.4 496.022   3
  -1  -2   3 42609.0 517.841   4
   1   2  -3 40485.6 369.834   2
  -1   2   3 42247.9 438.774   2
   0  -2   3 17000.2 391.676   4
   0  -2  -3 16802.8 375.276   0
   0   2  -3 17121.1 385.789   3
   0   2   3 16913.0 382.773   1
   0  -2  -3 17154.7 394.365   5
   0   2   3 17114.9 313.127   4
   0   2   3 16830.4 299.744   2
  -1  -2  -3 200603. 1077.96   0
   1   2   3 192355. 1056.39   1
  -1   2  -3 198669. 1057.87   3
   1  -2   3 202751. 1084.28   4
   1   2   3 197001. 977.631   4
  -1   2  -3 195605. 3042.27   5
  -1  -2  -3 195488. 1053.79   5
   1   2   3 191876. 856.055   2
  -1   2  -3 201472. 833.188   0
  -2   2  -3 4058.46 321.823   3
   2  -2   3 4036.95 381.377   4
  -2   2  -3 4215.88 277.787   5
   2   2   3 3933.55 217.601   2
  -2  -2  -3 4527.76 359.742   5
  -2   2  -3 3997.08 281.099   0
   2   2   3 4050.66 360.394   4
  -2  -2  -3 4584.64 354.111   0
  -3   2  -3 29355.9 501.062   5
  -3   2  -3 29878.7 516.218   0
   3  -2   3 29059.7 567.043   4
  -3   2  -3 29783.5 513.402   3
   3   2   3 29839.8 598.342   4
  -3   2  -3 30544.7 579.108   1
  -3  -2  -3 29331.0 598.515   5
   3   2   3 28779.3 416.361   2
  -3  -2  -3 30743.5 615.218   0
  -3  -2  -3 28522.0 310.720   3
  -4  -2  -3 1710.31 466.967   0
   4  -2   3 1737.16 181.043   2
  -4  -2  -3 1695.63 167.819   3
  -4   2  -3 1557.26 415.406   5
  -4   2  -3 1481.18 299.385   3
  -4   2  -3 1547.30 418.532   1
   4   2   3 1348.14 231.383   2
   4   2   3 1778.03 463.137   4
  -4  -2  -3 1969.20 438.667   5
   4  -2   3 1677.54 451.972   4
   5   2   3 3548.84 303.896   2
  -5   2  -3 4297.56 377.763   3
  -5  -2  -3 3879.05 494.114   5
   5  -2   3 3533.72 233.386   2
   5   2   3 3266.80 558.896   4
  -5  -2  -3 3918.16 470.706   0
  -5  -2  -3 3930.85 240.861   3
   5  -2   3 3802.68 526.553   4
  -5   2  -3 3735.25 440.342   5
  -5   2  -3 3583.63 501.507   1
   6  -2   3 24825.1 458.484   2
  -6  -2  -3 27255.2 777.477   5
  -6   2  -3 27253.1 633.643   3
   6   2   3 27274.4 809.580   4
   6   2   3 26961.7 544.353   2
  -6  -2  -3 27085.8 808.930   0
  -6   2  -3 26842.2 705.419   5
  -6   2  -3 27679.5 781.435   1
   6  -2   3 27293.3 754.556   4
  -6  -2  -3 29212.3 467.531   3
   7   2   3 22763.1 874.311   4
  -7  -2  -3 20809.1 470.951   3
  -7  -2  -3 21420.5 845.091   5
   7  -2   3 18720.1 480.499   2
  -7  -2  -3 21766.0 817.675   0
   7   2   3 20412.1 554.637   2
  -7   2  -3 21086.2 627.666   3
  -7   2  -3 22359.7 754.231   5
  -7   2  -3 22489.3 839.659   1
   7  -2   3 23034.6 849.605   4
   8  -2   3 12922.2 842.709   4
  -8   2  -3 13279.2 608.198   3
  -8   2  -3 12725.7 765.193   5
  -8  -2  -3 11921.7 443.226   3
  -8  -2  -3 13602.7 867.202   5
  -8  -2  -3 12610.0 770.751   1
   8   2   3 12816.5 914.276   4
   8   2   3 11514.5 526.786   2
  -8  -2  -3 12498.5 856.481   0
  -8   2  -3 13707.8 864.000   1
   8  -2   3 11206.3 475.352   2
  -9   2  -3 2792.69 763.451   5
   9  -2   3 2081.01 423.990   2
  -9  -2  -3 2543.89 838.143   5
  -9  -2  -3 2862.26 393.128   3
  -9   2  -3 2638.27 560.895   3
  -9  -2  -3 2889.73 833.534   0
   9   2   3 2381.03 470.270   2
   9   2   3 2416.13 855.129   4
  -9   2  -3 2904.79 803.847   1
  -9  -2  -3 2802.48 737.310   1
   9  -2   3 2784.17 792.368   4
  10   2   3 821.673 492.478   2
 -10   2  -3 1465.40 585.880   3
  10   2   3 708.559 902.926   4
 -10  -2  -3 1481.93 861.276   5
  10  -2   3 490.870 437.090   2
 -10   2  -3 1093.95 813.349   5
  10  -2   3 1440.92 874.111   4
 -10   2  -3 866.359 792.590   1
 -10  -2  -3 809.862 751.540   1
 -11   2  -3 5144.06 709.013   3
  11  -2   3 5623.87 980.546   4
  11   2   3 4592.51 586.093   2
 -11  -2  -3 4753.18 1009.64   5
 -11   2  -3 5209.99 918.965   5
 -11  -2  -3 4616.92 838.021   1
  11   2   3 5120.46 1071.06   4
 -11   2  -3 5717.81 928.499   1
 -12   2  -3 4200.36 682.396   3
 -12   2  -3 5699.12 1000.99   5
 -12  -2  -3 5631.63 1113.81   5
  12   2   3 3797.09 625.866   2
  12  -2   3 5875.05 1106.42   4
  12   2   3 5401.04 1151.56   4
 -12   2  -3 5147.55 1030.12   1
 -12  -2  -3 5062.36 937.525   1
 -12  -2  -3 5303.72 1115.66   0
 -13  -2  -3 902.573 997.115   5
 -13  -2  -3 1006.54 1188.67   0
  13  -2   3 950.952 1119.58   4
 -13   2  -3 646.760 720.635   3
 -13   2  -3 1410.08 1050.56   5
 -13   2  -3 1050.92 1062.52   1
  13   2   3 1142.45 1168.82   4
 -13  -2  -3 155.012 983.446   1
  14  -2   3 753.890 1087.94   4
 -14  -2  -3 709.365 1225.95   5
 -14   2  -3 65.3298 756.579   3
 -14   2  -3 501.464 1135.73   1
 -14   2  -3 222.006 1115.42   5
 -14  -2  -3 369.263 1231.98   0
  14   2   3 279.233 1229.31   4
 -15  -2  -3 599.552 1145.85   5
  15  -2   3-196.375 1244.56   4
 -15  -2  -3-107.694 1194.83   0
 -15   2  -3 334.299 1205.20   5
 -15   2  -3 817.491 1199.79   1
 -16  -2  -3 443.509 1233.43   5
 -16  -2  -3 577.807 1316.83   0
  16  -2   3 398.937 1340.42   4
  17  -2   3 377.427 1166.67   4
 -17  -2  -3 1432.57 1472.13   5
 -17   2  -3 37.4042 1188.76   5
 -17  -2  -3 951.043 1455.13   0
 -18   2  -3-230.010 1122.41   5
 -18   2  -3 477.432 1431.15   0
 -18  -2  -3-27.3582 1437.51   0
 -18  -2  -3 488.669 1532.37   5
 -21   3   3 63.7401 1217.58   3
 -20   3   3 39.4797 1189.74   5
  20   3  -3 99.4592 1198.76   2
  20  -3  -3-183.778 1143.61   2
 -20  -3   3-20.8294 1494.20   5
  19  -3  -3-189.965 1036.31   2
 -19   3   3 311.013 1059.56   3
 -19  -3   3 246.701 1343.06   5
 -19   3   3 629.490 1194.14   5
  19   3  -3 186.095 973.077   2
  18   3  -3 270.968 1095.23   2
 -18   3   3 86.8665 912.155   3
 -18  -3   3 376.836 963.603   1
  18  -3  -3 74.2717 998.667   2
 -18   3   3 594.140 1224.62   5
 -18  -3   3 581.849 1415.94   5
 -17   3   3 643.815 887.188   3
 -17   3   3 565.518 1313.04   5
  17   3  -3 440.196 896.287   2
 -17  -3   3 305.497 1106.77   5
  17  -3  -3 1387.68 995.495   2
 -17  -3   3 726.824 932.051   1
 -17   3   3 73.4324 933.370   1
 -16  -3   3 157.239 1137.01   5
  16  -3  -3-43.5245 831.976   2
  16  -3  -3-222.337 1212.01   0
 -16   3   3-99.5902 1157.60   5
 -16   3   3 217.393 838.821   3
 -16   3   3 584.493 1115.63   1
 -16  -3   3 215.121 879.994   1
 -15  -3   3 443.742 658.220   3
  15  -3  -3 716.907 1180.86   0
 -15   3   3 619.628 1107.28   5
 -15  -3   3 371.033 1133.78   5
  15   3  -3 772.996 852.632   2
 -15  -3   3-39.3157 822.102   1
  15  -3  -3 614.712 894.430   2
 -15   3   3 651.266 832.631   3
 -15   3   3 499.622 863.645   1
  14  -3  -3 1335.94 1022.73   0
 -14   3   3 1629.32 993.702   1
 -14   3   3 1417.82 824.530   3
 -14  -3   3 1632.92 1091.37   5
 -14  -3   3 1731.07 683.771   3
  14   3  -3 1736.34 829.379   2
 -14  -3   3 862.620 748.626   1
  14  -3  -3 1786.13 851.783   2
 -14   3   3 1998.34 975.931   5
 -13   3   3 3564.86 937.368   1
  13  -3  -3 3313.52 991.027   0
 -13  -3   3 3007.41 627.277   3
 -13   3   3 4178.85 828.361   3
  13   3  -3 2963.89 833.507   2
 -13   3   3 3748.18 948.519   5
 -13  -3   3 3798.06 1011.76   5
 -13  -3   3 3491.36 735.462   1
 -12   3   3 721.673 763.566   3
 -12  -3   3 196.098 567.851   3
 -12   3   3 461.591 846.605   1
 -12  -3   3 563.030 680.578   1
 -12  -3   3 263.584 907.748   5
 -12   3   3 544.780 871.379   5
  12   3  -3 527.381 774.341   2
  12  -3  -3 167.333 892.484   0
 -11   3   3 714.500 853.355   5
  11   3  -3 599.003 794.425   0
 -11   3   3 284.443 783.321   1
 -11  -3   3 329.214 522.424   3
  11  -3  -3 478.016 788.644   0
  11   3  -3 459.586 682.819   2
 -11   3   3 916.930 713.478   3
 -11  -3   3 311.753 843.594   5
 -11  -3   3 504.516 640.667   1
 -10  -3   3 7463.07 628.389   1
 -10   3   3 7047.81 799.474   5
  10   3  -3 7987.71 811.149   0
 -10   3   3 7109.10 723.937   3
  10  -3  -3 7653.52 809.409   0
 -10   3   3 6611.29 736.329   1
 -10  -3   3 7715.25 808.535   5
  10   3  -3 7309.91 685.882   2
  -9  -3   3 8076.47 683.368   5
  -9   3   3 8858.94 667.255   3
  -9  -3   3 8809.31 560.199   1
   9   3  -3 9196.81 686.946   2
  -9   3   3 9756.30 705.987   1
   9  -3  -3 9223.64 730.056   0
  -9   3   3 9820.56 752.513   5
   9   3  -3 9741.95 756.154   0
  -8   3   3 25232.1 801.682   5
   8  -3  -3 25695.1 782.682   0
  -8   3   3 26020.2 780.932   1
   8   3  -3 24753.2 723.179   2
  -8  -3   3 27351.2 775.823   5
   8   3  -3 25664.1 754.981   0
  -8  -3   3 26619.6 817.262   6
  -8   3   3 24627.4 733.492   3
  -8  -3   3 25567.4 650.234   1
   7   3  -3 469.880 401.715   2
  -7   3   3 324.152 440.397   3
  -7  -3   3-22.3894 452.378   5
   7  -3  -3 119.393 512.730   0
  -7   3   3 181.044 491.554   5
  -7  -3   3 138.887 360.980   1
  -7   3   3 47.7731 469.180   1
   7   3  -3 606.047 520.548   0
  -7  -3   3 930.443 562.381   6
  -6   3   3 110340. 1102.39   1
  -6   3   3 113589. 1178.37   3
   6  -3  -3 108148. 1061.28   0
  -6  -3   3 112329. 913.639   1
  -6  -3   3 113155. 1113.47   6
   6   3  -3 106392. 1108.30   2
  -6  -3   3 112585. 1050.14   5
   6   3  -3 112142. 1061.73   0
   5  -3  -3 68033.5 822.845   0
  -5   3   3 66825.6 814.043   1
  -5   3   3 67081.9 850.523   3
  -5  -3   3 68663.9 838.919   6
  -5  -3   3 67744.8 638.817   1
   5   3  -3 68124.6 775.062   0
   5   3  -3 65464.3 831.947   2
  -5  -3   3 67027.7 742.440   5
   4   3  -3 1300.67 332.430   2
   4  -3  -3 1060.81 362.741   0
  -4  -3   3 964.181 387.784   6
  -4   3   3 1118.57 331.207   3
  -4   3   3 1207.21 374.409   1
  -4  -3   3 940.120 269.474   5
  -4  -3   3 909.909 195.208   1
   4   3  -3 1022.55 310.993   0
  -3  -3   3 66289.4 702.644   6
  -3   3   3 65435.9 719.756   1
  -3  -3   3 65154.7 448.387   1
   3   3  -3 66277.3 579.434   0
  -3  -3   3 66797.0 529.032   5
   3   3  -3 66599.1 688.904   2
   3  -3  -3 66797.3 684.009   0
  -2  -3   3 192678. 2539.12   1
   2   3  -3 189958. 762.390   0
   2   3  -3 195783. 1067.83   3
   2   3  -3 192609. 980.438   2
  -2   3   3 194015. 1072.15   1
  -1  -3   3 99132.8 777.897   4
   1  -3  -3 101096. 794.940   0
  -1   3   3 100033. 787.418   1
   1   3  -3 100634. 795.908   3
  -1   3   3 96513.1 732.900   2
   1  -3  -3 98777.6 778.147   5
   1   3  -3 99560.5 611.917   2
  -1  -3   3 98175.5 495.784   1
   0   3   3 182825. 1035.63   1
   0  -3  -3 185919. 1064.82   5
   0   3  -3 185739. 1066.21   3
   0  -3   3 186630. 1040.72   4
   0  -3  -3 186962. 1045.12   0
   0   3   3 182544. 790.625   4
   0   3   3 182843. 956.390   2
   1  -3   3 34447.9 524.782   4
   1   3   3 35619.8 555.210   1
   1   3   3 35316.8 463.494   2
  -1  -3  -3 36228.2 574.301   5
  -1  -3  -3 35768.6 540.662   0
   1   3   3 36932.8 480.912   4
  -1   3  -3 36231.5 545.917   3
  -1   3  -3 36680.0 357.531   0
   2   3   3 99045.0 865.370   1
   2   3   3 97862.0 750.388   2
  -2   3  -3 98167.0 878.722   3
   2   3   3 100283. 831.021   4
  -2   3  -3 98065.3 660.027   5
  -2   3  -3 100280. 824.018   1
  -2  -3  -3 99221.6 893.769   5
  -2  -3  -3 101811. 916.944   0
  -2   3  -3 100337. 663.611   0
   2  -3   3 96947.0 853.913   4
  -3   3  -3 30345.4 583.496   3
  -3   3  -3 29883.4 493.925   5
   3  -3   3 31422.4 616.523   4
  -3   3  -3 31921.3 489.403   0
  -3  -3  -3 31993.1 651.086   0
   3   3   3 30613.0 486.977   2
  -3  -3  -3 31030.5 637.883   5
   3   3   3 30691.4 586.608   4
  -3   3  -3 32215.6 589.218   1
  -4  -3  -3 7361.10 527.446   5
   4   3   3 6984.42 346.554   2
  -4  -3  -3 7133.47 539.083   0
  -4   3  -3 7391.47 497.667   1
  -4   3  -3 6676.17 414.840   3
  -4   3  -3 6226.68 406.725   5
  -4  -3  -3 5995.22 173.021   3
   4  -3   3 7002.55 504.959   4
   4   3   3 6818.75 518.043   4
  -5   3  -3 33400.6 677.128   5
  -5  -3  -3 33211.8 384.045   3
  -5   3  -3 32485.1 657.635   3
  -5  -3  -3 32381.6 759.547   5
   5  -3   3 33312.9 733.509   4
  -5   3  -3 33248.8 769.473   1
   5   3   3 32323.3 572.894   2
  -5  -3  -3 34404.3 793.367   0
   5   3   3 34029.2 782.359   4
   6  -3   3 3612.34 596.965   4
  -6   3  -3 3008.26 460.239   3
  -6   3  -3 3215.59 600.125   1
  -6   3  -3 2730.01 483.374   5
  -6  -3  -3 2747.37 603.282   5
   6   3   3 3261.39 648.520   4
  -6  -3  -3 3007.77 228.979   3
  -6  -3  -3 2993.36 563.770   0
   6   3   3 2817.79 373.033   2
   7   3   3 5646.41 434.942   2
   7  -3   3 4688.84 359.481   2
  -7   3  -3 5317.97 504.471   3
  -7  -3  -3 6018.78 726.153   0
  -7   3  -3 5541.90 696.994   1
   7   3   3 5719.28 705.836   4
  -7  -3  -3 6207.29 738.165   5
  -7  -3  -3 5714.45 307.156   3
   7  -3   3 5800.37 674.619   4
  -7   3  -3 5466.32 579.720   5
   8  -3   3 517.822 349.435   2
  -8  -3  -3 449.081 294.711   3
  -8   3  -3 453.216 491.923   3
   8   3   3 914.441 797.930   4
  -8  -3  -3 466.261 750.424   0
   8   3   3 756.618 428.575   2
  -8   3  -3 230.530 628.504   5
  -8  -3  -3 647.516 767.855   5
  -8   3  -3 454.099 728.557   1
   8  -3   3 604.015 731.463   4
   9   3   3 4919.01 914.757   4
   9  -3   3 4039.05 439.536   2
   9  -3   3 4634.07 804.419   4
  -9  -3  -3 4929.34 896.887   0
  -9   3  -3 4652.68 763.062   5
  -9  -3  -3 5886.22 907.359   5
   9   3   3 4558.96 522.520   2
  -9   3  -3 5127.46 792.760   1
  -9   3  -3 4264.91 625.089   3
  10   3   3 1082.80 526.215   2
 -10   3  -3 1294.45 787.812   5
 -10   3  -3 673.809 604.627   3
  10  -3   3 984.008 901.174   4
 -10  -3  -3 803.101 952.370   5
 -10   3  -3 1129.46 871.806   1
  10   3   3 1053.64 945.983   4
 -10  -3  -3 1594.36 952.251   0
 -11  -3  -3 4214.99 1053.48   0
  11   3   3 5040.68 622.131   2
 -11   3  -3 5584.00 850.387   5
 -11  -3  -3 4543.07 1058.32   5
 -11   3  -3 5004.39 722.761   3
 -11   3  -3 5466.21 960.924   1
  11   3   3 6193.70 1087.10   4
  11  -3   3 4720.60 1037.26   4
 -12  -3  -3-29.1420 1084.77   5
 -12   3  -3 367.381 720.597   3
 -12  -3  -3 377.908 1068.10   0
  12   3   3 268.679 588.800   2
 -12   3  -3 162.039 888.992   1
  12   3   3-163.092 1095.34   4
 -12   3  -3 301.055 858.519   5
  12  -3   3 391.592 1061.59   4
 -13   3  -3 1738.93 952.154   1
 -13   3  -3 1840.03 750.560   3
 -13   3  -3 2303.36 1048.33   5
  13   3   3 1855.35 685.703   2
 -13  -3  -3 2201.85 1068.88   5
  13   3   3 3182.74 1190.16   4
 -13  -3  -3 2565.70 1190.12   0
  13  -3   3 1944.48 1062.17   4
  14  -3   3 1769.62 1134.84   4
 -14   3  -3 886.503 1065.35   5
 -14  -3  -3 1551.08 1199.85   5
 -14   3  -3 869.617 750.965   3
 -14   3  -3 878.536 1053.88   1
 -14  -3  -3 1256.49 1266.37   0
  15  -3   3 294.537 1239.68   4
 -15  -3  -3 429.172 1194.20   5
 -15   3  -3 960.324 1198.65   1
 -15   3  -3 863.200 1017.15   5
 -15   3  -3 618.074 783.953   3
 -15  -3  -3-107.731 1377.34   0
 -16  -3  -3 769.635 1404.15   5
 -16  -3  -3 697.430 1368.50   0
 -16   3  -3 969.854 1213.80   5
  16  -3   3 845.481 1299.48   4
 -17   3  -3 2135.67 1395.49   5
 -17  -3  -3 1173.67 1332.06   0
  17  -3   3 859.768 1225.81   4
 -17  -3  -3 1155.21 1272.93   5
 -18   3  -3 564.862 1520.74   0
 -18  -3  -3 523.156 1378.99   0
 -18  -3  -3 705.402 1347.55   5
 -18   3  -3 810.369 1332.05   5
 -20   4   3-88.9558 1185.67   3
  20  -4  -3-12.5738 976.229   2
 -20  -4   3 1141.68 1302.01   5
 -20   4   3 54.2784 1183.37   5
  19  -4  -3 116.936 1094.95   2
  19   4  -3 472.282 1057.59   2
 -19  -4   3 574.553 1517.89   5
 -19   4   3 188.508 1147.03   3
 -19   4   3 123.427 1258.53   5
 -18  -4   3 153.160 1115.04   1
 -18   4   3-128.788 1085.43   3
 -18  -4   3 669.680 1194.64   5
  18   4  -3 695.625 1121.61   2
  18  -4  -3-120.223 1051.93   2
 -18   4   3-177.982 1363.93   5
  17   4  -3 151.178 901.063   2
  17  -4  -3 263.413 1275.16   0
 -17  -4   3 75.7116 1287.85   5
 -17   4   3 475.182 1022.90   3
 -17  -4   3-48.9583 1003.61   1
  16  -4  -3 448.507 817.468   2
 -16   4   3 189.058 1154.51   5
 -16  -4   3 977.176 1187.71   5
 -16  -4   3 254.220 868.527   1
 -16   4   3 1054.30 1145.19   1
  16   4  -3 421.941 909.834   2
 -16   4   3-83.5220 948.725   3
  16  -4  -3-57.8147 1214.73   0
 -15   4   3 989.132 882.638   3
  15   4  -3 729.897 924.104   2
 -15   4   3 399.190 1010.67   5
 -15   4   3 1020.07 896.442   1
  15  -4  -3 765.873 829.234   2
 -15  -4   3 872.894 772.650   1
  15  -4  -3 617.174 1169.24   0
 -15  -4   3 1150.48 1024.39   5
  14  -4  -3 72.6786 1027.81   0
 -14  -4   3 850.967 1058.90   5
 -14  -4   3 26.5287 600.946   3
 -14   4   3 833.550 987.860   1
 -14  -4   3-98.7946 722.735   1
 -14   4   3 121.227 812.156   3
 -14   4   3 323.527 1022.79   5
  14   4  -3 465.231 874.497   2
 -13   4   3 10219.3 1048.39   5
 -13  -4   3 8188.56 678.214   3
 -13  -4   3 8056.73 778.419   1
 -13   4   3 9789.26 1034.99   1
  13  -4  -3 8945.67 1031.62   0
 -13  -4   3 8093.76 1062.51   5
  13   4  -3 7794.76 910.861   2
 -13   4   3 9160.24 894.585   3
 -12  -4   3 5810.64 617.002   3
  12  -4  -3 5999.43 968.455   0
  12   4  -3 4819.41 799.244   2
 -12  -4   3 6677.17 710.227   1
 -12   4   3 7191.46 911.894   5
 -12  -4   3 5983.34 953.975   5
 -12   4   3 6614.95 945.581   1
 -12   4   3 6200.42 847.679   3
 -11   4   3 5902.12 854.036   5
  11   4  -3 5952.94 798.341   2
 -11  -4   3 4965.90 631.903   1
 -11   4   3 5461.16 839.031   1
 -11  -4   3 6127.99 834.794   5
 -11   4   3 5752.28 800.885   3
  11  -4  -3 4889.65 889.435   0
 -10   4   3 14027.7 812.259   3
 -10   4   3 14468.7 834.753   5
 -10   4   3 15712.5 851.265   1
 -10  -4   3 14886.5 683.528   1
 -10  -4   3 16088.7 870.245   5
  10  -4  -3 15125.3 878.940   0
  10   4  -3 13357.6 780.254   2
  10   4  -3 14578.5 843.750   0
  -9   4   3 74326.8 1218.28   3
   9   4  -3 71799.9 1172.80   2
  -9  -4   3 75509.8 1011.01   1
  -9   4   3 76313.8 1224.46   1
   9   4  -3 76621.9 1210.69   0
  -9   4   3 77739.5 1220.98   5
  -9  -4   3 79557.5 1287.20   6
   9  -4  -3 77557.0 1216.80   0
  -9  -4   3 77866.4 1216.92   5
  -8   4   3 72578.0 1128.35   3
  -8  -4   3 75827.1 919.721   1
  -8   4   3 76607.8 1139.88   1
   8  -4  -3 72976.2 1098.07   0
  -8  -4   3 75560.3 1164.32   6
  -8  -4   3 77191.9 1088.78   5
   8   4  -3 76859.1 1111.57   0
  -7   4   3 36559.3 842.636   3
   7   4  -3 38031.6 788.310   0
  -7   4   3 36980.3 804.987   1
   7  -4  -3 36285.8 777.176   0
  -7  -4   3 37590.2 630.973   1
  -7  -4   3 37711.4 866.650   6
   7   4  -3 35231.6 799.985   2
  -7  -4   3 35692.0 764.991   5
   6   4  -3 3551.07 422.978   0
  -6   4   3 3532.36 468.430   3
   6  -4  -3 3503.00 463.547   0
  -6  -4   3 3606.64 535.004   6
  -6  -4   3 3773.62 325.682   1
  -6   4   3 3492.31 466.263   1
   6   4  -3 3313.65 429.412   2
  -6  -4   3 4027.75 443.069   5
  -5  -4   3 111980. 1078.84   6
  -5   4   3 114058. 1088.21   1
   5  -4  -3 109744. 994.909   0
  -5  -4   3 111631. 767.415   1
   5   4  -3 110548. 1059.39   2
  -5   4   3 112449. 1107.57   3
  -5  -4   3 113897. 939.714   5
  -4  -4   3 46205.4 554.564   5
  -4   4   3 46791.0 698.689   1
   4   4  -3 46178.9 669.363   2
   4   4  -3 46948.8 585.419   0
   4  -4  -3 45124.3 647.343   0
  -4  -4   3 46291.1 698.454   6
  -4  -4   3 47751.8 431.201   1
  -4   4   3 47409.4 725.352   3
  -3   4   3 531.717 312.323   1
  -3  -4   3 593.764 201.964   5
  -3   4   3 653.306 284.152   3
  -3  -4   3 396.247 334.838   6
  -3  -4   3 558.493 120.021   1
   3   4  -3 661.903 302.025   2
   3   4  -3 659.871 235.466   0
   3  -4  -3 665.425 278.909   0
   2   4  -3 7051.07 132.738   1
  -2   4   3 7086.58 342.349   3
  -2  -4   3 7195.43 136.604   1
   2   4  -3 7333.25 347.930   3
   2  -4  -3 7081.67 384.032   0
  -2   4   3 6874.67 360.960   1
   2   4  -3 7184.98 317.784   2
  -2   4   3 7538.11 355.859   2
  -1  -4   3 608.164 127.100   1
  -1   4   3 657.877 311.190   1
   1  -4  -3 542.147 304.100   5
  -1   4   3 415.811 277.149   2
  -1   4   3 583.569 215.462   3
  -1  -4   3 684.528 300.845   4
   1  -4  -3 521.570 125.017   6
   1   4  -3 642.383 307.288   3
   1   4  -3 497.784 200.091   2
   1  -4  -3 693.357 333.129   0
   0   4   3 331900. 5546.49   1
   0   4  -3 327316. 4359.54   2
   0   4   3 334458. 4153.57   4
   0  -4  -3 334368. 4015.46   6
   0   4  -3 332622. 5908.03   3
   0  -4  -3 336134. 1481.15   5
   0  -4  -3 331405. 1446.38   0
   0  -4   3 332822. 5586.67   4
   0   4   3 330459. 4173.65   3
   0   4   3 320226. 5535.51   2
  -1   4  -3 256615. 1380.18   3
  -1  -4  -3 254258. 1360.14   5
  -1   4  -3 249815. 3548.08   2
   1   4   3 256949. 1293.08   1
   1  -4   3 260584. 1308.01   4
  -1   4  -3 257351. 4294.80   1
   1   4   3 248293. 4935.83   2
   1   4   3 251750. 4357.06   4
  -1  -4  -3 254737. 1338.08   0
   2   4   3 35714.6 588.067   1
   2   4   3 35417.6 560.588   4
  -2   4  -3 32990.6 394.989   5
  -2   4  -3 32518.3 344.531   2
  -2  -4  -3 34649.7 642.102   0
   2   4   3 34339.6 529.388   2
  -2   4  -3 35170.5 539.357   1
  -2  -4  -3 35905.4 654.626   5
  -2   4  -3 34075.4 392.446   0
  -2   4  -3 33451.3 592.319   3
   2  -4   3 33339.3 566.128   4
  -3   4  -3 33000.1 617.413   3
  -3   4  -3 36727.0 630.739   1
   3   4   3 33196.5 544.498   2
   3   4   3 35780.2 675.480   4
  -3  -4  -3 34104.6 664.167   5
  -3   4  -3 33478.0 483.482   5
   3  -4   3 35801.8 646.919   4
  -3  -4  -3 36698.3 698.301   0
   4   4   3 517845. 8018.98   2
  -4  -4  -3 532427. 2327.76   5
  -4  -4  -3 541576. 2330.53   0
   4  -4   3 544161. 8689.28   4
  -4   4  -3 521598. 9052.48   3
  -4   4  -3 515581. 7441.99   5
  -4   4  -3 543789. 8974.07   1
   4   4   3 527145. 9002.35   4
  -5   4  -3 195117. 1506.30   3
   5  -4   3 204788. 1516.30   4
   5   4   3 194865. 1341.84   2
  -5   4  -3 189875. 1319.39   5
  -5  -4  -3 201606. 1600.02   5
   5   4   3 202313. 1599.19   4
  -5   4  -3 202435. 1568.17   1
  -5  -4  -3 203123. 1599.81   0
   6   4   3 45829.5 754.119   2
  -6   4  -3 47994.8 965.460   1
  -6  -4  -3 45809.0 969.820   5
  -6  -4  -3 46903.0 974.159   0
  -6  -4  -3 44663.3 432.495   3
  -6   4  -3 43385.3 799.781   5
   6  -4   3 46827.1 917.693   4
  -6   4  -3 45897.4 876.643   3
   6   4   3 47159.1 1005.00   4
  -7   4  -3 35600.2 837.255   3
  -7   4  -3 36059.3 833.478   5
   7   4   3 36536.0 758.290   2
  -7  -4  -3 37823.7 1031.48   5
  -7   4  -3 38114.1 981.802   1
   7  -4   3 39059.1 940.010   4
  -7  -4  -3 36464.1 980.828   0
   7   4   3 39434.0 1031.47   4
   8   4   3 30282.0 767.895   2
   8   4   3 32155.6 1075.82   4
  -8   4  -3 31712.7 983.857   1
  -8  -4  -3 32658.0 1075.89   0
  -8   4  -3 31437.0 895.554   5
  -8   4  -3 30016.8 847.800   3
   8  -4   3 32518.6 992.188   4
  -8  -4  -3 33219.1 1096.49   5
  -9   4  -3 7246.37 712.435   3
   9  -4   3 6334.89 470.461   2
   9   4   3 6512.62 575.283   2
   9  -4   3 8670.20 894.569   4
  -9   4  -3 7925.14 874.465   1
  -9  -4  -3 7039.80 944.590   5
   9   4   3 8715.44 961.411   4
  -9  -4  -3 8605.71 991.252   0
  -9   4  -3 6694.70 735.888   5
  10   4   3 989.492 532.619   2
 -10   4  -3 1066.79 775.083   5
 -10   4  -3 1016.50 658.485   3
  10   4   3 1374.58 919.489   4
 -10  -4  -3 573.548 972.167   0
 -10  -4  -3 1534.10 964.498   5
 -10   4  -3 1261.06 793.551   1
  10  -4   3 818.200 834.045   4
 -11   4  -3 10740.9 920.267   5
 -11   4  -3 10505.3 834.673   3
 -11  -4  -3 10661.0 1156.00   0
 -11  -4  -3 10425.5 1092.66   5
 -11   4  -3 10225.4 945.890   1
  11  -4   3 9352.97 1038.61   4
  11   4   3 9262.11 707.324   2
  11   4   3 10478.9 1046.85   4
 -12   4  -3 678.135 884.358   5
 -12   4  -3 1264.35 792.777   3
  12   4   3 1095.42 660.153   2
 -12  -4  -3 1318.43 1151.95   0
  12  -4   3 825.802 1016.86   4
 -12   4  -3 1185.63 865.212   1
  12   4   3 626.201 1065.16   4
 -12  -4  -3 1168.95 1089.26   5
 -13  -4  -3 201.772 1175.32   5
 -13   4  -3 135.708 972.608   5
 -13   4  -3 192.529 748.787   3
 -13   4  -3 250.530 884.449   1
 -13  -4  -3 145.180 1142.89   0
  13   4   3 453.336 666.150   2
 -14   4  -3 237.952 1016.93   5
 -14   4  -3 635.186 824.896   3
 -14   4  -3 252.018 974.690   1
 -14  -4  -3 973.288 1302.12   0
  14  -4   3 735.649 1072.56   4
 -14  -4  -3 822.318 1113.64   5
 -15  -4  -3 1138.17 1231.10   0
 -15   4  -3 282.888 896.077   3
 -15   4  -3 504.524 1076.82   5
 -15   4  -3 167.669 1184.47   1
 -15  -4  -3 103.232 1297.55   5
 -16  -4  -3 1625.69 1237.63   5
 -16  -4  -3 1528.05 1505.56   0
 -16   4  -3 1100.09 1226.85   5
 -16   4  -3 1175.61 965.018   3
  16  -4   3 642.473 1103.84   4
 -17  -4  -3-206.121 1503.50   5
 -17   4  -3 149.481 1079.03   5
 -17  -4  -3 616.572 1593.65   0
  17  -4   3 874.115 1430.43   4
 -18   4  -3 528.515 1302.21   0
 -18   4  -3 81.0164 1398.80   5
 -18  -4  -3 701.053 1376.04   5
 -20  -5   3 340.656 1202.94   5
 -20   5   3 283.531 1017.32   3
  20   5  -3 621.987 1039.30   2
 -19   5   3 329.162 1002.44   3
 -19  -5   3-212.580 1487.51   5
  19  -5  -3-9.77442 960.310   2
  19   5  -3 384.351 1186.85   2
 -19   5   3 1118.69 1448.89   5
 -18   5   3 18.4000 1355.69   5
  18  -5  -3 370.272 910.587   2
 -18   5   3-184.056 1066.87   3
  18   5  -3 320.383 1130.09   2
 -18  -5   3-46.6260 1186.57   5
  17  -5  -3 448.324 1168.06   0
 -17  -5   3 108.265 981.724   1
  17  -5  -3 472.812 919.421   2
 -17  -5   3 277.572 1321.02   5
  17   5  -3 279.028 986.797   2
 -17   5   3 128.821 1162.28   5
 -17   5   3 244.658 1065.54   3
 -16  -5   3 790.961 906.018   1
  16   5  -3 351.632 894.551   2
 -16  -5   3-88.7234 1043.44   5
 -16   5   3 186.560 1021.70   3
  16  -5  -3 640.847 898.231   2
  16  -5  -3 924.688 1235.55   0
 -16   5   3 746.785 1130.06   5
 -16   5   3 171.132 1105.57   1
 -15  -5   3 736.653 763.885   1
 -15   5   3 658.306 1139.51   5
 -15  -5   3 486.182 1154.66   5
  15  -5  -3 433.206 1166.24   0
  15   5  -3 597.425 901.609   2
 -15   5   3 426.505 901.723   3
 -15   5   3 734.574 972.702   1
 -14   5   3 4212.62 896.877   3
 -14  -5   3 4720.66 1011.26   5
 -14   5   3 4524.48 1102.92   5
  14   5  -3 4179.61 949.420   2
 -14  -5   3 4044.46 799.610   1
 -14   5   3 4887.46 1061.68   1
  14  -5  -3 4602.34 1071.37   0
  13   5  -3 1903.99 870.977   2
 -13   5   3 1335.33 913.924   5
 -13  -5   3 1331.49 704.242   1
 -13   5   3 1982.44 958.654   1
 -13  -5   3 1574.23 587.103   3
  13  -5  -3 1718.32 971.790   0
 -13  -5   3 1066.00 950.318   5
 -13   5   3 1242.26 884.907   3
 -12  -5   3 8933.50 721.419   1
 -12  -5   3 8332.91 640.350   3
 -12  -5   3 10322.1 1008.07   5
  12   5  -3 8548.33 874.528   2
 -12   5   3 8891.69 967.542   1
 -12   5   3 7984.39 988.232   5
 -12   5   3 8404.05 883.592   3
  12  -5  -3 9401.46 1020.26   0
 -11   5   3 1438.36 824.338   5
  11  -5  -3 1235.21 802.173   0
 -11   5   3 1095.58 769.749   3
 -11  -5   3 1381.84 811.677   5
 -11  -5   3 1499.13 603.299   1
 -11   5   3 1404.89 838.204   1
  11   5  -3 1335.59 730.901   2
 -10   5   3 4768.87 720.414   3
 -10  -5   3 4341.34 741.838   5
 -10  -5   3 5207.31 903.662   6
 -10   5   3 5086.19 748.510   1
  10   5  -3 4364.53 708.477   2
  10  -5  -3 4810.28 735.272   0
 -10  -5   3 5091.32 550.455   1
  -9  -5   3 18481.1 634.897   1
  -9   5   3 16821.1 833.398   3
   9   5  -3 17086.5 774.699   2
  -9  -5   3 17189.8 786.887   5
   9  -5  -3 16847.8 793.546   0
  -9   5   3 16570.8 802.823   1
  -9  -5   3 18892.0 937.776   6
  -8  -5   3 26777.2 898.453   6
  -8   5   3 26579.8 824.460   3
   8   5  -3 27363.1 800.108   0
  -8   5   3 26047.3 829.072   1
   8  -5  -3 25362.8 774.182   0
  -8  -5   3 28185.4 621.653   1
  -8  -5   3 28087.8 788.359   5
   8   5  -3 26368.7 824.231   2
   7  -5  -3 6497.89 571.050   0
  -7   5   3 6707.02 567.089   3
  -7   5   3 5693.91 570.709   1
   7   5  -3 6016.03 552.834   0
  -7  -5   3 6060.06 520.982   5
   7   5  -3 5834.14 548.530   2
  -7  -5   3 5868.90 675.536   6
  -7  -5   3 6049.73 371.631   1
   6   5  -3 62132.9 947.921   2
  -6   5   3 65194.6 990.639   3
   6  -5  -3 62343.3 880.177   0
   6   5  -3 61398.7 845.178   0
  -6   5   3 64517.3 947.402   1
  -6  -5   3 64159.1 666.409   1
  -6  -5   3 63447.3 974.172   6
  -6  -5   3 63447.5 839.860   5
  -5   5   3 37896.3 741.726   3
   5   5  -3 34776.6 610.090   0
  -5   5   3 35756.9 713.690   1
   5   5  -3 34536.5 667.370   2
  -5  -5   3 35516.3 600.489   5
   5  -5  -3 36167.3 660.468   0
  -5  -5   3 36196.0 444.923   1
  -5  -5   3 34643.7 724.053   6
  -4   5   3 15014.4 491.191   3
   4   5  -3 13967.3 489.772   2
   4  -5  -3 14175.1 463.235   0
  -4  -5   3 13552.9 382.021   5
   4   5  -3 13767.5 393.003   0
  -4  -5   3 13778.8 518.253   6
  -4  -5   3 14008.0 240.443   1
  -4   5   3 14002.4 488.329   1
   3  -5  -3 10792.7 424.766   0
[truncated: 1,166,789 more chars]
