# Supplementary material for: 9-(3-Bromo-5-chloro-2-hy­droxy­phen­yl)-10-(2-hy­droxy­eth­yl)-3,6-diphenyl-3,4,9,10-tetra­hydro­acridine-1,8(2H,5H)-dione
Source: Acta Crystallogr Sect E Struct Rep Online. 2014 May 17;70(Pt 6):o663–4. doi: 10.1107/S1600536814010460 (PMC4051074; doi:10.1107/S1600536814010460)
Supplement: Supplementary file 2 [file e-70-0o663-Isup2.hkl]

#
# h,k,l, Fc-squared, Fo-squared, sigma(Fo-squared), status flag
#
data_I
_shelx_title ' NEW-449 in P2(1)/c'
_shelx_refln_list_code          4
_shelx_F_calc_maximum      233.39
_exptl_crystal_F_000      1264.00
_reflns_d_resolution_high  0.6795

loop_
 _space_group_symop_operation_xyz
 'x, y, z'
 '-x, y+1/2, -z+1/2'
 '-x, -y, -z'
 'x, -y-1/2, z-1/2'

_cell_length_a    14.7307
_cell_length_b    15.4874
_cell_length_c    13.6541
_cell_angle_alpha  90.000
_cell_angle_beta  107.110
_cell_angle_gamma  90.000

_shelx_F_squared_multiplier     1.000

loop_
 _refln_index_h
 _refln_index_k
 _refln_index_l
 _refln_F_squared_calc
 _refln_F_squared_meas
 _refln_F_squared_sigma
 _refln_observed_status
   3   0   0       1908.91       2080.34        91.43 o
   4   0   0       2660.93       2390.26        27.48 o
   5   0   0        650.82        723.04        12.55 o
   6   0   0       1187.98       1255.97        19.14 o
   7   0   0        756.86        711.30        20.81 o
   8   0   0         14.00         10.48        12.21 o
   9   0   0       2032.10       2020.52        29.96 o
  10   0   0         17.47         16.53        16.26 o
  11   0   0       1402.14       1291.02        27.08 o
  12   0   0        312.63        372.80        23.01 o
  13   0   0        213.55        258.86        24.01 o
  14   0   0        347.74        287.28        25.92 o
  15   0   0        101.25        128.04        26.94 o
  16   0   0         44.39         64.41        34.49 o
  17   0   0          1.03         38.66        44.93 o
  18   0   0         26.61         35.71        77.64 o
  19   0   0          1.31        -11.92        79.33 o
   3   1   0        773.01        894.48        13.23 o
   4   1   0        287.22        341.81         7.22 o
   5   1   0        641.65        661.08         8.28 o
   6   1   0       1641.15       1769.52        15.56 o
   7   1   0        193.98        148.32         8.47 o
   8   1   0        234.38        273.74         9.56 o
   9   1   0       1278.56       1123.40        14.12 o
  10   1   0       2452.24       2662.27        39.18 o
  11   1   0       1200.09       1046.91        16.81 o
  12   1   0       1589.66       1657.68        25.70 o
  13   1   0       1377.69       1151.09        20.92 o
  14   1   0        185.29        194.40        17.78 o
  15   1   0         81.26         85.20        19.93 o
  16   1   0         15.44         19.24        22.12 o
  17   1   0         48.23         51.74        34.41 o
  18   1   0          0.32         15.35        55.06 o
  19   1   0          9.40         20.53        88.03 o
   2   2   0        473.39        553.92        26.12 o
   3   2   0       2564.94       2340.48        26.28 o
   4   2   0        223.15        227.79         7.34 o
   5   2   0        433.58        429.64         7.51 o
   6   2   0        361.71        338.31         8.17 o
   7   2   0          0.03         11.13         8.25 o
   8   2   0        415.13        435.64        11.20 o
   9   2   0       1450.72       1375.55        16.62 o
  10   2   0          6.17         42.99        12.16 o
  11   2   0       1928.61       1782.62        28.07 o
  12   2   0       2283.25       2456.35        24.09 o
  13   2   0         76.82         63.65        15.72 o
  14   2   0          3.76         10.95        18.89 o
  15   2   0        126.44        112.74        21.07 o
  16   2   0         43.53         32.35        21.22 o
  17   2   0          6.82         16.67        28.44 o
  18   2   0          0.27         32.27        37.50 o
  19   2   0          0.67         62.79        64.55 o
   1   3   0       6161.05       7106.35        30.60 o
   2   3   0      27683.55      31323.33       186.41 o
   3   3   0      23177.99      24090.64       186.72 o
   4   3   0        596.64        767.57        16.05 o
   5   3   0       1739.41       2090.21        20.46 o
   6   3   0       3154.26       3043.98        21.94 o
   7   3   0       3197.85       2934.38        33.99 o
   8   3   0         68.56         93.61         9.66 o
   9   3   0        509.78        503.32        12.80 o
  10   3   0       1306.00       1277.12        28.37 o
  11   3   0        559.87        554.73        15.35 o
  12   3   0         10.34         18.79        14.09 o
  13   3   0         15.12         10.51        17.43 o
  14   3   0         54.96         70.12        19.84 o
  15   3   0          6.58         20.28        20.18 o
  16   3   0          1.76         17.61        24.12 o
  17   3   0         45.04         39.29        28.95 o
  18   3   0         28.76         41.30        32.79 o
  19   3   0          0.63         12.57        59.04 o
   0   4   0       2429.95       3023.18        13.93 o
   1   4   0         62.14         90.32         4.03 o
   2   4   0        424.12        418.48         9.94 o
   3   4   0        704.46        758.04        10.76 o
   4   4   0        410.98        453.33         8.22 o
   5   4   0       1371.36       1474.44        13.40 o
   6   4   0       1331.40       1492.27        13.96 o
   7   4   0          4.13         32.94         8.46 o
   8   4   0       1254.39       1276.72        13.86 o
   9   4   0         42.70         45.31        11.22 o
  10   4   0         49.21         62.91        12.44 o
  11   4   0        123.33         84.24        13.71 o
  12   4   0          0.44          9.18        17.70 o
  13   4   0         28.45         36.35        17.58 o
  14   4   0          3.43         24.74        21.05 o
  15   4   0          0.53         13.76        22.77 o
  16   4   0         35.39         48.95        24.52 o
  17   4   0         12.05          7.67        28.08 o
  18   4   0          0.35         35.11        33.98 o
  19   4   0          1.63          4.31        38.85 o
   1   5   0        800.63        950.99        12.61 o
   2   5   0        657.35        668.96         7.07 o
   3   5   0         79.03         96.94         5.71 o
   4   5   0         31.02         84.71        10.58 o
   5   5   0        114.15        129.22        11.61 o
   6   5   0       9766.76      10040.27        45.98 o
   7   5   0       3824.96       4092.09        38.38 o
   8   5   0        989.12        990.37        13.25 o
   9   5   0       2196.78       2131.47        27.19 o
  10   5   0        579.76        525.93        16.59 o
  11   5   0         10.66          6.70        16.08 o
  12   5   0        260.06        274.54        19.24 o
  13   5   0          2.17         14.84        21.23 o
  14   5   0         53.16         71.00        19.15 o
  15   5   0         85.51         58.60        24.61 o
  16   5   0         69.03         90.88        26.37 o
  17   5   0         41.95         42.52        32.47 o
  18   5   0         21.75         29.20        35.69 o
  19   5   0         10.13         48.50        33.40 o
   0   6   0       2231.70       2138.86        13.94 o
   1   6   0       4511.19       4162.98        16.46 o
   2   6   0       2781.24       3060.65        14.59 o
   3   6   0       1762.13       1770.22        14.82 o
   4   6   0        176.66        121.39         7.69 o
   5   6   0        219.52        260.20         9.48 o
   6   6   0       1251.29       1382.44        14.19 o
   7   6   0         96.88        126.29        11.47 o
   8   6   0        948.23        985.14        14.13 o
   9   6   0        239.71        218.80        14.13 o
  10   6   0          5.91          8.16        15.95 o
  11   6   0         26.64         23.20        16.02 o
  12   6   0        132.77        159.86        18.19 o
  13   6   0        240.26        243.56        20.85 o
  14   6   0        174.85        119.47        21.80 o
  15   6   0         12.56         29.76        28.31 o
  16   6   0         36.86         85.75        31.69 o
  17   6   0          1.49         16.82        33.77 o
  18   6   0          2.10         33.86        33.37 o
  19   6   0         10.68         31.95        37.20 o
   1   7   0        264.55        273.41         4.73 o
   2   7   0       1831.69       1898.23        10.89 o
   3   7   0          8.80         33.69         5.01 o
   4   7   0        318.24        301.98         7.71 o
   5   7   0       3460.33       3948.28        25.89 o
   6   7   0       1274.73       1390.17        18.58 o
   7   7   0         62.95         47.08        11.84 o
   8   7   0        287.52        346.91        14.44 o
   9   7   0        872.64        891.03        18.58 o
  10   7   0         55.94         79.07        16.99 o
  11   7   0         65.70         43.13        18.02 o
  12   7   0          2.03         16.57        18.81 o
  13   7   0        308.79        316.91        23.42 o
  14   7   0          2.14          9.53        22.81 o
  15   7   0          0.48         20.06        24.92 o
  16   7   0         87.03         90.89        30.27 o
  17   7   0         46.76         55.00        31.99 o
  18   7   0          4.23         14.72        40.52 o
  19   7   0          2.67          4.32        40.12 o
   0   8   0       9942.95       9768.59        70.88 o
   1   8   0       2485.58       2429.74        12.33 o
   2   8   0       2411.53       2297.26        14.53 o
   3   8   0      10729.72      11001.41        49.66 o
   4   8   0      10236.05      10318.71        54.77 o
   5   8   0        164.87        188.27         8.83 o
   6   8   0        208.45        243.23        11.48 o
   7   8   0       1527.27       1573.30        17.43 o
   8   8   0         25.45         13.64        13.51 o
   9   8   0        203.15        261.63        16.66 o
  10   8   0         71.09         97.22        17.19 o
  11   8   0         36.25         56.02        17.45 o
  12   8   0        403.09        387.04        20.16 o
  13   8   0        522.08        487.74        26.46 o
  14   8   0        288.52        329.52        26.34 o
  15   8   0          7.56         24.42        26.57 o
  16   8   0         19.28         25.81        30.26 o
  17   8   0          0.46         14.47        30.37 o
  18   8   0          4.09         24.39        36.54 o
  19   8   0          1.97         37.87        74.85 o
   1   9   0        438.78        577.81         6.85 o
   2   9   0        749.92        696.48         7.93 o
   3   9   0        314.52        302.29         6.72 o
   4   9   0        637.96        642.96         9.06 o
   5   9   0         76.64         62.13         8.54 o
   6   9   0       1299.71       1406.49        14.02 o
   7   9   0        618.01        601.29        14.72 o
   8   9   0         64.19         53.16        14.22 o
   9   9   0        282.02        272.84        16.27 o
  10   9   0          2.75          5.91        20.78 o
  11   9   0          2.42         11.19        21.31 o
  12   9   0         34.45         27.79        22.88 o
  13   9   0        154.43        148.46        27.60 o
  14   9   0         36.21         51.27        29.61 o
  15   9   0         12.54         35.40        33.30 o
  16   9   0          0.10         21.03        34.95 o
  17   9   0         33.84         36.59        37.39 o
  18   9   0          3.04         41.98        52.47 o
   0  10   0       1282.84       1401.18        11.70 o
   1  10   0       1323.39       1211.86         8.55 o
   2  10   0       2262.76       2200.31        11.07 o
   3  10   0       1800.84       1782.89        15.36 o
   4  10   0        161.85        178.48        10.31 o
   5  10   0        547.23        519.49        13.57 o
   6  10   0        213.09        228.83        15.81 o
   7  10   0        118.23        121.73        16.89 o
   8  10   0        378.52        395.82        19.89 o
   9  10   0         12.50         14.14        19.35 o
  10  10   0         18.76         22.82        21.94 o
  11  10   0        298.63        293.09        25.11 o
  12  10   0        171.49        204.14        27.88 o
  13  10   0          7.73         22.67        29.92 o
  14  10   0         11.69         23.86        30.28 o
  15  10   0        132.27        166.41        34.95 o
  16  10   0         31.63         25.29        33.74 o
  17  10   0         10.14         22.76        38.19 o
  18  10   0          2.85         29.59        50.73 o
   1  11   0         26.49         32.50         9.74 o
   2  11   0       1330.86       1256.77        12.21 o
   3  11   0       2361.15       2462.22        17.22 o
   4  11   0        266.58        260.17        12.85 o
   5  11   0        535.04        466.63        17.80 o
   6  11   0       1313.03       1348.52        21.40 o
   7  11   0        427.42        468.87        18.96 o
   8  11   0         16.64         23.53        18.43 o
   9  11   0        280.02        336.21        21.54 o
  10  11   0        283.18        321.41        23.25 o
  11  11   0          1.90         12.95        24.71 o
  12  11   0          3.70          8.31        34.69 o
  13  11   0          7.52         11.96        30.88 o
  14  11   0         23.04         52.98        30.55 o
  15  11   0         50.00         55.57        35.61 o
  16  11   0          9.58         16.57        37.43 o
  17  11   0          3.68         10.23        37.94 o
   0  12   0         55.25         53.59        14.66 o
   1  12   0        113.07         97.41        10.56 o
   2  12   0        624.69        662.85        15.51 o
   3  12   0         71.18        101.87        15.83 o
   4  12   0          0.11          5.86        16.21 o
   5  12   0        109.32        104.21        15.06 o
   6  12   0         88.65         86.65        16.38 o
   7  12   0        162.66        169.60        18.08 o
   8  12   0         30.05         23.17        18.81 o
   9  12   0          3.42         20.24        20.41 o
  10  12   0         10.02         38.07        22.60 o
  11  12   0          0.12          9.32        25.03 o
  12  12   0         48.55         55.61        27.41 o
  13  12   0        100.58        116.42        29.62 o
  14  12   0         13.85         65.87        33.29 o
  15  12   0          0.72          8.54        42.54 o
  16  12   0         15.11         39.95        38.26 o
  17  12   0          1.48          4.57        72.63 o
   1  13   0         37.38         58.85        16.74 o
   2  13   0        396.60        434.39        21.12 o
   3  13   0        702.37        663.22        25.72 o
   4  13   0        777.54        746.94        23.13 o
   5  13   0        625.63        589.60        24.53 o
   6  13   0        218.37        259.23        24.50 o
   7  13   0          7.33         -3.15        24.35 o
   8  13   0        104.04        122.06        26.13 o
   9  13   0        477.63        475.46        26.28 o
  10  13   0        121.73        134.82        22.88 o
  11  13   0         92.17        139.64        26.36 o
  12  13   0        176.68        180.34        28.72 o
  13  13   0         43.08         69.81        30.36 o
  14  13   0         17.39          4.10        32.70 o
  15  13   0          7.06         15.06        37.62 o
  16  13   0          1.73         86.02        61.01 o
   0  14   0       5031.08       5049.90        82.52 o
   1  14   0       1608.23       1492.11        24.51 o
   2  14   0        247.99        263.44        21.54 o
   3  14   0          9.68         16.35        19.81 o
   4  14   0         16.85         11.47        23.45 o
   5  14   0         12.36          0.77        26.37 o
   6  14   0          2.32          7.02        33.40 o
   7  14   0         34.81         52.98        32.35 o
   8  14   0         13.02         28.97        33.50 o
   9  14   0          5.11         25.62        33.55 o
  10  14   0         16.58         27.02        35.99 o
  11  14   0         45.80         86.99        48.26 o
  12  14   0         15.17         16.51        49.56 o
  13  14   0         19.03         25.76        48.74 o
  14  14   0         27.55         23.39        52.01 o
  15  14   0         18.66         22.10        79.02 o
   1  15   0        158.22        147.89        22.51 o
   2  15   0        265.03        247.58        19.88 o
   3  15   0         63.22         69.42        22.80 o
   4  15   0          5.94          1.69        22.30 o
   5  15   0          4.12         10.69        29.45 o
   6  15   0        109.54         96.55        31.43 o
   7  15   0        128.02        118.59        31.85 o
   8  15   0        149.06        178.59        34.59 o
   9  15   0         80.92        120.26        37.79 o
  10  15   0         50.39         23.18        36.60 o
  11  15   0         48.90         12.31        47.91 o
  12  15   0          2.83         18.41        75.45 o
  13  15   0         13.68         17.84        54.23 o
  14  15   0          6.04          9.04        54.89 o
   0  16   0        648.82        508.10        38.80 o
   1  16   0        324.63        352.50        25.37 o
   2  16   0         88.55         82.84        24.48 o
   3  16   0        110.46        115.19        21.52 o
   4  16   0         98.58        105.17        24.88 o
   5  16   0         62.30        110.36        30.79 o
   6  16   0        145.68        146.08        33.70 o
   7  16   0         24.24         19.19        34.68 o
   8  16   0        126.09        105.56        34.35 o
   9  16   0        167.32        151.31        38.03 o
  10  16   0         15.77         23.54        38.85 o
  11  16   0         40.15         53.10        46.16 o
  12  16   0         12.18         31.00        48.88 o
  13  16   0          0.37         14.27        55.80 o
   1  17   0         26.78         16.67        25.98 o
   2  17   0        212.25        235.12        26.78 o
   3  17   0         80.35        119.97        31.17 o
   4  17   0          4.71          6.68        26.71 o
   5  17   0          0.67          1.88        30.50 o
   6  17   0         50.49         54.02        31.72 o
   7  17   0         67.48         59.23        35.38 o
   8  17   0         21.55         36.31        37.65 o
   9  17   0         10.14         32.59        41.05 o
  10  17   0         12.34         54.44        72.28 o
  11  17   0          3.00         11.70        48.97 o
  12  17   0          4.15          7.08        81.30 o
   0  18   0          2.94         36.35        57.22 o
   1  18   0          4.90          5.09        37.38 o
   2  18   0         17.96         30.73        30.75 o
   3  18   0         51.67         56.17        31.73 o
   4  18   0         12.30          9.37        32.87 o
   5  18   0          1.54         13.84        33.89 o
   6  18   0          0.52         13.28        65.42 o
   7  18   0         10.17         24.07        42.10 o
   8  18   0         68.40         75.81        42.24 o
   9  18   0         19.03         26.63        39.82 o
  10  18   0         11.80         13.35        49.60 o
  11  18   0         36.69         56.34        75.73 o
   1  19   0         16.49         19.13        39.35 o
   2  19   0          0.34          9.01        61.02 o
   3  19   0          0.82          5.86        39.14 o
   4  19   0         15.99         34.81        42.69 o
   5  19   0          4.91          5.80        69.26 o
   6  19   0         85.30        101.46        42.56 o
   7  19   0         31.12         45.19        48.80 o
   8  19   0          1.94         18.30        47.10 o
   9  19   0         16.94         16.47        49.93 o
  10  19   0          9.24         12.34        62.55 o
   1  20   0         13.50         20.69        47.39 o
   2  20   0         32.16         39.79        45.42 o
   3  20   0          9.79          1.06        41.48 o
   4  20   0          5.68         22.36        46.13 o
   5  20   0         47.97         82.48        76.05 o
   6  20   0         71.37         90.47        76.87 o
   7  20   0         12.59         18.49        73.19 o
   8  20   0         16.50         39.22        70.92 o
   9  20   0         34.76         31.16        69.12 o
   1  21   0         20.56         51.36        42.45 o
   2  21   0         35.33         20.69        45.53 o
   3  21   0          7.60         21.54        45.47 o
   4  21   0         21.20         20.57        74.24 o
   5  21   0         75.71        106.29        79.60 o
   0  22   0          0.33         17.36        76.51 o
   1  22   0          0.28         26.09        50.10 o
   2  22   0         19.18         35.63        73.83 o
   3  22   0        122.86        174.34        76.41 o
 -20   1   1         25.17         22.27        57.75 o
 -19   1   1         24.05         38.35        42.32 o
 -18   1   1         31.50         46.38        34.23 o
 -17   1   1         62.90         75.85        22.79 o
 -16   1   1         53.75         58.70        21.70 o
 -15   1   1          2.68         10.93        17.83 o
 -14   1   1          0.40          7.47        16.98 o
 -13   1   1        172.54        135.28        16.33 o
 -12   1   1        267.60        203.44        15.81 o
 -11   1   1         33.92         45.03        13.68 o
 -10   1   1       1633.32       1628.01        25.28 o
  -9   1   1       1323.95       1243.95        25.00 o
  -8   1   1        804.00        695.76        11.65 o
  -7   1   1       6390.38       6523.90        62.59 o
  -6   1   1      10543.21      10693.76       105.09 o
  -5   1   1       9099.05       9455.86        36.57 o
  -4   1   1      17458.78      18207.43       105.95 o
  -3   1   1         67.82         99.35         5.31 o
   2   1   1        439.60         71.26         4.11 o
   3   1   1       1133.37       1367.34        10.22 o
   4   1   1         35.60         80.89         5.93 o
   5   1   1       3399.35       3452.34        26.01 o
   6   1   1        317.67        346.74         8.06 o
   7   1   1       2799.11       2835.49        30.13 o
   8   1   1       5187.99       5513.72        31.26 o
   9   1   1        657.21        504.14        12.31 o
  10   1   1         45.32         40.79        11.56 o
  11   1   1         14.48         18.01        12.81 o
  12   1   1         53.04         66.12        13.85 o
  13   1   1        120.62        161.03        15.43 o
  14   1   1         17.08         24.32        18.12 o
  15   1   1          0.64         20.60        19.70 o
  16   1   1          0.54         29.73        33.58 o
  17   1   1          1.64         -5.08        57.75 o
  18   1   1          7.58         27.46        57.61 o
  19   1   1          0.32         35.50        59.15 o
 -20   2   1          6.45          3.05        74.65 o
 -19   2   1          1.00         18.41        41.52 o
 -18   2   1         94.17        121.25        27.62 o
 -17   2   1        142.49        135.95        24.54 o
 -16   2   1         68.50         80.12        21.51 o
 -15   2   1         97.18         85.35        20.98 o
 -14   2   1         52.54         56.54        16.88 o
 -13   2   1        200.56        176.97        16.86 o
 -12   2   1         77.87        104.94        14.80 o
 -11   2   1        972.59        849.02        19.91 o
 -10   2   1        390.26        376.09        14.28 o
  -9   2   1        157.54        124.75        11.53 o
  -8   2   1        300.22        352.61        10.77 o
  -7   2   1       1975.65       1836.92        16.00 o
  -6   2   1       5937.51       6541.92        53.99 o
  -5   2   1         55.02         48.47         6.80 o
  -4   2   1        348.77        356.42         6.79 o
  -3   2   1         60.19         53.56         4.50 o
  -2   2   1         28.74          3.06         4.21 o
   2   2   1      14948.91      14818.68       248.02 o
   3   2   1      54470.71      56949.31       490.13 o
   4   2   1       1536.09       1354.62        15.91 o
   5   2   1       1465.37       1365.64        15.84 o
   6   2   1       1147.12       1050.39        10.88 o
   7   2   1         55.45         43.78         8.62 o
   8   2   1         36.03         38.56         9.16 o
   9   2   1        463.84        523.56        12.45 o
  10   2   1        481.45        462.72        13.28 o
  11   2   1        962.48       1039.25        16.45 o
  12   2   1        388.91        329.68        15.42 o
  13   2   1         77.36         76.56        17.63 o
  14   2   1          2.73         18.33        18.25 o
  15   2   1         18.88         20.20        24.03 o
  16   2   1         35.35         37.75        24.07 o
  17   2   1          0.25         17.29        53.18 o
  18   2   1          0.29         21.61        55.89 o
  19   2   1          4.29         62.02        58.07 o
 -20   3   1          9.55         41.56        51.84 o
 -19   3   1         16.02          7.53        34.19 o
 -18   3   1          8.69         21.51        32.51 o
 -17   3   1          4.37         13.62        25.16 o
 -16   3   1         45.18         51.34        22.20 o
 -15   3   1         21.15         24.69        20.43 o
 -14   3   1         40.69         65.75        19.52 o
 -13   3   1         13.24         22.08        15.32 o
 -12   3   1       1256.79       1211.57        18.82 o
 -11   3   1       1872.75       1959.00        26.71 o
 -10   3   1        193.11        175.46        13.02 o
  -9   3   1         61.33         59.76        11.10 o
  -8   3   1          4.90          7.69         9.40 o
  -7   3   1        260.77        272.71        10.47 o
  -6   3   1         65.04         82.74         7.86 o
  -5   3   1        293.64        304.24         7.97 o
  -4   3   1       9739.41      10440.52        84.71 o
  -3   3   1        381.98        612.11         9.97 o
  -2   3   1       4199.04       4815.84        34.97 o
  -1   3   1        929.30        715.45         9.99 o
   0   3   1       4198.98       4954.98        54.98 o
   1   3   1        525.39        680.07         9.45 o
   2   3   1      25294.59      27821.72       204.37 o
   3   3   1        409.45        545.17         7.11 o
   4   3   1         12.16         20.23         6.90 o
   5   3   1        836.94        917.16         8.73 o
   6   3   1       1138.23       1215.35        11.91 o
   7   3   1        556.43        637.60        11.10 o
   8   3   1        222.46        193.22        10.56 o
   9   3   1        857.95        920.82        14.61 o
  10   3   1        585.12        629.74        14.18 o
  11   3   1        623.76        625.18        15.49 o
  12   3   1        429.46        414.18        18.10 o
  13   3   1        113.84         99.61        17.54 o
  14   3   1         72.62        104.97        18.34 o
  15   3   1          0.04         24.79        21.67 o
  16   3   1          0.05         12.25        26.88 o
  17   3   1         16.85         16.84        36.02 o
  18   3   1          3.15         55.57        84.64 o
  19   3   1          0.78         31.55        49.44 o
 -20   4   1          0.67          3.36        42.11 o
 -19   4   1         35.17         29.37        34.11 o
 -18   4   1          6.63          2.33        32.47 o
 -17   4   1          8.82         16.66        26.18 o
 -16   4   1         92.92        115.42        22.62 o
 -15   4   1         18.58         36.32        20.49 o
 -14   4   1        248.44        229.80        20.69 o
 -13   4   1        546.40        516.87        21.54 o
 -12   4   1        159.98        151.01        15.81 o
 -11   4   1         49.99         54.29        13.77 o
 -10   4   1        175.49        161.54        12.98 o
  -9   4   1       1449.45       1520.14        16.06 o
  -8   4   1         11.18          7.02        10.94 o
  -7   4   1         17.49         24.69         9.13 o
  -6   4   1       1153.82       1116.90        11.52 o
  -5   4   1         28.30         30.46         6.66 o
  -4   4   1       4400.18       4398.32        29.28 o
  -3   4   1        234.71        194.57         6.17 o
  -2   4   1      14525.07      15101.81        58.91 o
  -1   4   1      24710.84      25908.95       140.37 o
   0   4   1      30015.44      31093.35        98.08 o
   1   4   1      29044.35      31098.37       142.81 o
   2   4   1      23758.99      24025.29       160.10 o
   3   4   1       1633.03       1304.66        10.14 o
   4   4   1       1769.72       1807.03        11.38 o
   5   4   1       5978.93       6305.13        68.25 o
   6   4   1       5438.59       5812.58        42.43 o
   7   4   1        189.25        169.65         8.87 o
   8   4   1         50.38         68.42        10.29 o
   9   4   1         27.72         21.92        11.32 o
  10   4   1          5.66         15.15        17.88 o
  11   4   1          6.56          0.27        18.65 o
  12   4   1         67.28         57.85        16.29 o
  13   4   1          2.05         12.17        16.93 o
  14   4   1        318.43        343.35        22.88 o
  15   4   1        262.46        238.02        23.48 o
  16   4   1         15.77         41.52        27.87 o
  17   4   1          1.87         16.56        34.46 o
  18   4   1         10.28         37.39        40.64 o
  19   4   1         23.99         58.07        46.21 o
 -20   5   1          5.49         14.27        46.96 o
 -19   5   1          1.09         25.28        35.06 o
 -18   5   1          1.58         22.31        33.41 o
 -17   5   1          1.58          4.25        44.03 o
 -16   5   1          5.48         11.53        22.47 o
 -15   5   1         17.44         29.04        20.95 o
 -14   5   1         71.43         84.20        22.49 o
 -13   5   1          0.87         21.79        19.84 o
 -12   5   1         52.76         60.01        17.15 o
 -11   5   1        564.26        534.35        17.54 o
 -10   5   1        510.29        503.96        14.10 o
  -9   5   1        181.18        156.96        13.41 o
  -8   5   1        365.29        264.96        11.97 o
  -7   5   1       1155.58       1175.36        13.27 o
  -6   5   1        126.23        127.50         8.59 o
  -5   5   1         57.70         46.64         7.66 o
  -4   5   1       2665.77       2881.64        32.96 o
  -3   5   1       2637.07       2419.18        17.68 o
  -2   5   1         51.66         45.72         3.14 o
  -1   5   1        460.46        314.50         5.82 o
   0   5   1       2495.93       2448.01        10.62 o
   1   5   1       2242.36       2338.43        17.30 o
   2   5   1      13407.25      14170.71        71.07 o
   3   5   1         45.33         51.53         6.32 o
   4   5   1         18.53         40.48         6.91 o
   5   5   1       4987.12       5433.39        58.60 o
   6   5   1       2017.70       2111.23        24.78 o
   7   5   1        427.91        392.99        10.31 o
   8   5   1         82.19         78.49        10.23 o
   9   5   1       1560.02       1548.47        22.44 o
  10   5   1         43.20         51.16        16.39 o
  11   5   1          6.46         18.61        17.22 o
  12   5   1        194.23        197.74        19.65 o
  13   5   1        125.89         89.69        18.17 o
  14   5   1          5.17         15.55        22.72 o
  15   5   1          0.84          1.87        27.94 o
  16   5   1         10.40         48.73        29.31 o
  17   5   1         72.99         82.69        29.98 o
  18   5   1          9.39         23.38        39.50 o
  19   5   1          2.20          3.50        48.56 o
 -20   6   1          3.44         16.62        59.43 o
 -19   6   1          0.08          1.71        38.05 o
 -18   6   1          9.32          7.00        38.83 o
 -17   6   1          6.94         27.30        32.77 o
 -16   6   1          8.04         26.30        24.89 o
 -15   6   1         37.66         44.66        23.82 o
 -14   6   1        146.69        151.03        21.87 o
 -13   6   1        200.79        202.46        20.02 o
 -12   6   1        420.93        440.15        18.72 o
 -11   6   1       2437.80       2551.13        39.44 o
 -10   6   1       1041.47        919.50        17.85 o
  -9   6   1          7.33         17.18        12.80 o
  -8   6   1        489.38        490.43        12.82 o
  -7   6   1        875.02        946.34        15.51 o
  -6   6   1       4089.08       4576.38        32.73 o
  -5   6   1        318.07        287.43         9.79 o
  -4   6   1        108.58        133.94         7.63 o
  -3   6   1        601.91        499.08         6.14 o
  -2   6   1        799.85        770.95         5.85 o
  -1   6   1       8239.16       8432.00        35.16 o
   0   6   1       4349.96       4499.78        14.44 o
   1   6   1       4496.70       4688.29        24.75 o
   2   6   1       8856.76       8542.48        56.84 o
   3   6   1      10832.42      11421.52        58.98 o
   4   6   1        159.95        137.48         8.11 o
   5   6   1         22.05         48.64         8.39 o
   6   6   1         61.76         55.80         6.90 o
   7   6   1         88.74         90.49        11.55 o
   8   6   1         22.97         30.58        12.78 o
   9   6   1         15.43         38.64        14.66 o
  10   6   1          1.49          5.40        17.72 o
  11   6   1          9.23         10.93        19.07 o
  12   6   1         43.40         14.17        20.48 o
  13   6   1          1.84         18.44        22.22 o
  14   6   1         13.87         18.16        23.59 o
  15   6   1          4.69         21.97        30.68 o
  16   6   1        107.53        111.55        29.73 o
  17   6   1        139.89        161.20        30.68 o
  18   6   1          7.06         44.29        37.94 o
 -19   7   1          3.48         36.60        45.11 o
 -18   7   1         21.54         52.70        36.97 o
 -17   7   1         61.33         59.17        33.72 o
 -16   7   1         21.24         39.76        31.43 o
 -15   7   1        128.59         97.85        26.74 o
 -14   7   1          0.51          5.59        22.93 o
 -13   7   1          7.52         12.28        19.77 o
 -12   7   1          1.01          8.34        18.09 o
 -11   7   1        668.88        702.53        18.45 o
 -10   7   1       1328.53       1404.68        20.76 o
  -9   7   1        920.03        961.17        18.80 o
  -8   7   1       1157.60       1317.81        19.17 o
  -7   7   1       3226.22       2981.01        31.46 o
  -6   7   1       3163.58       3071.89        37.94 o
  -5   7   1       1719.48       1863.92        15.99 o
  -4   7   1       9687.25      10362.22        60.72 o
  -3   7   1      11103.53      11355.14        62.39 o
  -2   7   1        165.53        126.13         4.83 o
  -1   7   1       1520.62       1640.28        15.21 o
   0   7   1       4306.90       4343.37        13.52 o
   1   7   1       1015.31       1142.08         7.44 o
   2   7   1        178.84        151.40         4.88 o
   3   7   1        475.05        456.92         7.94 o
   4   7   1        787.65        830.93         9.92 o
   5   7   1        203.67        200.81        10.10 o
   6   7   1        393.63        378.54        12.32 o
   7   7   1        279.20        244.16        12.15 o
   8   7   1        564.32        576.23        15.14 o
   9   7   1       1548.84       1500.37        19.99 o
  10   7   1        809.82        752.51        20.69 o
  11   7   1          7.25         17.87        18.61 o
  12   7   1        151.51        133.39        20.56 o
  13   7   1          0.82         13.67        21.55 o
  14   7   1         36.47         65.26        23.33 o
  15   7   1        256.92        258.14        24.74 o
  16   7   1          8.76         30.57        28.72 o
  17   7   1         13.55         29.16        31.28 o
  18   7   1         13.22         20.77        37.29 o
  19   7   1          6.05         11.08        51.29 o
 -19   8   1          0.69         44.12        46.91 o
 -18   8   1          2.35         28.33        36.41 o
 -17   8   1         25.32         34.81        35.84 o
 -16   8   1         40.07         36.82        36.13 o
 -15   8   1          9.25         27.70        31.20 o
 -14   8   1         27.53         24.62        26.68 o
 -13   8   1        295.53        281.69        26.31 o
 -12   8   1          0.20          8.81        26.70 o
 -11   8   1        115.26         97.06        19.68 o
 -10   8   1         18.09         25.32        18.38 o
  -9   8   1        382.18        365.71        16.91 o
  -8   8   1        230.60        245.48        14.89 o
  -7   8   1          0.05         11.35        11.82 o
  -6   8   1        504.56        549.51        12.09 o
  -5   8   1          6.37          9.46         7.33 o
  -4   8   1        156.17        157.39         6.43 o
  -3   8   1        333.58        423.94         5.85 o
  -2   8   1         16.34         10.74         4.30 o
  -1   8   1        823.44        924.00         7.08 o
   0   8   1        548.51        635.62         5.93 o
   1   8   1        780.85        791.18         9.48 o
   2   8   1        679.91        613.37         6.80 o
   3   8   1       1170.23       1295.97         9.27 o
   4   8   1         62.64         80.45         7.78 o
   5   8   1         43.08         40.39         8.89 o
   6   8   1        158.83        165.19        11.76 o
   7   8   1        369.61        357.58        14.00 o
   8   8   1          0.12          3.63        14.54 o
   9   8   1          0.04         13.32        14.65 o
  10   8   1        249.44        304.85        18.63 o
  11   8   1         34.06         47.11        19.29 o
  12   8   1          0.03          8.05        24.00 o
  13   8   1        207.31        233.56        22.07 o
  14   8   1         96.33         86.51        23.17 o
  15   8   1          0.29         38.36        33.30 o
  16   8   1          9.01         20.99        29.81 o
  17   8   1          7.54          9.24        43.15 o
  18   8   1          0.00         10.31        38.09 o
 -18   9   1         61.19         61.98        37.76 o
 -17   9   1          4.91         39.99        36.75 o
 -16   9   1         14.98         22.61        34.57 o
 -15   9   1        108.31        100.93        30.15 o
 -14   9   1          0.26          8.37        26.88 o
 -13   9   1          8.19         17.38        23.66 o
 -12   9   1         15.52         41.69        22.99 o
 -11   9   1         89.16         89.89        20.62 o
 -10   9   1         29.04         34.05        18.46 o
  -9   9   1        104.91        163.65        17.36 o
  -8   9   1        304.32        306.34        16.43 o
  -7   9   1        739.06        795.27        16.87 o
  -6   9   1        887.36        849.45        13.56 o
  -5   9   1        373.85        372.19        10.42 o
  -4   9   1       1227.54       1303.55        13.78 o
  -3   9   1       1566.40       1366.57        10.12 o
  -2   9   1       1781.25       1794.86        18.30 o
  -1   9   1        679.38        691.30         6.34 o
   0   9   1        455.68        400.74         5.91 o
   1   9   1         31.17         31.81         5.12 o
   2   9   1        107.64        102.96         5.67 o
   3   9   1          6.96         18.65         5.77 o
   4   9   1        315.46        268.67         8.44 o
   5   9   1       1965.88       1866.27        14.70 o
   6   9   1        483.47        489.29        12.05 o
   7   9   1        631.96        714.82        14.18 o
   8   9   1        412.73        363.01        15.79 o
   9   9   1        582.35        617.64        18.97 o
  10   9   1        400.04        487.66        22.25 o
  11   9   1        218.37        226.52        22.41 o
  12   9   1        112.31        168.64        26.41 o
  13   9   1          3.69         11.95        26.85 o
  14   9   1          7.25         29.30        29.97 o
  15   9   1         18.75         23.22        33.38 o
  16   9   1         38.20         22.12        35.28 o
  17   9   1          2.15         17.68        35.25 o
  18   9   1          5.79          9.68        44.56 o
 -18  10   1          1.84         35.63        45.39 o
 -17  10   1         11.73         37.11        35.70 o
 -16  10   1         12.01         20.85        35.85 o
 -15  10   1         25.60         57.25        35.95 o
 -14  10   1         47.28         56.30        28.50 o
 -13  10   1         20.60         30.85        26.19 o
 -12  10   1         58.78         60.73        22.74 o
 -11  10   1         68.30         74.36        21.61 o
 -10  10   1        622.45        624.58        21.29 o
  -9  10   1        166.14        135.17        17.23 o
  -8  10   1         78.01         71.08        15.61 o
  -7  10   1        314.51        312.47        15.54 o
  -6  10   1        310.74        268.52        13.80 o
  -5  10   1         56.77         62.72        11.39 o
  -4  10   1        870.12        843.57        12.61 o
  -3  10   1         63.03         59.34         7.97 o
  -2  10   1       1012.47       1087.33        10.15 o
  -1  10   1       6401.83       6343.23        18.29 o
   0  10   1       2859.39       2872.90        17.10 o
   1  10   1         22.45         21.13         6.09 o
   2  10   1        256.77        297.43         7.34 o
   3  10   1        699.82        703.58        10.57 o
   4  10   1         14.46         27.65         9.04 o
   5  10   1          7.74         18.76        12.21 o
   6  10   1        294.07        315.36        14.82 o
   7  10   1        351.10        380.06        18.57 o
   8  10   1          0.88          8.79        20.36 o
   9  10   1         26.32         24.15        21.74 o
  10  10   1         26.83         23.14        23.11 o
  11  10   1          1.37          5.21        24.38 o
  12  10   1          3.26         12.49        25.29 o
  13  10   1          3.44         18.66        28.69 o
  14  10   1         86.28        100.53        30.00 o
  15  10   1         27.21         38.69        36.53 o
  16  10   1         16.09         27.30        38.67 o
  17  10   1         11.37         12.55        43.02 o
  18  10   1          5.29        -11.01        74.77 o
 -18  11   1          4.17         48.04        61.28 o
 -17  11   1          0.04         46.63        45.40 o
 -16  11   1          9.96         21.74        39.28 o
 -15  11   1         10.13         19.19        41.43 o
 -14  11   1         41.66         36.22        28.65 o
 -13  11   1         44.60         71.42        27.53 o
 -12  11   1        175.72        124.54        26.09 o
 -11  11   1        211.19        177.45        23.47 o
 -10  11   1          0.06         21.96        20.35 o
  -9  11   1        125.67        182.31        19.84 o
  -8  11   1        472.24        482.38        20.17 o
  -7  11   1        659.51        656.73        19.47 o
  -6  11   1        233.68        242.10        15.92 o
  -5  11   1          9.10          9.20        13.34 o
  -4  11   1        125.96        113.40        13.75 o
  -3  11   1         35.11         19.34         8.81 o
  -2  11   1         90.08        101.11         8.80 o
  -1  11   1         17.81         29.07         7.45 o
   0  11   1          5.31         14.11         7.14 o
   1  11   1         38.29         29.16         8.06 o
   2  11   1         53.89         66.26         9.44 o
   3  11   1         52.11         56.35        11.40 o
   4  11   1        166.36        127.62        13.14 o
   5  11   1        400.15        411.80        16.86 o
   6  11   1        133.38        135.29        16.98 o
   7  11   1        161.43        143.42        18.09 o
   8  11   1        366.85        401.46        21.09 o
   9  11   1          4.30         16.70        24.62 o
  10  11   1          2.82         10.72        23.86 o
  11  11   1         28.06         57.33        25.81 o
  12  11   1          1.11         13.82        31.02 o
  13  11   1          9.40         13.89        31.53 o
  14  11   1          0.59         13.86        33.44 o
  15  11   1         14.21         35.61        34.77 o
  16  11   1          0.51         10.78        34.08 o
  17  11   1          0.56          8.60        48.39 o
 -17  12   1          2.04         47.57        47.54 o
 -16  12   1          0.44         26.97        37.37 o
 -15  12   1          5.27         15.97        33.72 o
 -14  12   1          7.54         24.58        32.57 o
 -13  12   1        298.88        317.31        31.35 o
 -12  12   1         69.92         99.16        26.08 o
 -11  12   1         11.10         15.77        23.18 o
 -10  12   1         73.05         82.75        21.62 o
  -9  12   1        189.12        182.52        20.66 o
  -8  12   1          9.49          6.07        18.18 o
  -7  12   1         10.18          8.86        19.06 o
  -6  12   1        134.35         91.88        18.42 o
  -5  12   1        135.47        156.37        16.89 o
  -4  12   1        479.36        519.40        14.69 o
  -3  12   1         13.00         16.06        12.98 o
  -2  12   1         82.10        101.68        12.63 o
  -1  12   1        359.99        312.92        12.85 o
   0  12   1        873.73        775.66        14.84 o
   1  12   1        648.09        678.64        17.94 o
   2  12   1       3383.17       3140.03        23.88 o
   3  12   1       3935.00       3913.57        26.93 o
   4  12   1        688.13        748.79        18.02 o
   5  12   1        457.90        519.96        20.38 o
   6  12   1        140.54        125.93        17.36 o
   7  12   1          3.35         -0.55        18.16 o
   8  12   1         76.83         55.93        20.23 o
   9  12   1         32.92         49.31        21.09 o
  10  12   1         37.67         15.60        23.89 o
  11  12   1        215.36        217.46        27.01 o
  12  12   1         25.75         40.79        28.56 o
  13  12   1          0.60          3.02        27.81 o
  14  12   1         29.60         51.18        37.36 o
  15  12   1          6.26         25.50        37.67 o
  16  12   1          3.34         12.51        41.89 o
 -16  13   1          4.52         34.12        48.94 o
 -15  13   1         24.11          3.29        50.47 o
 -14  13   1          0.55         14.96        37.87 o
 -13  13   1         26.83         30.72        32.74 o
 -12  13   1         14.03         32.78        34.84 o
 -11  13   1         34.63         36.46        27.16 o
 -10  13   1          0.59         21.13        27.84 o
  -9  13   1        119.88        139.21        27.82 o
  -8  13   1          1.49         19.52        24.76 o
  -7  13   1        183.58        139.73        24.15 o
  -6  13   1          1.42          3.64        26.47 o
  -5  13   1         20.39         17.89        23.99 o
  -4  13   1        175.17        202.45        21.07 o
  -3  13   1         14.31          4.61        18.91 o
  -2  13   1        407.01        315.95        15.57 o
  -1  13   1          0.50         10.35        13.87 o
   0  13   1        532.23        595.89        16.68 o
   1  13   1         50.88         50.54        15.82 o
   2  13   1        463.24        488.80        18.54 o
   3  13   1        109.10        141.24        17.71 o
   4  13   1         11.02         21.99        17.52 o
   5  13   1        341.48        357.09        24.18 o
   6  13   1        324.88        294.02        24.46 o
   7  13   1         61.47         73.39        21.66 o
   8  13   1        397.08        376.45        25.11 o
   9  13   1        274.49        290.86        26.40 o
  10  13   1          0.93         14.94        28.01 o
  11  13   1         40.71         59.62        30.33 o
  12  13   1          1.59         17.77        27.59 o
  13  13   1         35.08         43.61        30.94 o
  14  13   1          0.76         27.05        36.05 o
  15  13   1          1.44         18.28        35.27 o
  16  13   1          0.38          4.10        57.63 o
 -15  14   1         15.19         52.77        58.21 o
 -14  14   1         28.72         16.05        48.44 o
 -13  14   1         61.05         51.76        41.11 o
 -12  14   1         74.08         94.29        47.27 o
 -11  14   1          7.94         11.59        38.88 o
 -10  14   1         47.81         67.43        34.36 o
  -9  14   1        171.26        160.15        35.47 o
  -8  14   1         94.42         84.77        32.35 o
  -7  14   1          0.55          3.19        30.70 o
  -6  14   1         34.58         18.37        28.09 o
  -5  14   1        267.65        220.22        28.08 o
  -4  14   1         87.19         95.07        21.69 o
  -3  14   1          2.96         -0.60        20.10 o
  -2  14   1         34.33         44.22        17.69 o
  -1  14   1        478.76        447.40        23.43 o
   0  14   1        237.88        262.82        18.63 o
   1  14   1        438.42        444.17        20.10 o
   2  14   1       1094.34        954.39        25.31 o
   3  14   1        604.24        565.98        23.77 o
   4  14   1        373.29        354.36        23.52 o
   5  14   1        483.19        530.51        26.23 o
   6  14   1         34.78         69.91        25.22 o
   7  14   1         87.53         75.72        27.58 o
   8  14   1          8.93          8.31        28.07 o
   9  14   1         85.60         81.75        29.80 o
  10  14   1          2.33         21.76        35.26 o
  11  14   1         58.71         59.54        38.89 o
  12  14   1         14.07         20.08        40.02 o
  13  14   1          0.18          6.42        39.91 o
  14  14   1          1.49         28.86        51.37 o
  15  14   1          8.32         -7.41        54.32 o
  16  14   1          0.25         -4.72        91.76 o
 -14  15   1         32.14         37.44        51.95 o
 -13  15   1          0.20         -1.17        47.03 o
 -12  15   1         14.16         24.20        50.44 o
 -11  15   1         23.12         65.55        37.78 o
 -10  15   1        210.12        256.29        41.01 o
  -9  15   1         29.13         44.78        32.74 o
  -8  15   1         44.84         60.50        34.98 o
  -7  15   1        515.67        534.68        35.46 o
  -6  15   1        315.43        305.08        32.95 o
  -5  15   1         34.14         65.84        28.78 o
  -4  15   1        559.91        584.12        26.26 o
  -3  15   1        580.55        587.97        21.97 o
  -2  15   1        215.25        188.25        23.79 o
  -1  15   1        359.88        357.45        24.13 o
   0  15   1        804.39        833.71        26.46 o
   1  15   1        208.61        244.39        20.16 o
   2  15   1         24.84         28.39        21.42 o
   3  15   1          6.69         13.31        22.08 o
   4  15   1         14.94         32.55        23.77 o
   5  15   1        381.62        344.82        31.10 o
   6  15   1        179.64        188.13        32.41 o
   7  15   1         33.36         46.53        32.90 o
   8  15   1         69.58         59.43        33.57 o
   9  15   1         36.73         34.99        38.00 o
  10  15   1         24.62         33.14        43.40 o
  11  15   1          6.82         25.68        47.74 o
  12  15   1         63.89        101.70        54.13 o
  13  15   1          4.75         25.35        55.23 o
  14  15   1          0.55         -0.04        76.33 o
 -13  16   1          4.46         56.10        67.17 o
 -12  16   1         11.59         35.90        48.76 o
 -11  16   1         10.00         22.94        39.98 o
 -10  16   1         92.07         93.59        41.50 o
  -9  16   1         11.67         36.64        36.95 o
  -8  16   1          6.67         21.82        35.47 o
  -7  16   1         74.65         89.48        33.05 o
  -6  16   1         86.24         43.38        29.98 o
  -5  16   1        156.02        143.69        29.89 o
  -4  16   1         60.83         41.11        24.50 o
  -3  16   1         44.46         80.15        29.62 o
  -2  16   1         69.65         61.78        30.42 o
  -1  16   1         50.70         26.77        28.24 o
   0  16   1         73.04         63.29        24.02 o
   1  16   1         49.76         57.07        24.11 o
   2  16   1         10.65         16.44        20.85 o
   3  16   1        144.47        154.11        24.69 o
   4  16   1         18.59         34.40        24.19 o
   5  16   1         12.40          8.70        30.59 o
   6  16   1        117.83        105.38        33.39 o
   7  16   1          0.59         10.89        32.84 o
   8  16   1         71.71         97.51        37.02 o
   9  16   1         38.96         45.32        36.15 o
  10  16   1          0.52         20.48        46.76 o
  11  16   1          1.59        -10.66        52.96 o
  12  16   1         11.00         11.21        53.09 o
  13  16   1          5.34         22.60        69.45 o
 -12  17   1          0.18          1.07        50.13 o
 -11  17   1         20.74         43.28        52.41 o
 -10  17   1         87.53         85.90        38.63 o
  -9  17   1         51.49         45.01        39.27 o
  -8  17   1          2.68          2.61        36.22 o
  -7  17   1         13.44         22.22        34.74 o
  -6  17   1        213.36        195.20        35.96 o
  -5  17   1        249.15        269.49        32.38 o
  -4  17   1        278.93        304.56        33.62 o
  -3  17   1        347.46        313.37        33.13 o
  -2  17   1        171.38        234.77        32.52 o
  -1  17   1         71.59         80.50        29.67 o
   0  17   1         12.86          8.11        29.80 o
   1  17   1         41.67         42.14        28.69 o
   2  17   1         83.69         89.77        28.97 o
   3  17   1        141.17        133.62        26.37 o
   4  17   1        267.02        248.69        27.91 o
   5  17   1        107.56        135.58        35.16 o
   6  17   1          3.02          9.49        34.08 o
   7  17   1          6.35         15.91        42.31 o
   8  17   1         51.34         75.44        35.98 o
   9  17   1         30.17         44.78        38.05 o
  10  17   1          5.00          8.86        45.69 o
  11  17   1         26.15         -2.89        49.05 o
  12  17   1         40.56         40.18        55.03 o
 -11  18   1         11.36         -4.73        51.58 o
 -10  18   1         15.09         -6.14        53.21 o
  -9  18   1         20.70         27.74        40.82 o
  -8  18   1        101.67        106.51        39.48 o
  -7  18   1         36.84         50.26        35.66 o
  -6  18   1         34.55         53.25        34.42 o
  -5  18   1          0.30         42.96        60.96 o
  -4  18   1        123.24        154.34        32.99 o
  -3  18   1         41.69         53.39        34.12 o
  -2  18   1         15.18          9.97        33.81 o
  -1  18   1         17.96         48.43        33.07 o
   0  18   1        105.01         84.97        30.51 o
   1  18   1        207.67        162.85        32.07 o
   2  18   1        348.21        344.45        33.89 o
   3  18   1        183.45        174.59        32.05 o
   4  18   1          6.91         16.91        29.90 o
   5  18   1         14.09         42.83        42.23 o
   6  18   1         95.32         92.99        42.94 o
   7  18   1         42.53         96.71        48.22 o
   8  18   1         10.91         25.63        62.91 o
   9  18   1         39.70         53.61        47.84 o
  10  18   1         14.44         20.62        54.18 o
  11  18   1         10.01         16.92        79.40 o
  -9  19   1          1.39          1.71        49.69 o
  -8  19   1          0.02          2.20        40.31 o
  -7  19   1          3.67         30.95        38.03 o
  -6  19   1         22.91         42.61        47.84 o
  -5  19   1          3.20         32.12        48.91 o
  -4  19   1         92.01        112.75        35.55 o
  -3  19   1         24.23         46.07        36.42 o
  -2  19   1          2.49          4.00        32.83 o
  -1  19   1          3.53         19.22        42.77 o
   0  19   1          3.15          4.46        44.27 o
   1  19   1          0.06         10.58        41.30 o
   2  19   1         16.48         68.62        44.19 o
   3  19   1         12.79         11.06        39.73 o
   4  19   1          0.95         24.93        39.49 o
   5  19   1          1.92         19.92        41.47 o
   6  19   1          0.75         30.53        43.62 o
   7  19   1          7.30         18.86        67.20 o
   8  19   1         10.85         37.97        49.91 o
   9  19   1          4.14         12.24        47.86 o
  -9  20   1         36.92         -0.13        62.72 o
  -7  20   1          4.25         27.89        74.26 o
  -6  20   1          0.05         37.25        50.13 o
  -5  20   1          0.03         44.23        72.15 o
  -4  20   1          0.53         36.41        44.27 o
  -3  20   1         12.57         -2.67        46.96 o
  -2  20   1          0.67         14.78        39.62 o
  -1  20   1         83.93         63.20        40.38 o
   0  20   1        136.05        175.27        41.24 o
   1  20   1         70.48         74.13        43.22 o
   2  20   1         14.71         11.00        61.25 o
   3  20   1          1.86         30.16        60.03 o
   4  20   1          0.84        -10.29        71.24 o
   5  20   1         24.40         30.31        74.15 o
   6  20   1         36.79        101.80        75.80 o
   7  20   1          2.83         19.29        45.68 o
   8  20   1         32.51         53.97        76.11 o
  -5  21   1          5.49          0.65        70.35 o
  -4  21   1          1.84         28.02        60.83 o
  -3  21   1          1.60         -4.87        50.93 o
  -2  21   1          8.90         35.21        44.48 o
  -1  21   1         11.91         13.37        48.30 o
   0  21   1          0.02         11.14        68.16 o
   1  21   1         13.89         22.97        46.75 o
   2  21   1         24.37          4.15        42.95 o
   3  21   1          4.31          9.19        47.75 o
   4  21   1          2.82          1.07        78.52 o
  -3  22   1          6.03         16.71        74.52 o
  -2  22   1          3.76         28.99        50.58 o
  -1  22   1          0.45         28.98        75.55 o
   0  22   1          0.96         15.71        70.89 o
   1  22   1          0.92         35.95        71.00 o
   2  22   1          2.85         28.40        72.78 o
   3  22   1          0.51          4.34        66.19 o
 -20   0   2          4.16         17.84        48.61 o
 -19   0   2         17.49         16.05        44.23 o
 -18   0   2         68.30         26.86        43.98 o
 -17   0   2          0.18         15.01        29.87 o
 -16   0   2         12.97         43.57        27.92 o
 -15   0   2        633.01        615.54        31.07 o
 -14   0   2        453.90        464.12        27.49 o
 -13   0   2        772.51        732.73        24.91 o
 -12   0   2         19.98         19.67        20.03 o
 -11   0   2       2861.79       2665.74        33.61 o
 -10   0   2       2830.78       2970.46        40.89 o
  -9   0   2         82.86         51.20        14.85 o
  -8   0   2       5679.43       5913.90        55.86 o
  -7   0   2       2073.06       1750.90        20.78 o
  -6   0   2        117.98         86.01        14.77 o
  -5   0   2        474.07        516.23        15.03 o
  -4   0   2      16236.43      17358.62       190.70 o
  -3   0   2      31931.08      31246.05       231.79 o
   1   0   2      17060.45      16612.60      1384.06 o
   2   0   2      38481.01      38337.65       328.20 o
   3   0   2      41077.65      42754.15       212.20 o
   4   0   2       4427.35       4250.38        29.93 o
   5   0   2      11683.40      12883.23       180.20 o
   6   0   2      11554.64      11403.78       178.09 o
   7   0   2        128.18        152.40        11.93 o
   8   0   2          9.75         16.39        13.04 o
   9   0   2        143.61        127.12        15.33 o
  10   0   2         29.74         60.47        16.51 o
  11   0   2        198.18        143.24        18.57 o
  12   0   2        352.80        334.94        21.18 o
  13   0   2          1.13         17.03        20.57 o
  14   0   2        238.42        219.44        38.04 o
  15   0   2         20.49          4.77        48.45 o
  16   0   2         53.36         32.70        47.94 o
  17   0   2         24.50         78.61        83.47 o
  18   0   2         12.53         42.69        89.17 o
  19   0   2          1.51         19.71        67.91 o
 -20   1   2          0.13         18.93        43.90 o
 -19   1   2         15.34         25.06        35.75 o
 -18   1   2         12.80         33.97        27.72 o
 -17   1   2          6.95         10.37        22.69 o
 -16   1   2        105.96        132.93        19.71 o
 -15   1   2        105.55         95.25        19.12 o
 -14   1   2        114.86        147.64        18.27 o
 -13   1   2        145.72        141.01        16.17 o
 -12   1   2        269.03        274.00        15.28 o
 -11   1   2          0.29         11.73        13.01 o
 -10   1   2         41.51         57.04        12.06 o
  -9   1   2        112.05        111.61        11.32 o
  -8   1   2        493.06        451.58        11.00 o
  -7   1   2       7296.86       8161.62        50.22 o
  -6   1   2        879.27        856.51        16.04 o
  -5   1   2       3426.49       3290.59        22.65 o
  -4   1   2       5774.53       6770.68        53.43 o
  -3   1   2       7194.85       7644.49        55.37 o
  -2   1   2        623.62        483.00        14.76 o
   1   1   2      10210.55      11420.33       125.55 o
   2   1   2      33920.97      36728.50       173.88 o
   3   1   2         97.09        106.36         5.15 o
   4   1   2       1310.24       1269.31        10.34 o
   5   1   2          3.00         14.60         5.77 o
   6   1   2        319.93        273.92         7.99 o
   7   1   2         16.83         26.11         8.15 o
   8   1   2       1147.83       1179.06        21.90 o
   9   1   2        243.31        254.85        11.38 o
  10   1   2        268.14        220.09        12.42 o
  11   1   2        410.53        447.07        14.40 o
  12   1   2        351.93        265.49        14.71 o
  13   1   2         34.28         57.61        16.47 o
  14   1   2          0.50          9.42        21.73 o
  15   1   2          1.74          3.24        28.59 o
  16   1   2          0.80         31.91        42.23 o
  17   1   2          2.28         11.55        57.11 o
  18   1   2          0.06          5.67        60.91 o
  19   1   2         10.26         70.41        52.78 o
 -21   2   2          1.24         17.35        63.09 o
 -20   2   2          0.34         21.79        43.75 o
 -19   2   2          2.49         10.37        30.51 o
 -18   2   2         16.27         14.27        29.42 o
 -17   2   2         25.52         19.53        26.67 o
 -16   2   2          0.20          3.69        24.78 o
 -15   2   2         28.07         36.28        18.12 o
 -14   2   2        169.04        186.95        17.28 o
 -13   2   2        201.05        169.24        16.06 o
 -12   2   2        647.79        630.71        16.86 o
 -11   2   2       1012.78       1012.30        20.29 o
 -10   2   2       1940.82       1786.33        18.28 o
  -9   2   2       1241.61       1529.81        16.05 o
  -8   2   2        124.12         67.34        10.84 o
  -7   2   2       1234.12       1207.38        21.23 o
  -6   2   2       1350.04       1638.88        17.15 o
  -5   2   2        471.57        544.64         8.64 o
  -4   2   2       6774.74       7301.99        29.46 o
  -3   2   2        961.48       1350.90         8.40 o
  -2   2   2       1207.61       1378.29        14.83 o
  -1   2   2        720.97        642.68        82.44 o
   0   2   2      19606.26      12808.89      3724.15 o
   1   2   2      18771.52      21149.33       116.91 o
   2   2   2      38003.92      38906.93       260.42 o
   3   2   2      13259.57      12262.59        95.93 o
   4   2   2       2127.17       2477.24        18.12 o
   5   2   2         57.95         36.37         6.71 o
   6   2   2         30.32         17.18         7.75 o
   7   2   2       1340.56       1311.22        13.30 o
   8   2   2       1636.91       1677.40        24.93 o
   9   2   2       1253.86       1283.57        16.11 o
  10   2   2        108.57        109.23        11.96 o
  11   2   2        494.76        475.61        14.44 o
  12   2   2         96.36        116.33        15.52 o
  13   2   2          2.12         11.96        19.00 o
  14   2   2          0.54         10.74        20.96 o
  15   2   2         52.96         50.79        25.52 o
  16   2   2         47.70         38.80        38.72 o
  17   2   2        126.26        163.07        44.87 o
  18   2   2          5.57         36.06        49.28 o
 -21   3   2          2.02          4.95        75.78 o
 -20   3   2          1.36         27.46        40.74 o
 -19   3   2         13.72         30.92        29.18 o
 -18   3   2         15.97         21.67        29.19 o
 -17   3   2         42.72         58.08        24.45 o
 -16   3   2         41.86         49.99        21.56 o
 -15   3   2         96.64        109.77        20.08 o
 -14   3   2          1.75         13.95        17.40 o
 -13   3   2        472.63        452.17        17.34 o
 -12   3   2          4.71         24.45        15.69 o
 -11   3   2        296.34        340.43        15.77 o
 -10   3   2        104.20         97.34        13.32 o
  -9   3   2        513.21        522.87        14.28 o
  -8   3   2       5797.55       5585.08        26.57 o
  -7   3   2         48.85         32.49         8.93 o
  -6   3   2         52.32         41.93         7.73 o
  -5   3   2       1283.37       1276.01        11.04 o
  -4   3   2      18500.26      19041.52       109.96 o
  -3   3   2       3502.04       3683.11        19.57 o
  -2   3   2       3392.95       3486.35        15.67 o
  -1   3   2      40572.12      41670.43       163.71 o
   0   3   2      13852.89      15362.00        92.35 o
   1   3   2      22309.22      24446.04       104.54 o
   2   3   2       1846.99       2129.85        16.81 o
   3   3   2       5387.58       5653.86        32.62 o
   4   3   2       7166.62       7794.59        60.18 o
   5   3   2      13907.87      15042.43        81.65 o
   6   3   2       1882.35       1945.88        17.53 o
   7   3   2       1356.94       1229.88        12.99 o
   8   3   2       2292.73       2269.93        18.01 o
   9   3   2        625.85        540.53        12.50 o
  10   3   2         50.43         41.86        13.29 o
  11   3   2         51.50         49.31        14.69 o
  12   3   2         10.46          5.93        15.70 o
  13   3   2         15.75         20.25        18.79 o
  14   3   2        177.36        221.43        21.39 o
  15   3   2        197.06        200.03        22.52 o
  16   3   2          6.36         36.80        30.35 o
  17   3   2          0.01         35.85        46.65 o
  18   3   2          7.79         49.52        50.90 o
  19   3   2          5.34         -0.90        88.78 o
 -20   4   2          7.05         12.28        37.56 o
 -19   4   2         23.29         44.58        34.02 o
 -18   4   2         14.89         39.14        29.42 o
 -17   4   2          3.91         13.43        24.27 o
 -16   4   2         12.23         23.49        22.56 o
 -15   4   2         40.89         29.59        19.14 o
 -14   4   2          1.58         15.80        18.92 o
 -13   4   2          9.69          8.72        17.55 o
 -12   4   2       2135.21       2057.84        27.93 o
 -11   4   2       1379.90       1281.78        19.34 o
 -10   4   2         40.53         38.51        13.10 o
  -9   4   2        132.81        122.72        14.15 o
  -8   4   2        261.70        287.18        12.17 o
  -7   4   2        285.71        353.11        11.20 o
  -6   4   2       3147.29       3698.30        25.39 o
  -5   4   2       2277.56       2306.19        21.91 o
  -4   4   2         30.50         64.03         6.46 o
  -3   4   2        218.69        214.61         4.96 o
  -2   4   2       5932.68       6651.67        39.05 o
  -1   4   2          0.12          8.25         4.60 o
   0   4   2       5826.27       6727.15        17.98 o
   1   4   2       2155.28       2315.70        11.53 o
   2   4   2       1656.53       1734.76        11.66 o
   3   4   2        747.48        725.32         8.74 o
   4   4   2          0.20          7.02         7.78 o
   5   4   2        677.22        520.71        14.64 o
   6   4   2        407.43        475.48         9.24 o
   7   4   2        125.50         64.37         8.84 o
   8   4   2         78.16         58.39        10.11 o
   9   4   2         86.79         85.16        15.68 o
  10   4   2        328.45        337.83        15.96 o
  11   4   2        351.54        312.49        17.46 o
  12   4   2         10.92         25.04        20.32 o
  13   4   2         27.96         23.15        21.29 o
  14   4   2          0.88          8.24        21.25 o
  15   4   2         60.62         55.63        22.82 o
  16   4   2         98.37        122.34        30.04 o
  17   4   2         69.85        105.43        36.33 o
  18   4   2          3.22         32.40        45.52 o
  19   4   2         12.67         50.54        88.30 o
 -20   5   2         11.68         26.12        40.89 o
 -19   5   2          5.50         14.33        35.69 o
 -18   5   2          0.59         24.20        27.80 o
 -17   5   2          7.48         26.84        25.65 o
 -16   5   2         68.05         95.38        22.97 o
 -15   5   2         58.37         69.31        20.14 o
 -14   5   2        250.21        250.52        22.68 o
 -13   5   2        582.17        522.56        21.49 o
 -12   5   2       1148.86       1111.69        20.20 o
 -11   5   2        196.87        238.99        15.37 o
 -10   5   2        412.30        351.13        16.41 o
  -9   5   2        734.35        769.45        16.01 o
  -8   5   2       3935.38       4024.58        22.61 o
  -7   5   2       4537.81       4734.83        36.35 o
  -6   5   2       2286.47       2323.46        16.50 o
  -5   5   2       3619.06       3105.62        19.96 o
  -4   5   2       9865.98      10072.88        51.08 o
  -3   5   2       5404.91       5781.58        43.20 o
  -2   5   2        848.73        956.79        11.02 o
  -1   5   2       2539.73       2543.12        15.87 o
   0   5   2         30.70         40.88         4.10 o
   1   5   2       1560.67       1826.50        13.79 o
   2   5   2       1138.51       1385.12        12.77 o
   3   5   2       2399.74       2306.56        21.39 o
   4   5   2         10.17         21.83         7.96 o
   5   5   2        349.28        263.11        10.18 o
   6   5   2         80.14         76.45         6.65 o
   7   5   2        153.58        147.64        12.48 o
   8   5   2        618.53        567.33        15.37 o
   9   5   2        341.06        337.75        17.03 o
  10   5   2       1061.14       1045.43        21.22 o
  11   5   2        646.45        699.65        21.44 o
  12   5   2        812.15        842.83        23.43 o
  13   5   2         32.44         46.09        20.64 o
  14   5   2          0.96         23.39        23.71 o
  15   5   2          1.85         23.82        24.32 o
  16   5   2         12.50         17.74        30.34 o
  17   5   2          0.23         18.78        36.56 o
  18   5   2          1.11          5.80        39.95 o
  19   5   2          0.84         32.58        69.68 o
 -20   6   2          1.05          8.03        51.90 o
 -19   6   2          0.08         19.80        39.51 o
 -18   6   2         12.62         34.16        36.19 o
 -17   6   2          1.82         13.93        33.56 o
 -16   6   2         18.75         32.52        26.04 o
 -15   6   2         16.02         15.59        23.56 o
 -14   6   2         15.25         17.96        20.47 o
 -13   6   2         41.12         81.22        20.07 o
 -12   6   2          4.80         13.83        18.32 o
 -11   6   2        529.74        527.64        19.25 o
 -10   6   2       2639.49       2496.12        38.95 o
  -9   6   2        279.97        248.65        15.15 o
  -8   6   2        126.09        116.94        12.90 o
  -7   6   2        257.79        274.34        10.79 o
  -6   6   2        201.51        169.84         8.78 o
  -5   6   2        433.67        428.58         8.38 o
  -4   6   2       3538.08       3946.47        34.83 o
  -3   6   2        528.13        743.32        12.05 o
  -2   6   2        911.29        946.34         9.53 o
  -1   6   2       3258.22       3550.52        19.93 o
   0   6   2       2941.57       3235.45        12.74 o
   1   6   2        976.45        888.63         7.92 o
   2   6   2       2824.38       3176.10        18.96 o
   3   6   2       3499.33       3552.31        31.88 o
   4   6   2       2576.15       2319.59        23.36 o
   5   6   2       5260.77       4865.97        57.62 o
   6   6   2        359.46        372.45        13.00 o
   7   6   2        885.14        927.56        16.26 o
   8   6   2          2.32         13.43        14.11 o
   9   6   2          6.54          5.39        16.06 o
  10   6   2          2.21          1.58        17.59 o
  11   6   2          9.93          7.81        18.52 o
  12   6   2         71.98         66.82        20.33 o
  13   6   2          3.90         15.05        21.49 o
  14   6   2          0.36         21.11        26.15 o
  15   6   2         29.30         39.68        23.07 o
  16   6   2          3.65         27.20        27.23 o
  17   6   2         10.07         18.97        32.17 o
  18   6   2          4.56         17.56        44.59 o
  19   6   2          3.12          6.75        70.67 o
 -19   7   2          0.18          4.56        42.40 o
 -18   7   2          0.05         32.45        40.73 o
 -17   7   2          2.00         24.33        33.43 o
 -16   7   2         16.00         30.88        32.78 o
 -15   7   2         15.35         37.17        26.85 o
 -14   7   2          7.49          5.86        34.89 o
 -13   7   2         85.15         78.49        24.11 o
 -12   7   2        185.17        134.19        20.11 o
 -11   7   2        333.56        327.95        20.06 o
 -10   7   2         35.55         53.40        16.09 o
  -9   7   2        183.09        203.04        14.93 o
  -8   7   2         28.07         32.64        11.49 o
  -7   7   2       1362.68       1294.46        14.10 o
  -6   7   2        500.94        537.68        12.02 o
  -5   7   2        229.51        272.31         9.39 o
  -4   7   2       2168.19       2540.38        22.67 o
  -3   7   2        897.98        910.98         9.42 o
  -2   7   2       1799.70       1728.70        11.04 o
  -1   7   2       1376.13       1563.24         8.99 o
   0   7   2         12.38         25.84         4.83 o
   1   7   2         53.00         59.88         5.19 o
   2   7   2        467.63        480.10         6.41 o
   3   7   2        238.68        234.97         7.00 o
   4   7   2        295.87        374.68         9.30 o
   5   7   2        333.64        347.54        10.41 o
   6   7   2        282.91        258.75        12.70 o
   7   7   2        464.65        552.08        15.48 o
   8   7   2        478.90        411.18        16.52 o
   9   7   2          4.76          9.85        16.39 o
  10   7   2        112.50         83.10        17.50 o
  11   7   2        135.27        123.24        18.99 o
  12   7   2         37.21         24.38        21.57 o
  13   7   2          4.08         15.05        21.55 o
  14   7   2         41.73         47.94        24.27 o
  15   7   2         51.24         43.96        25.22 o
  16   7   2          5.46         36.27        26.93 o
  17   7   2          2.42         19.74        32.06 o
  18   7   2          3.13         24.30        54.85 o
 -19   8   2          6.44         32.89        37.35 o
 -18   8   2         46.12         45.37        41.95 o
 -17   8   2         29.77         21.17        39.33 o
 -16   8   2         65.61         29.94        33.29 o
 -15   8   2          3.26         19.99        28.44 o
 -14   8   2         59.62        112.82        26.81 o
 -13   8   2         85.01        100.09        25.83 o
 -12   8   2         39.27         53.45        23.13 o
 -11   8   2        819.54        840.06        25.82 o
 -10   8   2       1141.87       1236.88        27.88 o
  -9   8   2        310.96        342.82        18.87 o
  -8   8   2        876.39        906.69        17.12 o
  -7   8   2       3217.09       2869.62        23.38 o
  -6   8   2        591.33        574.89        12.40 o
  -5   8   2         29.43         32.07         6.00 o
  -4   8   2        890.73        876.20        11.30 o
  -3   8   2       1282.72       1346.06        10.64 o
  -2   8   2        712.44        754.97         7.87 o
  -1   8   2       1891.00       2027.62        12.39 o
   0   8   2       1206.86        934.56         7.28 o
   1   8   2       3433.85       3492.26        16.75 o
   2   8   2       7063.07       7026.91        40.45 o
   3   8   2       1848.70       1820.01        14.79 o
   4   8   2       2675.53       2499.51        22.01 o
   5   8   2       5833.65       5846.77        56.39 o
   6   8   2       1764.85       2021.07        19.63 o
   7   8   2         19.95         28.04        13.53 o
   8   8   2        469.58        441.27        16.92 o
   9   8   2         69.54        102.73        16.73 o
  10   8   2         53.28         26.03        17.88 o
  11   8   2         16.17         21.18        19.60 o
  12   8   2          3.08         12.78        23.27 o
  13   8   2          0.47          9.47        26.51 o
  14   8   2        153.81        171.90        24.66 o
  15   8   2          3.50         11.75        34.09 o
  16   8   2         10.22         27.00        35.04 o
  17   8   2          3.22         38.16        43.05 o
  18   8   2          0.26         10.97        75.33 o
 -18   9   2          1.09         10.09        42.94 o
 -17   9   2          0.70         27.51        34.97 o
 -16   9   2         91.55        105.94        34.71 o
 -15   9   2          6.13         15.71        29.38 o
 -14   9   2        103.81         83.05        26.71 o
 -13   9   2         65.87         57.55        26.14 o
 -12   9   2        272.93        230.84        24.55 o
 -11   9   2          7.90         33.66        20.99 o
 -10   9   2        152.88        150.65        19.98 o
  -9   9   2         97.51         54.15        18.56 o
  -8   9   2        591.88        621.58        19.28 o
  -7   9   2         53.77         33.13        13.37 o
  -6   9   2         12.28         26.82        11.95 o
  -5   9   2        599.37        680.86        13.03 o
  -4   9   2        294.80        235.30         9.68 o
  -3   9   2         23.26         43.38         7.19 o
  -2   9   2       1130.18       1314.80         9.79 o
  -1   9   2       1354.58       1368.08        21.17 o
   0   9   2        144.55        144.55         5.65 o
   1   9   2         61.46         79.28         5.71 o
   2   9   2          9.16          6.28         6.20 o
   3   9   2        101.73        130.31         8.78 o
   4   9   2        213.82        223.43         9.98 o
   5   9   2        653.96        712.51        13.96 o
   6   9   2         35.85         64.47        12.52 o
   7   9   2         80.04         84.96        14.35 o
   8   9   2         27.78         21.40        17.40 o
   9   9   2          5.28          9.35        20.87 o
  10   9   2          3.04         16.61        21.86 o
  11   9   2          5.74          3.85        22.17 o
  12   9   2         82.77         54.19        23.11 o
  13   9   2         26.97         20.64        27.95 o
  14   9   2          0.71         15.89        27.88 o
  15   9   2         18.98         21.98        35.04 o
  16   9   2          4.02         38.63        37.56 o
  17   9   2          0.71         -4.56        56.10 o
 -18  10   2          0.09         28.80        40.60 o
 -17  10   2         12.78         22.61        41.81 o
 -16  10   2         37.16         38.06        36.94 o
 -15  10   2         18.32         39.64        30.84 o
 -14  10   2         22.17         27.06        24.87 o
 -13  10   2        260.56        262.62        25.39 o
 -12  10   2        349.08        370.97        23.44 o
 -11  10   2         91.68        110.39        20.04 o
 -10  10   2        611.69        614.48        21.17 o
  -9  10   2         26.32         42.58        17.29 o
  -8  10   2         65.51         46.41        15.43 o
  -7  10   2        173.77        166.98        14.56 o
  -6  10   2        640.76        562.07        14.59 o
  -5  10   2        293.81        270.23        12.18 o
  -4  10   2        754.21        775.35        11.33 o
  -3  10   2        407.25        432.80        10.00 o
  -2  10   2        972.48       1075.78        12.96 o
  -1  10   2        803.82        869.11         9.41 o
   0  10   2        559.03        507.02         8.42 o
   1  10   2       1800.18       1728.58        13.58 o
   2  10   2       1190.58       1193.66        12.16 o
   3  10   2       2159.27       2210.71        15.52 o
   4  10   2       2060.37       2137.39        16.21 o
   5  10   2       3149.74       3359.42        21.48 o
   6  10   2        465.31        491.24        14.71 o
   7  10   2          2.93          5.21        16.67 o
   8  10   2          2.55         13.14        17.65 o
   9  10   2         20.92         31.42        20.10 o
  10  10   2          0.24          8.54        23.11 o
  11  10   2          9.96         29.18        25.80 o
  12  10   2         58.88         52.98        27.37 o
  13  10   2          1.27          7.40        28.89 o
  14  10   2          0.30         19.98        36.96 o
  15  10   2          1.87         29.51        33.88 o
  16  10   2         12.83         33.62        41.55 o
  17  10   2         22.60         18.38        38.83 o
 -18  11   2          0.16         42.07        56.57 o
 -17  11   2        112.70        145.63        39.15 o
 -16  11   2         63.09         78.38        36.05 o
 -15  11   2          1.97         20.63        35.24 o
 -14  11   2          0.59          0.10        28.45 o
 -13  11   2        243.05        213.22        27.33 o
 -12  11   2          0.30         12.92        25.07 o
 -11  11   2        107.66        148.97        22.93 o
 -10  11   2        214.53        190.76        21.60 o
  -9  11   2        214.61        234.65        18.05 o
  -8  11   2       1571.70       1697.99        22.11 o
  -7  11   2       1132.36       1114.54        18.66 o
  -6  11   2        192.91        209.44        15.44 o
  -5  11   2        654.34        677.83        16.13 o
  -4  11   2       1840.19       1774.61        17.46 o
  -3  11   2       1414.51       1396.14        14.91 o
  -2  11   2       1746.42       1694.31        14.48 o
  -1  11   2       2629.62       2629.91        15.41 o
   0  11   2        419.57        479.18        10.15 o
   1  11   2        913.64        871.47        12.76 o
   2  11   2       1095.24       1055.31        13.71 o
   3  11   2        364.03        364.29        13.59 o
   4  11   2        494.56        454.67        13.24 o
   5  11   2        439.71        488.43        17.80 o
   6  11   2         82.97         59.77        17.15 o
   7  11   2        454.60        363.68        19.56 o
   8  11   2        346.22        364.37        22.76 o
   9  11   2         22.12         27.31        23.76 o
  10  11   2         57.01         81.01        23.46 o
  11  11   2        231.12        249.68        26.75 o
  12  11   2         99.23        155.09        28.06 o
  13  11   2          4.76         24.00        28.61 o
  14  11   2         21.11         46.07        35.35 o
  15  11   2        162.37        174.80        40.55 o
  16  11   2         10.04         18.44        36.96 o
  17  11   2          2.24         21.83        60.13 o
 -18  12   2         31.84         56.72        54.83 o
 -17  12   2          5.30         15.41        44.63 o
 -16  12   2          3.15         19.91        36.08 o
 -15  12   2         56.23         55.74        35.49 o
 -14  12   2         10.14         17.96        33.08 o
 -13  12   2         38.71         66.75        28.34 o
 -12  12   2          6.07         12.41        26.76 o
 -11  12   2        137.68         86.49        25.18 o
 -10  12   2         24.13         24.32        23.99 o
  -9  12   2         40.11         44.82        22.84 o
  -8  12   2         17.05         26.20        24.50 o
  -7  12   2          0.43          9.51        22.10 o
  -6  12   2        376.31        353.39        23.08 o
  -5  12   2        176.07        181.67        20.07 o
  -4  12   2         19.76         16.75        14.19 o
  -3  12   2          2.49          7.08        11.76 o
  -2  12   2        198.85        194.00        10.56 o
  -1  12   2         84.02         66.36         9.28 o
   0  12   2        363.51        337.78        12.70 o
   1  12   2        138.87        107.95        13.90 o
   2  12   2       1186.37       1173.26        18.69 o
   3  12   2        563.43        506.72        16.99 o
   4  12   2         13.69         39.93        15.61 o
   5  12   2         47.42         46.41        19.35 o
   6  12   2         29.66         36.93        20.50 o
   7  12   2         42.90         56.73        21.74 o
   8  12   2         17.58         24.19        21.96 o
   9  12   2        116.31        113.82        23.47 o
  10  12   2          4.40         17.92        25.05 o
  11  12   2        105.57        110.02        26.65 o
  12  12   2          7.90          7.77        26.79 o
  13  12   2         62.39         71.96        31.84 o
  14  12   2         41.71         57.93        36.43 o
  15  12   2          5.07         25.27        33.93 o
  16  12   2          0.10         28.51        85.20 o
 -16  13   2         39.65         18.88        50.09 o
 -15  13   2         31.97          5.62        49.34 o
 -14  13   2         26.74         12.95        47.82 o
 -13  13   2          0.88          4.53        39.37 o
 -12  13   2          6.92         27.65        32.29 o
 -11  13   2         34.67         43.20        30.49 o
 -10  13   2          3.72          4.58        34.15 o
  -9  13   2         26.01          9.54        27.12 o
  -8  13   2          9.49         40.49        25.71 o
  -7  13   2        241.06        286.51        24.88 o
  -6  13   2        259.93        279.72        23.22 o
  -5  13   2        714.57        673.33        23.99 o
  -4  13   2       1021.02       1033.41        22.34 o
  -3  13   2        218.10        219.05        17.73 o
  -2  13   2        416.29        428.72        14.57 o
  -1  13   2        771.17        687.48        17.63 o
   0  13   2        551.48        593.57        17.50 o
   1  13   2         38.43         39.37        16.30 o
   2  13   2        160.68        151.54        17.38 o
   3  13   2        136.53        151.17        16.16 o
   4  13   2         12.30         28.36        16.66 o
   5  13   2        120.29        170.18        20.37 o
   6  13   2         11.42         21.42        21.01 o
   7  13   2        138.75        122.54        23.19 o
   8  13   2        250.66        249.85        24.49 o
   9  13   2        140.98        137.65        28.86 o
  10  13   2        187.20        223.91        31.11 o
  11  13   2         96.67        150.54        31.05 o
  12  13   2          3.27         20.11        32.14 o
  13  13   2          0.27          2.79        32.83 o
  14  13   2         14.05         15.85        50.39 o
  15  13   2          0.27         29.90        45.87 o
 -15  14   2         32.28         66.14        54.33 o
 -14  14   2        107.78        125.22        48.16 o
 -13  14   2         15.16         43.97        40.63 o
 -12  14   2          9.81         22.49        32.40 o
 -11  14   2         37.82         56.36        31.14 o
 -10  14   2        176.80        169.03        29.28 o
  -9  14   2         33.26         18.01        33.66 o
  -8  14   2          2.77          2.73        30.49 o
  -7  14   2          3.89         17.96        29.07 o
  -6  14   2         40.67         29.96        28.24 o
  -5  14   2          1.47         19.75        26.54 o
  -4  14   2          0.52         14.49        20.61 o
  -3  14   2          0.65          7.26        19.91 o
  -2  14   2        189.23        211.35        21.92 o
  -1  14   2         34.85         26.01        15.50 o
   0  14   2         13.31         19.15        15.62 o
   1  14   2        257.58        290.74        18.38 o
   2  14   2        398.25        383.62        19.41 o
   3  14   2        686.98        672.67        21.84 o
   4  14   2        519.83        455.27        22.01 o
   5  14   2        309.30        300.05        25.71 o
   6  14   2        113.28        125.74        26.45 o
   7  14   2         24.23         36.28        26.91 o
   8  14   2        158.04        132.27        30.40 o
   9  14   2         44.10         45.29        28.12 o
  10  14   2          0.15          9.36        33.38 o
  11  14   2          2.75          0.77        30.89 o
  12  14   2          1.22         33.52        46.43 o
  13  14   2          7.50         47.25        40.65 o
  14  14   2          8.04         -1.28        42.96 o
  15  14   2          3.24         31.29        56.07 o
 -14  15   2          2.46          8.87        53.08 o
 -13  15   2         15.49         36.47        49.47 o
 -12  15   2         59.71         69.03        38.73 o
 -11  15   2          4.39         32.37        36.11 o
 -10  15   2          0.55         18.82        37.22 o
  -9  15   2        126.68         78.71        34.41 o
  -8  15   2         20.18          7.61        31.83 o
  -7  15   2         11.02         34.32        30.11 o
  -6  15   2         14.13         43.42        30.53 o
  -5  15   2          2.56         16.34        26.68 o
  -4  15   2          3.51         16.70        22.32 o
  -3  15   2         49.20         56.50        28.05 o
  -2  15   2        159.32        134.65        28.29 o
  -1  15   2        162.32        176.22        28.81 o
   0  15   2         42.93         30.22        21.54 o
   1  15   2          1.93         11.48        19.11 o
   2  15   2         61.34         63.57        20.97 o
   3  15   2          0.15         11.75        24.58 o
   4  15   2          1.28         18.80        22.57 o
   5  15   2         24.81         35.17        28.74 o
   6  15   2         38.02         46.63        31.37 o
   7  15   2        289.92        249.59        30.20 o
   8  15   2          1.69         14.56        28.36 o
   9  15   2          3.25          2.87        37.10 o
  10  15   2         31.70         35.54        37.55 o
  11  15   2          0.15         18.04        72.25 o
  12  15   2          5.71         14.80        52.99 o
  13  15   2          0.12         -2.55        48.09 o
  14  15   2         16.10         28.20        78.04 o
 -13  16   2         66.73         72.22        50.68 o
 -12  16   2         49.89         80.99        52.18 o
 -11  16   2        137.23        132.34        42.89 o
 -10  16   2        154.57        208.39        38.77 o
  -9  16   2         62.21         96.64        36.82 o
  -8  16   2         67.97         61.48        35.05 o
  -7  16   2         91.02        109.47        33.29 o
  -6  16   2          2.96          6.68        30.34 o
  -5  16   2         29.65         21.77        29.66 o
  -4  16   2          9.78         34.63        29.60 o
  -3  16   2          0.08          5.57        29.41 o
  -2  16   2         12.07         28.68        29.71 o
  -1  16   2          2.10         21.65        29.77 o
   0  16   2          2.93          1.13        28.22 o
   1  16   2        165.66        167.23        23.66 o
   2  16   2        281.69        297.09        27.90 o
   3  16   2         48.86         82.35        27.88 o
   4  16   2         40.97         69.50        28.45 o
   5  16   2        130.47        133.85        30.70 o
   6  16   2         23.94         37.66        31.98 o
   7  16   2          1.78          5.45        34.11 o
   8  16   2         54.28         97.59        37.21 o
   9  16   2          8.23         35.64        46.62 o
  10  16   2         26.55         -5.40        46.99 o
  11  16   2          0.01        -12.65        73.20 o
  12  16   2          0.48         13.81        49.43 o
 -13  17   2          0.01         85.02        81.65 o
 -12  17   2         44.49         55.40        54.32 o
 -11  17   2         16.90         24.73        47.41 o
 -10  17   2          8.59         24.71        42.99 o
  -9  17   2          3.72         35.12        36.96 o
  -8  17   2         17.03         28.51        37.07 o
  -7  17   2          8.53         22.73        35.22 o
  -6  17   2         33.19         42.48        33.48 o
  -5  17   2         22.14         34.36        39.97 o
  -4  17   2          0.90         18.28        39.84 o
  -3  17   2         21.52         28.39        30.81 o
  -2  17   2          0.76         25.49        30.13 o
  -1  17   2        241.66        256.98        31.81 o
   0  17   2        241.84        210.41        31.08 o
   1  17   2        104.87         83.02        30.67 o
   2  17   2         30.19         24.90        25.26 o
   3  17   2          1.06         19.95        37.37 o
   4  17   2         77.45         78.34        29.06 o
   5  17   2        168.80        150.56        39.17 o
   6  17   2         35.42         41.72        40.62 o
   7  17   2         26.74         17.51        43.17 o
   8  17   2         66.36        104.02        50.80 o
   9  17   2         17.34         53.66        47.85 o
  10  17   2         16.09          9.79        46.44 o
  11  17   2         18.49         65.27        50.50 o
 -12  18   2          7.59         49.11        70.32 o
 -11  18   2          3.29         26.95        49.22 o
 -10  18   2         32.31         55.80        45.25 o
  -9  18   2         39.26         36.67        40.98 o
  -8  18   2         53.99         56.53        36.07 o
  -7  18   2        179.46        140.36        36.00 o
  -6  18   2        147.31         85.74        44.18 o
  -5  18   2         20.83         47.93        45.88 o
  -4  18   2          2.05          6.40        32.04 o
  -3  18   2          0.53          7.89        34.27 o
  -2  18   2         25.95          3.40        33.41 o
  -1  18   2         45.06         40.47        30.43 o
   0  18   2         42.53         42.75        32.20 o
   1  18   2        128.39        104.84        33.20 o
   2  18   2        144.99        121.12        32.03 o
   3  18   2         33.59         62.59        28.84 o
   4  18   2          3.37         25.92        30.91 o
   5  18   2          1.14         16.16        38.68 o
   6  18   2          2.34          0.04        42.36 o
   7  18   2         39.26         37.15        46.87 o
   8  18   2         79.38         65.68        51.57 o
   9  18   2          6.65         30.12        54.02 o
  10  18   2          0.00         10.44        50.80 o
  -9  19   2          0.67         25.94        47.18 o
  -8  19   2         40.49         35.31        73.50 o
  -7  19   2          7.29         12.79        53.27 o
  -6  19   2          8.01          6.46        48.42 o
  -5  19   2         72.60        137.30        49.11 o
  -4  19   2        179.19        210.26        34.79 o
  -3  19   2         97.63         93.76        36.80 o
  -2  19   2         30.57         45.60        35.28 o
  -1  19   2         30.71         61.56        34.25 o
   0  19   2          4.16         16.19        33.78 o
   1  19   2          8.36         -0.41        34.44 o
   2  19   2         47.59         53.67        36.16 o
   3  19   2          0.59         26.44        34.95 o
   4  19   2         31.70         54.12        40.95 o
   5  19   2          0.11          3.38        40.29 o
   6  19   2          9.78         50.97        45.34 o
   7  19   2          9.52         25.73        49.17 o
   8  19   2         21.63         24.33        51.51 o
   9  19   2          2.70         31.02        79.34 o
 -10  20   2         20.97          7.13        67.13 o
  -7  20   2          0.47        -10.04        69.66 o
  -6  20   2         13.12         43.32        69.24 o
  -5  20   2          0.06         18.95        44.62 o
  -4  20   2         27.66         57.33        38.13 o
  -3  20   2          0.64         42.60        47.48 o
  -2  20   2         58.37         49.61        38.62 o
  -1  20   2         18.67         37.09        39.16 o
   0  20   2         32.31         32.97        35.21 o
   1  20   2         41.43         30.08        42.19 o
   2  20   2          9.81         12.77        41.99 o
   3  20   2         15.52         14.54        60.65 o
   4  20   2         26.55         50.40        65.78 o
   5  20   2          0.62          5.89        44.82 o
   6  20   2          0.06         38.49        46.56 o
   7  20   2         41.15         41.55        62.63 o
   8  20   2         20.24         63.11        77.18 o
  -5  21   2         31.69         46.91        63.74 o
  -4  21   2        100.05         51.26        75.13 o
  -3  21   2         80.58        115.30        46.73 o
  -2  21   2         42.13         74.21        50.23 o
  -1  21   2         54.10         55.66        47.65 o
   0  21   2         33.01         45.91        46.40 o
   1  21   2         12.60         22.95        46.03 o
   2  21   2          1.55          8.56        44.96 o
   3  21   2          5.44         -1.54        69.99 o
  -2  22   2         16.56         35.88        76.31 o
  -1  22   2         13.68         -6.34        70.53 o
   0  22   2         12.77         14.87        67.64 o
   1  22   2         30.77          5.56        69.77 o
 -21   1   3          0.18         22.03        53.33 o
 -20   1   3          0.58         23.42        36.64 o
 -19   1   3          8.82         43.61        32.93 o
 -18   1   3         27.45         34.39        28.97 o
 -17   1   3         57.09         55.71        20.58 o
 -16   1   3         28.40         56.53        19.93 o
 -15   1   3        600.22        532.26        20.16 o
 -14   1   3        916.61        942.95        23.00 o
 -13   1   3       1113.09       1131.44        19.91 o
 -12   1   3        390.97        374.90        15.49 o
 -11   1   3        307.97        218.39        14.04 o
 -10   1   3        155.67        224.70        13.40 o
  -9   1   3          7.55          7.00        11.78 o
  -8   1   3        697.19        667.52        13.07 o
  -7   1   3        163.90        150.37        10.76 o
  -6   1   3       2692.20       2330.07        15.87 o
  -5   1   3       3534.07       3154.99        17.51 o
  -4   1   3       4543.69       4771.35        24.78 o
  -3   1   3      24061.51      24482.31       125.23 o
  -2   1   3      10009.98       9933.01        54.74 o
  -1   1   3        791.20        627.38        16.33 o
   0   1   3       3707.83       3631.10        27.70 o
   1   1   3        532.01        619.16        12.05 o
   2   1   3       6894.28       7517.64        58.93 o
   3   1   3       1357.20       1396.91        11.18 o
   4   1   3       1421.05       1427.48        11.68 o
   5   1   3       3815.14       4131.98        34.49 o
   6   1   3        236.17        262.76         7.69 o
   7   1   3        180.41        153.50         8.60 o
   8   1   3         85.43         88.56         9.57 o
   9   1   3        369.81        366.67        11.93 o
  10   1   3       1256.09       1067.23        16.33 o
  11   1   3       1063.05       1074.35        19.04 o
  12   1   3        408.51        376.34        18.70 o
  13   1   3         32.48         39.86        20.48 o
  14   1   3          1.09         20.66        25.32 o
  15   1   3         13.83         34.63        25.27 o
  16   1   3          4.18         15.94        36.30 o
  17   1   3          8.39         21.63        38.89 o
  18   1   3          1.89         30.61        40.11 o
 -21   2   3          0.90         22.84        45.82 o
 -20   2   3          0.07         14.73        30.60 o
 -19   2   3          3.69         27.18        32.93 o
 -18   2   3         21.39         11.24        26.87 o
 -17   2   3        110.06         94.39        23.51 o
 -16   2   3        108.79         97.79        19.25 o
 -15   2   3         19.13         33.00        18.38 o
 -14   2   3         90.08        114.58        17.52 o
 -13   2   3         12.61         20.18        15.42 o
 -12   2   3        302.91        296.85        16.38 o
 -11   2   3        499.84        519.99        15.71 o
 -10   2   3        532.78        521.15        15.85 o
  -9   2   3         56.75         91.39        16.87 o
  -8   2   3       7931.81       7934.36        82.82 o
  -7   2   3       2361.57       2600.08        16.90 o
  -6   2   3       1919.83       2240.05        19.08 o
  -5   2   3       3895.66       4144.87        21.66 o
  -4   2   3       3488.36       3399.96        20.91 o
  -3   2   3       4981.90       5173.55        22.33 o
  -2   2   3          8.29         45.28         5.26 o
  -1   2   3       2378.77       2513.50        26.42 o
   0   2   3       1028.88       1015.94         8.07 o
   1   2   3      11351.13      11811.47        67.29 o
   2   2   3        171.02        247.76         6.43 o
   3   2   3       1755.37       1755.80        11.46 o
   4   2   3         58.88         98.77         5.31 o
   5   2   3        378.27        225.33         6.77 o
   6   2   3       1568.71       1625.06        11.89 o
   7   2   3       1308.85       1258.40        21.58 o
   8   2   3        699.60        738.22        13.43 o
   9   2   3        176.36        156.52        10.80 o
  10   2   3         38.99         58.47        13.04 o
  11   2   3        341.85        301.76        17.59 o
  12   2   3        304.25        294.73        18.07 o
  13   2   3         63.66         52.80        21.15 o
  14   2   3          8.31         23.39        24.11 o
  15   2   3          1.68         17.67        32.01 o
  16   2   3          0.18         28.30        44.70 o
  17   2   3         14.09         38.68        38.80 o
  18   2   3          0.61          8.72        40.40 o
 -21   3   3          2.86          3.81        72.83 o
 -20   3   3          2.27         -1.09        36.99 o
 -19   3   3          1.15         13.40        29.42 o
 -18   3   3          1.59         18.30        26.03 o
 -17   3   3         54.21         35.40        22.26 o
 -16   3   3          4.04          7.22        22.35 o
 -15   3   3         11.88         30.30        17.63 o
 -14   3   3        111.68         93.26        17.21 o
 -13   3   3        257.83        209.05        17.61 o
 -12   3   3          3.20         25.62        16.09 o
 -11   3   3         14.63         30.17        14.17 o
 -10   3   3        492.35        440.48        15.68 o
  -9   3   3        636.74        548.02        14.47 o
  -8   3   3       1539.47       1537.72        15.01 o
  -7   3   3          5.85         17.63         9.10 o
  -6   3   3       5918.19       6649.39        46.88 o
  -5   3   3       4139.04       4032.25        17.43 o
  -4   3   3         48.01         62.41         6.31 o
  -3   3   3       4002.54       3954.05        13.47 o
  -2   3   3      10963.71      11515.44        45.31 o
  -1   3   3       5782.56       5926.03        25.00 o
   0   3   3      11255.24      11037.47        43.65 o
   1   3   3       1709.60       2154.26        13.90 o
   2   3   3       5625.38       5931.93        23.62 o
   3   3   3       1913.49       1859.32        14.27 o
   4   3   3        338.70        390.13        10.65 o
   5   3   3       1704.57       1982.14        12.52 o
   6   3   3        211.32        180.22         8.54 o
   7   3   3        274.98        330.16         9.40 o
   8   3   3         21.20         32.13         9.39 o
   9   3   3        275.60        276.46        13.41 o
  10   3   3         65.08         63.30        16.09 o
  11   3   3        251.17        308.02        18.43 o
  12   3   3          0.49         13.47        18.13 o
  13   3   3        153.03        128.20        19.84 o
  14   3   3         41.36         69.69        25.17 o
  15   3   3         15.86         32.38        26.31 o
  16   3   3         16.01         49.40        39.34 o
  17   3   3         62.56         78.37        38.94 o
  18   3   3          2.15         39.16        41.55 o
 -20   4   3          0.37         14.35        34.17 o
 -19   4   3         12.07         17.07        31.73 o
 -18   4   3          1.60         10.92        27.92 o
 -17   4   3         20.84         10.93        28.52 o
 -16   4   3         10.76         23.20        21.09 o
 -15   4   3         42.54         49.42        19.41 o
 -14   4   3          1.33         16.82        17.77 o
 -13   4   3        530.12        521.02        18.96 o
 -12   4   3        395.44        369.96        17.23 o
 -11   4   3        284.47        333.41        17.93 o
 -10   4   3        901.95        884.19        17.17 o
  -9   4   3       4630.82       4564.52        35.45 o
  -8   4   3       4532.67       4512.49        35.48 o
  -7   4   3       2323.86       2202.27        18.50 o
  -6   4   3        315.27        217.08         9.14 o
  -5   4   3       6667.67       6700.68        29.74 o
  -4   4   3       2806.49       2795.69        14.42 o
  -3   4   3         25.99         35.10         4.62 o
  -2   4   3        374.47        427.31         4.74 o
  -1   4   3         64.63         34.39         3.88 o
   0   4   3      19030.26      19916.61        60.00 o
   1   4   3      14724.09      15333.33        68.12 o
   2   4   3       1936.93       2034.12        18.83 o
   3   4   3       2085.25       2073.98        31.73 o
   4   4   3      30466.31      32019.04       241.71 o
   5   4   3      10961.84      11887.74       104.35 o
   6   4   3       2615.11       2727.67        24.35 o
   7   4   3       1994.03       2227.23        27.61 o
   8   4   3       2035.58       1886.73        21.03 o
   9   4   3        373.52        433.07        17.25 o
  10   4   3         68.17         64.03        16.08 o
  11   4   3        707.31        607.12        19.77 o
  12   4   3         52.97         61.44        18.97 o
  13   4   3          1.18         14.77        21.33 o
  14   4   3         41.08         35.30        24.93 o
  15   4   3          0.34         25.81        29.63 o
  16   4   3         66.38         71.07        31.30 o
  17   4   3          7.74         20.48        40.48 o
  18   4   3          4.41         26.35        46.87 o
 -20   5   3         10.84         25.00        37.22 o
 -19   5   3          9.15         17.92        31.02 o
 -18   5   3          1.29          6.54        29.46 o
 -17   5   3         11.57         16.87        24.07 o
 -16   5   3         25.00         27.67        21.36 o
 -15   5   3         10.89         35.32        21.86 o
 -14   5   3        266.84        264.31        21.88 o
 -13   5   3         62.36         90.66        17.29 o
 -12   5   3        515.82        526.88        18.05 o
 -11   5   3         82.31         80.53        17.07 o
 -10   5   3        286.11        289.34        16.05 o
  -9   5   3       1164.92       1045.78        18.52 o
  -8   5   3       1472.86       1614.57        18.33 o
  -7   5   3        305.27        365.08        11.12 o
  -6   5   3       3272.54       3789.79        23.10 o
  -5   5   3       2221.61       2137.04        18.49 o
  -4   5   3        777.73        837.52         8.33 o
  -3   5   3        604.05        666.37         8.45 o
  -2   5   3       3613.10       3638.99        23.05 o
  -1   5   3       5627.57       6002.78        15.84 o
   0   5   3       2836.60       2883.15        12.50 o
   1   5   3        133.72         99.03         5.42 o
   2   5   3        346.49        351.96         5.56 o
   3   5   3        334.77        336.50         8.08 o
   4   5   3       4004.83       4758.22        47.13 o
   5   5   3        621.82        568.68        11.92 o
   6   5   3        175.13        207.78        11.81 o
   7   5   3        409.06        467.85        14.45 o
   8   5   3        823.62        729.55        16.60 o
   9   5   3         91.57         86.40        15.49 o
  10   5   3        674.53        622.90        18.82 o
  11   5   3        411.70        369.41        19.41 o
  12   5   3         93.87         81.70        19.97 o
  13   5   3         54.67         44.58        20.30 o
  14   5   3          2.50         -2.60        23.88 o
  15   5   3         28.28         11.21        31.14 o
  16   5   3          1.41         30.61        41.95 o
  17   5   3         33.03         25.59        34.00 o
  18   5   3         22.86          6.75        57.56 o
 -20   6   3         21.54         18.52        54.64 o
 -19   6   3         27.83         44.16        37.77 o
 -18   6   3          0.48         25.34        37.66 o
 -17   6   3          3.47          9.96        29.86 o
 -16   6   3          7.28         21.99        31.87 o
 -15   6   3         20.27         42.76        27.47 o
 -14   6   3        140.05        131.53        22.31 o
 -13   6   3        212.07        239.18        21.58 o
 -12   6   3        582.66        572.19        21.72 o
 -11   6   3       1625.50       1510.67        24.16 o
 -10   6   3        272.08        292.21        16.77 o
  -9   6   3        178.46        200.39        14.73 o
  -8   6   3        645.01        780.63        15.29 o
  -7   6   3        876.33        855.24        13.91 o
  -6   6   3         16.49         24.51         9.12 o
  -5   6   3       3229.99       3090.84        26.14 o
  -4   6   3       4393.48       4567.67        61.19 o
  -3   6   3       4473.79       4883.34        30.57 o
  -2   6   3       3143.30       3293.84        16.20 o
  -1   6   3       4498.97       4733.50        15.98 o
   0   6   3       2408.60       2562.61        11.70 o
   1   6   3         14.34         37.46         5.41 o
   2   6   3       4371.16       4786.61        17.28 o
   3   6   3       9581.76       9849.07        82.96 o
   4   6   3       3039.96       2888.78        25.01 o
   5   6   3       1065.38       1036.42        13.88 o
   6   6   3        473.47        578.91        13.55 o
   7   6   3        191.65        238.71        13.87 o
   8   6   3         22.43         28.02        14.42 o
   9   6   3         24.95         18.89        15.52 o
  10   6   3        188.38        196.18        18.49 o
  11   6   3          0.33          1.57        18.91 o
  12   6   3         72.77         96.83        20.72 o
  13   6   3          6.22         13.38        21.31 o
  14   6   3         32.49         13.18        23.50 o
  15   6   3         38.66         39.26        30.70 o
  16   6   3         77.30         72.85        31.36 o
  17   6   3         20.09         27.78        35.18 o
  18   6   3          3.51          3.22        50.82 o
 -19   7   3          1.19          9.18        39.58 o
 -18   7   3          0.35         26.52        33.93 o
 -17   7   3         90.01        104.53        34.77 o
 -16   7   3         57.74         83.58        30.90 o
 -15   7   3        180.09        163.89        27.02 o
 -14   7   3        115.93        122.92        28.05 o
 -13   7   3          9.51         20.30        24.61 o
 -12   7   3        434.96        381.65        25.05 o
 -11   7   3        941.17        907.19        26.33 o
 -10   7   3         25.86         44.79        15.77 o
  -9   7   3          0.57          5.51        14.90 o
  -8   7   3          1.96          4.77        12.31 o
  -7   7   3          5.29          8.93        10.60 o
  -6   7   3       2759.65       2747.78        20.15 o
  -5   7   3       6075.48       6105.02        34.14 o
  -4   7   3         64.13        150.72         9.86 o
  -3   7   3       2248.68       2420.62        17.90 o
  -2   7   3      13192.00      13332.22        54.77 o
  -1   7   3      18934.00      19272.85        49.90 o
   0   7   3       2049.04       2375.37        15.01 o
   1   7   3       5609.56       5696.81        38.35 o
   2   7   3       2343.71       2293.20        21.22 o
   3   7   3        182.18        191.88         8.37 o
   4   7   3        549.78        624.26        11.38 o
   5   7   3         22.58         24.29        10.32 o
   6   7   3          5.18         11.02        12.59 o
   7   7   3        512.84        417.36        15.59 o
   8   7   3        284.28        267.98        16.49 o
   9   7   3        236.11        218.63        17.39 o
  10   7   3         10.29         15.49        18.00 o
  11   7   3         29.03         46.05        19.46 o
  12   7   3          1.83          1.53        21.98 o
  13   7   3        107.27        115.83        22.29 o
  14   7   3         11.86         31.64        22.85 o
  15   7   3         71.97         59.09        34.97 o
  16   7   3         23.68         27.39        42.79 o
  17   7   3          0.57         26.53        40.76 o
  18   7   3          0.03         14.25        51.87 o
 -19   8   3          2.62         13.42        40.62 o
 -18   8   3          2.95         25.98        33.40 o
 -17   8   3         14.50         65.98        44.33 o
 -16   8   3          1.70         18.60        34.14 o
 -15   8   3         53.29         67.71        27.96 o
 -14   8   3        172.93        152.71        26.58 o
 -13   8   3        179.38        143.32        25.79 o
 -12   8   3        160.92        187.44        24.60 o
 -11   8   3        583.75        540.34        23.21 o
 -10   8   3         27.68         39.61        19.12 o
  -9   8   3        573.55        569.15        20.12 o
  -8   8   3         50.90         52.36        16.10 o
  -7   8   3          1.43          6.74        13.92 o
  -6   8   3        168.20        144.45        13.26 o
  -5   8   3         83.20        129.77        11.73 o
  -4   8   3         38.38         54.88        10.13 o
  -3   8   3        320.79        368.04         7.75 o
  -2   8   3        418.81        442.77         7.41 o
  -1   8   3       1484.88       1806.26        12.00 o
   0   8   3         12.27          7.90         5.26 o
   1   8   3        224.27        242.68         6.56 o
   2   8   3        461.56        439.90         9.11 o
   3   8   3        306.90        294.09         9.34 o
   4   8   3         91.62        111.89        10.84 o
   5   8   3         19.26         22.50        12.43 o
   6   8   3         31.60         74.66        12.07 o
   7   8   3        206.26        245.09        14.25 o
   8   8   3         36.22         42.51        15.68 o
   9   8   3         48.33         68.79        17.28 o
  10   8   3          9.54         17.12        20.70 o
  11   8   3        113.74        101.49        22.24 o
  12   8   3         22.29          9.50        22.56 o
  13   8   3          2.21          2.21        25.98 o
  14   8   3         13.33          8.73        27.06 o
  15   8   3          4.65         14.38        29.83 o
  16   8   3          0.11         14.08        50.75 o
  17   8   3          2.99         45.87        83.85 o
 -19   9   3          0.21         25.13        87.35 o
 -18   9   3          0.34          8.44        40.32 o
 -17   9   3         28.41         50.62        36.67 o
 -16   9   3         88.80         99.26        35.20 o
 -15   9   3         17.00         29.19        29.93 o
 -14   9   3        128.20        161.11        27.15 o
 -13   9   3        132.76        128.02        25.65 o
 -12   9   3        109.02         98.76        23.11 o
 -11   9   3        107.98         75.90        21.26 o
 -10   9   3       1207.35       1121.54        23.84 o
  -9   9   3         28.97         33.37        18.33 o
  -8   9   3        308.40        328.91        17.99 o
  -7   9   3        389.17        366.68        16.72 o
  -6   9   3        677.35        712.46        16.11 o
  -5   9   3       1468.36       1519.12        15.70 o
  -4   9   3       2425.46       2318.29        16.51 o
  -3   9   3        249.79        213.89        10.62 o
  -2   9   3       1167.15       1119.02        11.76 o
  -1   9   3       2536.38       2517.67        14.49 o
   0   9   3       1772.57       1926.64        14.56 o
   1   9   3       1911.35       1710.37        13.87 o
   2   9   3        903.71        908.54        11.31 o
   3   9   3         80.64        101.81         9.34 o
   4   9   3        943.31        914.74        14.43 o
   5   9   3         73.97         55.61        12.29 o
   6   9   3        273.93        232.22        14.94 o
   7   9   3        332.13        337.73        16.73 o
   8   9   3        267.21        229.71        17.54 o
   9   9   3        546.49        508.81        21.67 o
  10   9   3        600.87        590.84        24.21 o
  11   9   3         66.63         59.73        22.82 o
  12   9   3         41.82         47.37        24.25 o
  13   9   3          3.87         18.69        27.65 o
  14   9   3         18.03         14.05        31.78 o
  15   9   3          9.87         17.86        40.02 o
  16   9   3          8.65         28.89        53.07 o
  17   9   3         25.72         48.42        64.06 o
 -18  10   3          0.59         32.05        37.94 o
 -17  10   3          6.21         24.44        33.54 o
 -16  10   3          0.04         29.23        36.35 o
 -15  10   3         24.43         25.11        33.51 o
 -14  10   3          1.93          8.94        30.73 o
 -13  10   3         20.94         25.57        29.59 o
 -12  10   3        248.82        298.65        24.68 o
 -11  10   3        193.33        204.79        22.21 o
 -10  10   3        240.77        217.44        20.70 o
  -9  10   3        945.65        948.44        22.47 o
  -8  10   3       1145.09       1136.80        21.87 o
  -7  10   3        189.01        166.06        14.34 o
  -6  10   3          4.76         12.51        12.19 o
  -5  10   3        887.14        904.78        16.27 o
  -4  10   3       1636.32       1521.45        14.99 o
  -3  10   3        102.83         99.10        10.43 o
  -2  10   3        879.75        866.41        11.17 o
  -1  10   3          7.09         18.52         8.30 o
   0  10   3         31.98         56.52         8.24 o
   1  10   3       1395.53       1320.67        14.13 o
   2  10   3         76.35         80.39        10.39 o
   3  10   3         33.10         47.37        10.62 o
   4  10   3        627.95        556.43        12.56 o
   5  10   3       2706.13       2502.52        22.18 o
   6  10   3        480.75        511.01        16.66 o
   7  10   3         78.04        100.77        16.06 o
   8  10   3         49.49         39.77        16.79 o
   9  10   3        237.11        288.98        21.91 o
  10  10   3         10.70         14.50        21.60 o
  11  10   3         47.84         73.65        27.32 o
  12  10   3          8.72         22.78        31.21 o
  13  10   3         45.77         54.99        29.19 o
  14  10   3         12.11         22.61        33.05 o
  15  10   3         11.37         30.21        34.41 o
  16  10   3          2.49          6.80        48.64 o
 -18  11   3          0.00         57.08        82.02 o
 -17  11   3          0.44         14.01        40.01 o
 -16  11   3         12.10         28.10        36.55 o
 -15  11   3          4.63         24.66        41.24 o
 -14  11   3         41.60         40.77        29.40 o
 -13  11   3        148.53        145.43        23.92 o
 -12  11   3         20.47         45.24        21.49 o
 -11  11   3        169.99        166.98        19.98 o
 -10  11   3          2.12          9.97        19.37 o
  -9  11   3         19.05         35.88        19.26 o
  -8  11   3          8.57         14.57        19.16 o
  -7  11   3         59.88         55.71        18.32 o
  -6  11   3        393.91        481.92        19.15 o
  -5  11   3        963.00        926.92        19.93 o
  -4  11   3        535.99        535.40        14.24 o
  -3  11   3        171.53        181.19        10.54 o
  -2  11   3         41.64         24.99         9.08 o
  -1  11   3          9.37          7.28         8.92 o
   0  11   3         46.31         61.13        10.42 o
   1  11   3         10.74         21.71        10.51 o
   2  11   3        107.57        161.45        11.59 o
   3  11   3         77.91         58.97        11.51 o
   4  11   3        363.29        365.52        13.46 o
   5  11   3        674.10        611.58        19.20 o
   6  11   3         44.58         36.34        15.83 o
   7  11   3         15.05         44.71        20.67 o
   8  11   3         35.64         47.03        22.09 o
   9  11   3         45.55         54.55        24.37 o
  10  11   3         12.81         13.76        24.56 o
  11  11   3         14.90         25.24        25.86 o
  12  11   3          8.58         31.11        28.33 o
  13  11   3        112.43        146.10        30.34 o
  14  11   3         22.86         53.33        36.84 o
  15  11   3          2.59         31.66        37.58 o
  16  11   3          0.02         13.83        42.32 o
 -17  12   3         40.50         23.13        55.57 o
 -16  12   3         63.33         92.66        56.77 o
 -15  12   3          0.12         22.66        53.70 o
 -14  12   3         33.05         86.00        47.68 o
 -13  12   3         90.05        107.66        31.55 o
 -12  12   3        154.41        208.11        32.82 o
 -11  12   3        213.87        222.85        31.79 o
 -10  12   3         49.22         81.03        29.28 o
  -9  12   3         91.89         92.31        26.58 o
  -8  12   3        795.01        811.28        28.30 o
  -7  12   3        603.90        536.68        21.48 o
  -6  12   3         80.44         86.54        17.56 o
  -5  12   3         43.53         34.84        16.30 o
  -4  12   3         19.92         24.03        11.99 o
  -3  12   3         19.15          9.08        10.09 o
  -2  12   3          1.78          7.58         9.59 o
  -1  12   3        213.88        163.36        10.95 o
   0  12   3        251.09        174.08        11.66 o
   1  12   3       1754.70       1789.74        18.86 o
   2  12   3         92.58         99.11        13.29 o
   3  12   3        126.29        138.13        15.48 o
   4  12   3        876.33        814.06        19.35 o
   5  12   3        568.36        669.06        23.00 o
   6  12   3       1278.03       1301.85        27.12 o
   7  12   3       1223.75       1235.17        31.75 o
   8  12   3        486.85        579.73        30.39 o
   9  12   3          4.10         13.97        28.91 o
  10  12   3          0.94          9.37        29.94 o
  11  12   3          0.59         10.94        30.34 o
  12  12   3         11.31         18.57        28.39 o
  13  12   3         14.57         13.37        33.98 o
  14  12   3         20.01         11.48        43.50 o
  15  12   3          0.67         -3.74        50.26 o
  16  12   3          0.92         25.72        64.49 o
 -16  13   3         30.18         64.43        58.39 o
 -15  13   3          2.30         29.73        77.27 o
 -14  13   3         74.97         64.96        50.41 o
 -13  13   3          0.06          7.48        41.90 o
 -12  13   3         71.55         85.62        31.30 o
 -11  13   3         16.45         37.41        30.78 o
 -10  13   3         29.03         14.83        31.69 o
  -9  13   3         11.52          7.63        26.36 o
  -8  13   3          8.05          4.93        23.23 o
  -7  13   3         35.29         45.35        22.94 o
  -6  13   3        126.82        131.63        22.13 o
  -5  13   3        391.64        389.01        19.55 o
  -4  13   3        173.53        183.19        14.31 o
  -3  13   3        197.14        188.84        12.89 o
  -2  13   3        925.00        965.38        19.12 o
  -1  13   3        658.17        678.85        17.77 o
   0  13   3          9.14          8.27        13.94 o
   1  13   3        210.20        204.97        15.53 o
   2  13   3         30.54         37.01        15.43 o
   3  13   3          9.81          2.80        17.44 o
   4  13   3         45.36         50.73        17.16 o
   5  13   3         19.66         14.66        20.15 o
   6  13   3          0.67         15.73        22.28 o
   7  13   3        158.73        158.83        27.40 o
   8  13   3        149.38        159.43        27.98 o
   9  13   3          0.22          7.81        32.49 o
  10  13   3         21.25         20.27        37.70 o
  11  13   3         30.93         30.52        31.44 o
  12  13   3          0.09         -3.87        32.66 o
  13  13   3         10.14         15.24        35.43 o
  14  13   3          3.12         30.36        38.56 o
  15  13   3          2.49          9.95        43.25 o
 -15  14   3          8.91         24.77        50.26 o
 -14  14   3          1.94         31.20        55.42 o
 -13  14   3        170.43        112.47        38.07 o
 -12  14   3         25.04         26.99        33.23 o
 -11  14   3        253.61        302.85        32.55 o
 -10  14   3        460.09        471.60        32.33 o
  -9  14   3        117.07        161.91        28.85 o
  -8  14   3        224.07        231.82        26.16 o
  -7  14   3        708.56        700.75        32.91 o
  -6  14   3        661.92        626.52        27.01 o
  -5  14   3        350.48        337.80        23.49 o
  -4  14   3        471.15        451.62        20.46 o
  -3  14   3        151.56        157.98        18.47 o
  -2  14   3         33.35         25.35        17.46 o
  -1  14   3         18.80         33.13        17.79 o
   0  14   3         51.74         60.72        18.07 o
   1  14   3          5.73          8.07        19.67 o
   2  14   3          2.93         15.06        20.17 o
   3  14   3        442.70        441.84        20.83 o
   4  14   3        310.61        371.47        21.80 o
   5  14   3         27.02         30.89        21.74 o
   6  14   3         20.59         67.15        23.35 o
   7  14   3         73.36        100.53        24.58 o
   8  14   3          9.63          0.90        32.21 o
   9  14   3         26.67         28.18        35.41 o
  10  14   3          2.31         23.56        37.54 o
  11  14   3         64.86         61.15        32.30 o
  12  14   3          3.48         30.84        39.62 o
  13  14   3          2.65         10.12        35.34 o
  14  14   3         77.04         69.95        45.66 o
 -14  15   3         86.45         83.69        54.78 o
 -13  15   3         49.71         60.55        49.67 o
 -12  15   3         28.88         41.10        43.93 o
 -11  15   3         41.92         58.95        39.26 o
 -10  15   3          0.24         19.20        37.54 o
  -9  15   3        282.92        305.71        35.83 o
  -8  15   3        184.10        136.40        31.66 o
  -7  15   3          1.70          3.09        29.42 o
  -6  15   3         65.81        106.43        29.90 o
  -5  15   3        207.10        195.10        27.76 o
  -4  15   3         89.21         78.42        27.65 o
  -3  15   3        298.92        302.93        30.51 o
  -2  15   3        571.29        536.88        24.69 o
  -1  15   3         90.56        125.83        21.71 o
   0  15   3        151.25        113.37        20.22 o
   1  15   3        246.55        242.67        22.72 o
   2  15   3       1158.59       1153.15        28.53 o
   3  15   3        408.10        441.54        25.23 o
   4  15   3        132.34         75.34        29.09 o
   5  15   3        115.41        115.58        30.23 o
   6  15   3          1.05         10.77        32.42 o
   7  15   3         38.99         47.63        29.43 o
   8  15   3          2.17         26.28        34.47 o
   9  15   3          0.61          5.23        46.74 o
  10  15   3         82.62        114.05        40.04 o
  11  15   3        169.79        127.08        44.61 o
  12  15   3          9.74         74.75        52.78 o
  13  15   3         16.70         12.37        53.87 o
  14  15   3          7.01          6.64        76.29 o
 -14  16   3          3.04         15.34        68.83 o
 -13  16   3          4.31         21.84        50.53 o
 -12  16   3          9.97         44.52        49.67 o
 -11  16   3         11.41         24.41        37.89 o
 -10  16   3          1.22          8.13        49.69 o
  -9  16   3         10.15         20.35        33.17 o
  -8  16   3        174.26        148.61        34.55 o
  -7  16   3          5.54         -4.52        37.97 o
  -6  16   3         15.35         39.44        29.12 o
  -5  16   3         16.98         42.86        38.55 o
  -4  16   3         31.44         56.89        31.10 o
  -3  16   3          7.77         17.93        29.28 o
  -2  16   3        160.23        191.41        29.84 o
  -1  16   3        196.58        164.07        28.99 o
   0  16   3          1.78          7.17        26.82 o
   1  16   3         11.96          7.45        23.70 o
   2  16   3        155.32        181.52        27.95 o
   3  16   3        232.15        216.95        28.49 o
   4  16   3         39.62         40.42        36.57 o
   5  16   3         31.35         41.02        40.19 o
   6  16   3         60.50         66.15        40.63 o
   7  16   3          0.01         17.25        42.35 o
   8  16   3         55.24         42.47        47.22 o
   9  16   3         10.42          9.45        45.41 o
  10  16   3          2.90         15.88        50.23 o
  11  16   3          1.37         -2.84        50.75 o
  12  16   3         26.94         28.61        62.30 o
 -13  17   3         56.37         75.23        79.06 o
 -12  17   3          0.69         12.95        52.12 o
 -11  17   3         10.33         13.77        49.38 o
 -10  17   3         42.20         62.50        38.40 o
  -9  17   3          7.98          8.49        37.39 o
  -8  17   3        118.67        177.91        36.58 o
  -7  17   3         53.44         65.92        33.61 o
  -6  17   3         20.23         19.56        44.93 o
  -5  17   3        221.99        211.04        41.35 o
  -4  17   3        327.12        369.98        32.52 o
  -3  17   3         89.41        109.57        31.95 o
  -2  17   3         35.61         53.01        31.61 o
  -1  17   3        144.10        119.38        31.25 o
   0  17   3        503.93        427.85        32.67 o
   1  17   3        388.78        387.01        27.10 o
   2  17   3        128.74        160.30        30.06 o
   3  17   3         34.32         32.28        37.82 o
   4  17   3         34.78         73.01        40.80 o
   5  17   3          6.29         14.43        43.86 o
   6  17   3         86.23         68.42        44.41 o
   7  17   3         52.67         48.90        44.33 o
   8  17   3          0.74         34.42        71.54 o
   9  17   3         11.02          9.32        46.14 o
  10  17   3         57.93         36.63        49.39 o
  11  17   3         14.46          4.79        62.02 o
 -12  18   3         16.44         51.47        67.71 o
 -11  18   3         50.26         57.87        48.60 o
 -10  18   3         43.05         31.25        45.72 o
  -9  18   3         56.37        102.50        49.67 o
  -8  18   3        185.36        194.91        39.89 o
  -7  18   3         38.57         77.05        56.95 o
  -6  18   3         21.88         40.31        46.54 o
  -5  18   3          2.95         36.75        42.41 o
  -4  18   3          3.80         33.27        35.82 o
  -3  18   3         37.55         46.64        34.31 o
  -2  18   3          6.36         13.60        32.14 o
  -1  18   3          3.87          4.35        42.76 o
   0  18   3          7.77         26.14        32.15 o
   1  18   3        124.56        130.53        33.69 o
   2  18   3         54.95         83.61        28.24 o
   3  18   3         44.28         55.29        39.21 o
   4  18   3        193.82        217.10        46.25 o
   5  18   3        196.55        204.62        48.28 o
   6  18   3         15.28         15.70        47.78 o
   7  18   3         32.61         47.90        44.56 o
   8  18   3        117.78        146.19        49.41 o
   9  18   3         12.69         15.28        47.01 o
 -11  19   3          8.19         38.19        68.22 o
 -10  19   3          7.63         47.85        52.94 o
  -9  19   3         25.85          9.40        65.03 o
  -8  19   3          3.38         -4.02        70.56 o
  -7  19   3          0.01         -6.09        70.38 o
  -6  19   3         17.24         27.27        50.55 o
  -5  19   3         42.76         52.18        41.41 o
  -4  19   3         10.48         17.97        38.52 o
  -3  19   3          4.71          7.72        35.37 o
  -2  19   3         16.93         24.48        35.32 o
  -1  19   3          5.85          3.66        39.59 o
   0  19   3          5.49         34.95        41.80 o
   1  19   3         24.57          4.47        33.82 o
   2  19   3          0.23         -0.13        44.87 o
   3  19   3          7.70         16.40        37.25 o
   4  19   3         10.55         -0.32        46.33 o
   5  19   3          9.92          5.33        48.11 o
   6  19   3         24.08         67.10        51.92 o
   7  19   3          1.98         25.87        43.91 o
   8  19   3          4.65         28.04        50.99 o
  -8  20   3         11.67         23.90        72.94 o
  -7  20   3         29.35         15.13        60.68 o
  -6  20   3          1.70         -4.40        60.18 o
  -5  20   3          8.65         34.65        68.46 o
  -4  20   3         58.37         48.22        43.67 o
  -3  20   3         48.05         66.34        38.85 o
  -2  20   3          5.05         15.10        38.55 o
  -1  20   3          0.69          5.99        37.11 o
   0  20   3          1.69          4.37        34.49 o
   1  20   3         10.61         31.65        45.28 o
   2  20   3         67.64         50.94        50.86 o
   3  20   3        144.33        173.50        50.21 o
   4  20   3        163.11        154.06        38.15 o
   5  20   3         20.02         51.82        49.24 o
   6  20   3          2.38         29.46        71.97 o
   7  20   3          4.60          0.09        60.52 o
  -6  21   3          5.44         71.20        77.60 o
  -5  21   3         14.45         40.92        73.26 o
  -4  21   3         68.37         35.25        58.58 o
  -3  21   3         15.62         48.25        68.05 o
  -2  21   3         15.06         10.35        50.27 o
  -1  21   3         58.58         72.30        51.03 o
   0  21   3         39.35         65.35        44.86 o
   1  21   3         25.28         29.55        78.15 o
   2  21   3          8.94         12.02        67.76 o
   6  21   3          8.00          8.72        75.39 o
  -3  22   3         11.59         23.63        70.50 o
  -2  22   3          3.15          0.55        72.76 o
 -21   0   4         18.16         42.30        63.06 o
 -20   0   4          8.86         20.61        72.20 o
 -19   0   4          0.58          8.40        38.04 o
 -18   0   4          3.61         17.08        34.48 o
 -17   0   4         25.03         37.50        30.04 o
 -16   0   4         26.32          8.17        26.53 o
 -15   0   4        271.98        176.80        26.59 o
 -14   0   4        458.14        506.33        26.63 o
 -13   0   4        143.44        219.51        23.31 o
 -12   0   4       1184.14        948.82        25.49 o
 -11   0   4        114.60        181.32        19.81 o
 -10   0   4         89.84         82.84        17.49 o
  -9   0   4       2442.03       2373.47        31.91 o
  -8   0   4       2453.52       2786.72        30.76 o
  -7   0   4         64.35         68.70        15.98 o
  -6   0   4        246.72        517.56        14.09 o
  -5   0   4      25253.00      27281.49       240.34 o
  -4   0   4        330.95        466.23        12.41 o
  -3   0   4       2429.41       2513.61        17.66 o
  -2   0   4      14126.29      17089.86       114.45 o
  -1   0   4       5828.84       6086.93        22.33 o
   0   0   4       3299.92       2760.34        22.33 o
   1   0   4       4720.51       5173.88        49.35 o
   2   0   4        164.98        151.08         9.05 o
   3   0   4      14073.08      14034.70        96.75 o
   4   0   4      24908.94      26867.92       108.78 o
   5   0   4      22573.25      23385.13       194.94 o
   6   0   4       4704.88       4853.85        29.00 o
   7   0   4        702.99        646.71        15.21 o
   8   0   4        485.09        535.65        15.64 o
   9   0   4        411.99        377.53        16.12 o
  10   0   4        714.51        633.56        23.24 o
  11   0   4        168.76        262.82        23.15 o
  12   0   4          2.58         18.80        33.36 o
  13   0   4          4.85         39.48        32.98 o
  14   0   4          0.58          1.00        47.55 o
  15   0   4          3.69          4.92        43.05 o
  16   0   4         85.89         92.52        46.70 o
  17   0   4         40.10         93.59        63.64 o
  18   0   4          0.34         33.20        65.07 o
 -21   1   4          9.06         24.30        54.61 o
 -20   1   4          0.01          8.14        34.30 o
 -19   1   4         89.77        113.81        31.17 o
 -18   1   4         82.84         69.74        24.77 o
 -17   1   4         13.72         21.81        20.22 o
 -16   1   4         12.35         11.81        20.39 o
 -15   1   4          2.69         12.08        19.74 o
 -14   1   4          4.16         25.21        16.52 o
 -13   1   4        482.45        473.78        17.51 o
 -12   1   4        436.57        366.87        15.92 o
 -11   1   4        765.50        842.13        17.73 o
 -10   1   4        493.67        473.28        15.56 o
  -9   1   4        282.70        264.76        12.93 o
  -8   1   4         33.16         28.10        11.28 o
  -7   1   4      12346.22      14330.17        58.99 o
  -6   1   4       2445.64       2144.72        16.27 o
  -5   1   4        488.76        434.52         9.76 o
  -4   1   4        549.86        740.11        11.31 o
  -3   1   4       4684.13       4720.59        46.27 o
  -2   1   4        135.25        166.30         6.48 o
  -1   1   4         15.58         16.74         5.43 o
   0   1   4       2626.84       2764.14        13.26 o
   1   1   4        411.40        342.32         6.16 o
   2   1   4       1070.50       1152.31         8.18 o
   3   1   4       2414.95       2374.17        16.87 o
   4   1   4        661.48        558.58         7.00 o
   5   1   4       1167.59       1375.55        12.62 o
   6   1   4        672.93        902.37         9.90 o
   7   1   4         86.67         82.86         8.42 o
   8   1   4        121.31        108.53         9.53 o
   9   1   4        117.46        106.44        12.00 o
  10   1   4         10.65         15.89        12.81 o
  11   1   4          2.00         15.77        19.32 o
  12   1   4          8.19         17.57        19.94 o
  13   1   4        131.82        126.73        24.88 o
  14   1   4        135.49        169.38        26.02 o
  15   1   4         58.39         55.38        30.31 o
  16   1   4         62.60         61.63        34.07 o
  17   1   4         23.21         65.35        37.74 o
  18   1   4         17.91         39.47        42.82 o
 -21   2   4          0.39         36.54        46.51 o
 -20   2   4         79.05         67.78        31.73 o
 -19   2   4         21.37         51.06        32.29 o
 -18   2   4         10.51         36.04        26.99 o
 -17   2   4          2.71          8.87        24.11 o
 -16   2   4         30.21         20.02        18.64 o
 -15   2   4         22.55         27.46        17.52 o
 -14   2   4         37.52         63.85        16.72 o
 -13   2   4          9.66         13.50        15.75 o
 -12   2   4        972.67        982.14        19.05 o
 -11   2   4        133.72        163.05        16.21 o
 -10   2   4        413.15        457.25        15.47 o
  -9   2   4        619.88        616.19        14.60 o
  -8   2   4       3922.44       3825.42        34.74 o
  -7   2   4      10361.52      10263.21       108.90 o
  -6   2   4      14565.69      16732.20        46.17 o
  -5   2   4       4681.77       4883.57        30.45 o
  -4   2   4       3211.20       3133.46        24.76 o
  -3   2   4         16.96         23.19         7.49 o
  -2   2   4       7827.87       8305.56        42.90 o
  -1   2   4       6004.48       5856.77        31.72 o
   0   2   4        214.95        257.19         5.41 o
   1   2   4       2537.95       2495.83        17.44 o
   2   2   4         11.24          8.85         4.86 o
   3   2   4        173.57        197.04         6.21 o
   4   2   4       2450.77       2118.84        32.72 o
   5   2   4        107.76        100.39         8.16 o
   6   2   4        280.18        231.25         7.84 o
   7   2   4       1885.52       2084.99        16.15 o
   8   2   4       1142.30       1124.25        13.40 o
   9   2   4        282.64        313.27        15.43 o
  10   2   4        124.08        155.57        16.09 o
  11   2   4        314.38        300.22        21.81 o
  12   2   4          6.36         18.52        20.95 o
  13   2   4         11.48         38.40        21.35 o
  14   2   4          2.08         19.67        26.85 o
  15   2   4          6.72         28.43        30.54 o
  16   2   4         17.93         21.51        36.50 o
  17   2   4         28.92         85.37        35.32 o
  18   2   4          0.33         37.88        43.40 o
 -21   3   4          0.37         -7.81        47.04 o
 -20   3   4          0.27         14.10        32.80 o
 -19   3   4         73.10         91.88        31.91 o
 -18   3   4         24.75         34.67        26.58 o
 -17   3   4         12.00         28.94        22.34 o
 -16   3   4          7.83         11.24        19.21 o
 -15   3   4        160.28        171.50        18.50 o
 -14   3   4        381.26        411.87        19.24 o
 -13   3   4        437.33        397.66        17.98 o
 -12   3   4       2187.15       2191.93        37.83 o
 -11   3   4       1473.58       1292.34        20.11 o
 -10   3   4        508.70        501.99        16.11 o
  -9   3   4        175.85        257.15        13.42 o
  -8   3   4       1132.98       1076.35        14.78 o
  -7   3   4        809.51       1136.73        15.46 o
  -6   3   4       9698.83      10233.10        38.33 o
  -5   3   4       7810.85       7958.14        50.63 o
  -4   3   4        697.33        581.27        12.76 o
  -3   3   4      11988.64      11949.73        27.29 o
  -2   3   4      18101.35      18117.11        68.20 o
  -1   3   4       7429.44       7346.36        16.91 o
   0   3   4       4764.05       5056.38        26.03 o
   1   3   4      15348.53      16788.56        46.68 o
   2   3   4       4904.85       5006.76        16.04 o
   3   3   4        959.61        849.78        12.76 o
   4   3   4        858.18        706.81        10.83 o
   5   3   4       2599.53       2321.50        21.11 o
   6   3   4         93.29        109.21         7.33 o
   7   3   4          7.00          3.06         8.37 o
   8   3   4        123.06         75.36        13.77 o
   9   3   4          9.06         11.05        14.77 o
  10   3   4          2.70         21.59        17.75 o
  11   3   4         28.47         26.62        16.91 o
  12   3   4          3.65          9.44        21.53 o
  13   3   4         75.29         86.07        23.84 o
  14   3   4         13.03         30.29        22.81 o
  15   3   4         24.92         31.14        32.82 o
  16   3   4         16.80         14.59        33.74 o
  17   3   4          1.97         11.90        39.50 o
  18   3   4          0.22          3.26        48.18 o
 -21   4   4          0.07         54.33        75.04 o
 -20   4   4          0.33          1.35        36.06 o
 -19   4   4          8.47         21.25        31.54 o
 -18   4   4         44.58         49.91        25.12 o
 -17   4   4         72.66         68.90        22.19 o
 -16   4   4          0.32         15.81        21.62 o
 -15   4   4         72.43         88.54        19.29 o
 -14   4   4        132.93        128.75        18.86 o
 -13   4   4         56.03         43.20        17.18 o
 -12   4   4        164.55        159.55        17.33 o
 -11   4   4         15.52         17.61        16.48 o
 -10   4   4        589.91        530.33        16.04 o
  -9   4   4       1074.37       1210.58        16.89 o
  -8   4   4         77.84         80.87        11.39 o
  -7   4   4        716.15        761.14        14.05 o
  -6   4   4       2251.09       2460.82        16.67 o
  -5   4   4        284.24        258.64         7.89 o
  -4   4   4       2022.00       1902.48        13.37 o
  -3   4   4          0.63          5.79         5.02 o
  -2   4   4       2321.18       2279.19        11.73 o
  -1   4   4        293.20        325.12         5.89 o
   0   4   4         10.62         24.31         5.40 o
   1   4   4       3107.74       3492.38        21.36 o
   2   4   4        934.35       1013.37         9.19 o
   3   4   4       1587.78       1581.31        15.55 o
   4   4   4         78.82        121.05         8.64 o
   5   4   4       2101.41       2322.76        15.89 o
   6   4   4         20.96         41.50        11.28 o
   7   4   4         92.46         93.66        12.92 o
   8   4   4         74.83         42.80        13.70 o
   9   4   4        142.33        125.31        15.62 o
  10   4   4          0.41         15.48        16.45 o
  11   4   4         17.89         11.44        17.74 o
  12   4   4        158.99        156.53        22.40 o
  13   4   4         68.19         54.22        23.15 o
  14   4   4          3.17          5.41        26.80 o
  15   4   4         15.84         22.81        27.82 o
  16   4   4          9.63         33.39        33.75 o
  17   4   4          0.11         13.85        47.24 o
  18   4   4          0.58         15.19        44.21 o
 -21   5   4          0.67         -1.30        77.27 o
 -20   5   4          5.92         19.53        42.25 o
 -19   5   4          4.38         14.71        38.32 o
 -18   5   4         67.23         94.58        31.42 o
 -17   5   4        120.37        129.04        30.34 o
 -16   5   4         34.86         51.95        23.87 o
 -15   5   4         27.23         53.96        22.82 o
 -14   5   4        476.89        469.86        21.27 o
 -13   5   4         27.51         43.07        20.32 o
 -12   5   4        298.36        247.45        19.88 o
 -11   5   4       2341.57       2434.48        23.91 o
 -10   5   4        400.47        455.45        16.16 o
  -9   5   4       1138.74       1031.28        16.49 o
  -8   5   4       1168.81       1269.57        15.65 o
  -7   5   4        288.96        337.55        11.10 o
  -6   5   4       2862.90       2737.43        16.11 o
  -5   5   4       7504.69       7446.64        28.52 o
  -4   5   4        659.54        624.78         7.80 o
  -3   5   4       6601.19       6431.28        45.31 o
  -2   5   4       3523.08       3338.22        43.48 o
  -1   5   4        200.89        380.28         5.15 o
   0   5   4         82.22        106.62         8.10 o
   1   5   4       2292.44       2109.07        14.45 o
   2   5   4       5557.41       5958.12        40.11 o
   3   5   4       1033.75        983.70         9.74 o
   4   5   4       4636.27       4568.55        33.42 o
   5   5   4       1757.90       1812.44        16.67 o
   6   5   4        238.15        214.77        12.65 o
   7   5   4         48.47         29.31        13.13 o
   8   5   4        142.54        156.51        15.13 o
   9   5   4        317.41        237.25        16.62 o
  10   5   4       1153.91       1051.17        21.03 o
  11   5   4        625.65        529.18        20.39 o
  12   5   4          7.52         17.55        19.95 o
  13   5   4         32.70         43.81        25.04 o
  14   5   4          3.12         16.32        26.85 o
  15   5   4          4.21         22.23        27.10 o
  16   5   4          1.30          8.79        36.68 o
  17   5   4          0.60         21.96        34.55 o
 -20   6   4         32.46         36.25        38.28 o
 -19   6   4         14.13         18.82        36.32 o
 -18   6   4         21.40         41.03        32.45 o
 -17   6   4          0.64          4.23        35.98 o
 -16   6   4         87.20         87.90        29.09 o
 -15   6   4         58.67         86.97        28.26 o
 -14   6   4         70.29         48.95        26.50 o
 -13   6   4         13.72         23.32        20.67 o
 -12   6   4          8.50         11.99        19.29 o
 -11   6   4        135.62        133.66        17.20 o
 -10   6   4       1064.30        974.79        19.20 o
  -9   6   4       1217.59       1214.30        26.70 o
  -8   6   4       1643.45       1659.45        16.96 o
  -7   6   4       1171.76       1356.85        14.45 o
  -6   6   4       1612.54       1521.13        13.30 o
  -5   6   4       3777.55       3704.45        17.84 o
  -4   6   4       1404.72       1551.24        22.68 o
  -3   6   4        192.56        162.86         6.39 o
  -2   6   4        151.92         96.67         4.26 o
  -1   6   4        631.13        693.54         6.81 o
   0   6   4         40.85         63.72         5.30 o
   1   6   4        221.22        273.37         8.00 o
   2   6   4       1095.80       1150.47        11.41 o
   3   6   4        936.10        877.76         9.51 o
   4   6   4        941.37       1015.00        12.62 o
   5   6   4        559.46        537.37        11.16 o
   6   6   4       2138.15       1816.66        26.61 o
   7   6   4       2720.01       2687.48        26.54 o
   8   6   4        346.73        392.02        16.51 o
   9   6   4          6.37         21.97        15.79 o
  10   6   4        200.55        214.84        18.27 o
  11   6   4         43.85         37.34        18.07 o
  12   6   4          2.70          6.65        22.23 o
  13   6   4         26.52         21.55        26.13 o
  14   6   4         18.80         17.97        26.50 o
  15   6   4          0.06         -5.35        40.52 o
  16   6   4          0.20         12.65        37.95 o
  17   6   4          0.15         23.74        45.80 o
  18   6   4          2.16         81.06        78.60 o
 -20   7   4          0.19         34.15        55.80 o
 -19   7   4          0.82         20.51        33.68 o
 -18   7   4          2.22          5.90        36.19 o
 -17   7   4          2.61         23.20        35.84 o
 -16   7   4         47.12         38.68        27.89 o
 -15   7   4         37.16         23.19        27.46 o
 -14   7   4        220.12        245.77        27.59 o
 -13   7   4         74.54         85.30        25.72 o
 -12   7   4         14.13         11.45        20.87 o
 -11   7   4         47.75         77.30        20.27 o
 -10   7   4        211.23        224.51        19.38 o
  -9   7   4        198.25        192.46        14.72 o
  -8   7   4         16.74         27.99        11.93 o
  -7   7   4        117.58         96.59        10.59 o
  -6   7   4        105.21        109.22         8.95 o
  -5   7   4         92.41        100.84         6.34 o
  -4   7   4        274.76        178.59         9.76 o
  -3   7   4          5.21          7.84         6.50 o
  -2   7   4        270.93        289.54         7.52 o
  -1   7   4        764.80        547.42         6.60 o
   0   7   4       2825.68       2630.05        18.74 o
   1   7   4        554.86        668.25         7.67 o
   2   7   4        197.13        261.42         8.28 o
   3   7   4        317.68        400.43         7.61 o
   4   7   4       1283.87       1176.40        12.31 o
   5   7   4         10.18         19.67         9.43 o
   6   7   4        462.79        408.29        13.34 o
   7   7   4         43.88         84.41        14.25 o
   8   7   4          3.56         14.39        15.24 o
   9   7   4        239.79        237.15        17.19 o
  10   7   4        112.65        132.31        19.53 o
  11   7   4         15.45         19.90        21.55 o
  12   7   4         15.50         26.65        22.50 o
  13   7   4        108.69        110.38        24.23 o
  14   7   4         27.78         28.69        34.08 o
  15   7   4          0.31         20.02        43.14 o
  16   7   4          6.63         25.11        44.01 o
  17   7   4          0.65         20.37        47.06 o
  18   7   4          4.97          4.11        61.15 o
 -20   8   4          0.14          2.99        71.92 o
 -19   8   4         21.94         49.63        34.78 o
 -18   8   4         75.47         58.88        37.15 o
 -17   8   4         35.43         59.16        38.00 o
 -16   8   4         13.53         22.54        32.30 o
 -15   8   4          3.38         14.89        28.02 o
 -14   8   4         58.04         54.67        26.53 o
 -13   8   4         24.66         26.88        23.93 o
 -12   8   4         54.99         94.20        21.87 o
 -11   8   4          3.93         14.65        22.84 o
 -10   8   4        185.33        139.38        19.08 o
  -9   8   4       2617.89       2565.20        39.08 o
  -8   8   4       3028.40       3133.53        26.97 o
  -7   8   4        892.23        916.28        17.83 o
  -6   8   4        675.84        702.83        15.43 o
  -5   8   4       2044.94       2013.13        20.09 o
  -4   8   4         27.19         39.43         9.48 o
  -3   8   4         14.35         14.90         6.14 o
  -2   8   4       1293.76       1201.79        11.08 o
  -1   8   4        108.13        110.83         3.83 o
   0   8   4        697.09        681.79         9.32 o
   1   8   4       1224.26       1285.17        19.16 o
   2   8   4        157.46        176.20         8.87 o
   3   8   4        228.50        207.07         9.94 o
   4   8   4        711.43        777.25        14.21 o
   5   8   4        469.28        442.83        14.05 o
   6   8   4       3396.74       3406.31        34.19 o
   7   8   4       4332.56       4507.03        32.05 o
   8   8   4       1025.46       1063.42        21.33 o
   9   8   4         18.14         59.68        19.87 o
  10   8   4         28.17         25.70        21.42 o
  11   8   4         94.46        107.47        23.34 o
  12   8   4          8.23         20.10        23.74 o
  13   8   4         19.33         27.55        26.52 o
  14   8   4          6.82          8.50        48.84 o
  15   8   4         16.17         51.38        37.64 o
  16   8   4          2.70         33.38        45.22 o
  17   8   4          0.08         12.67        70.50 o
 -19   9   4         25.63         41.94        52.33 o
 -18   9   4         12.98         24.04        37.01 o
 -17   9   4          6.99         29.16        41.92 o
 -16   9   4          2.04         21.42        34.30 o
 -15   9   4         29.81         26.83        28.16 o
 -14   9   4          1.99          7.19        26.34 o
 -13   9   4         27.91         42.89        24.05 o
 -12   9   4          1.82          6.46        21.28 o
 -11   9   4         98.66         98.96        20.89 o
 -10   9   4         46.37         44.09        19.12 o
  -9   9   4        820.33        802.60        21.59 o
  -8   9   4        273.79        292.16        17.68 o
  -7   9   4         64.99         88.66        14.92 o
  -6   9   4        569.06        531.62        15.71 o
  -5   9   4        178.43        212.81        12.79 o
  -4   9   4        257.67        233.87        10.57 o
  -3   9   4         51.92         29.18         8.52 o
  -2   9   4        232.42        193.37         8.43 o
  -1   9   4        547.35        604.99        10.71 o
   0   9   4        134.97        107.10         7.94 o
   1   9   4        515.19        517.29        11.38 o
   2   9   4          3.37         16.10         8.90 o
   3   9   4         73.59         91.28         9.93 o
   4   9   4       1420.38       1263.86        17.62 o
   5   9   4        123.48        148.43        14.81 o
   6   9   4        137.15        155.16        16.13 o
   7   9   4        543.46        632.98        18.83 o
   8   9   4       1092.89        888.83        21.04 o
   9   9   4        786.95        621.62        21.13 o
  10   9   4        203.23        193.01        20.57 o
  11   9   4         32.55         41.40        23.53 o
  12   9   4          1.77         17.79        25.57 o
  13   9   4         21.30         25.71        26.14 o
  14   9   4          9.94         22.84        30.50 o
  15   9   4         17.02         43.01        44.10 o
  16   9   4          2.47          6.07        44.09 o
 -19  10   4         23.64         52.45        60.18 o
 -18  10   4          8.47          6.16        34.77 o
 -17  10   4         10.74         30.04        39.13 o
 -16  10   4          4.36          6.82        33.91 o
 -15  10   4          4.95         13.66        32.76 o
 -14  10   4         23.72         37.75        26.16 o
 -13  10   4         16.57         23.01        24.41 o
 -12  10   4        251.79        302.35        24.35 o
 -11  10   4        695.34        659.75        23.68 o
 -10  10   4       1474.97       1495.25        38.47 o
  -9  10   4        562.00        609.67        21.02 o
  -8  10   4        661.10        686.65        19.83 o
  -7  10   4        309.69        317.19        19.25 o
  -6  10   4       1377.43       1285.30        22.58 o
  -5  10   4       3248.87       3167.15        27.74 o
  -4  10   4       2753.14       2901.26        21.66 o
  -3  10   4       2691.63       2540.58        16.71 o
  -2  10   4       2679.12       2684.70        18.43 o
  -1  10   4        868.23        841.77        11.60 o
   0  10   4        193.77        178.55        10.85 o
   1  10   4          1.93          9.56        10.32 o
   2  10   4        255.89        249.07        11.67 o
   3  10   4       1215.24       1185.13        16.34 o
   4  10   4        740.94        698.00        15.16 o
   5  10   4         68.65         35.62        14.51 o
   6  10   4         44.13         74.69        15.49 o
   7  10   4        181.62        224.48        17.62 o
   8  10   4         21.39         72.46        18.27 o
   9  10   4        115.07        137.33        18.90 o
  10  10   4        201.00        213.36        24.36 o
  11  10   4         31.53         48.89        24.79 o
  12  10   4         60.01         66.67        27.73 o
  13  10   4         26.56         23.34        30.12 o
  14  10   4         35.58         40.83        33.48 o
  15  10   4         16.94         -1.19        45.75 o
  16  10   4          2.72          6.36        68.97 o
 -18  11   4         66.45        125.93        84.00 o
 -17  11   4         22.94         45.28        46.14 o
 -16  11   4         59.16         59.24        41.52 o
 -15  11   4        129.83        163.99        40.60 o
 -14  11   4         98.28         87.88        31.98 o
 -13  11   4          7.01         32.66        32.45 o
 -12  11   4        112.93        134.43        26.49 o
 -11  11   4        588.41        527.99        27.71 o
 -10  11   4         42.13         38.11        23.19 o
  -9  11   4        250.79        277.32        22.73 o
  -8  11   4         29.11         25.79        20.22 o
  -7  11   4          4.30         16.75        18.31 o
  -6  11   4        448.48        446.25        19.67 o
  -5  11   4        280.28        308.12        17.79 o
  -4  11   4        672.27        627.83        14.46 o
  -3  11   4       2248.03       2163.58        17.67 o
  -2  11   4       1080.20       1058.20        16.05 o
  -1  11   4       1764.39       1784.99        16.64 o
   0  11   4       3164.91       3035.07        20.46 o
   1  11   4       3630.80       3804.33        28.28 o
   2  11   4       2148.71       2206.42        18.77 o
   3  11   4        908.50        752.74        14.87 o
   4  11   4       1177.47       1204.46        19.18 o
   5  11   4        873.21        869.67        20.27 o
   6  11   4          0.51          5.81        17.21 o
   7  11   4        207.12        240.16        22.23 o
   8  11   4        101.31        102.73        20.53 o
   9  11   4         14.83         15.33        24.32 o
  10  11   4         54.11         45.45        25.50 o
  11  11   4          4.58          6.26        26.98 o
  12  11   4          0.87         35.39        29.94 o
  13  11   4         43.80         58.07        35.69 o
  14  11   4          4.91         13.63        36.20 o
  15  11   4          0.12         23.55        60.34 o
 -17  12   4          8.76         24.75        54.87 o
 -16  12   4         35.14         15.20        49.57 o
 -15  12   4          1.62          8.38        46.49 o
 -14  12   4          3.25         12.54        38.04 o
 -13  12   4        133.41        113.66        33.01 o
 -12  12   4        129.37        152.26        30.23 o
 -11  12   4         18.49         33.93        24.80 o
 -10  12   4        195.33        191.20        24.18 o
  -9  12   4        321.04        321.81        24.48 o
  -8  12   4        111.78         96.66        20.84 o
  -7  12   4        325.01        299.04        20.82 o
  -6  12   4       1106.68       1233.64        23.66 o
  -5  12   4        149.14        198.60        16.43 o
  -4  12   4        318.23        302.03        13.94 o
  -3  12   4        175.94        168.51        12.25 o
  -2  12   4          2.48         13.08        12.26 o
  -1  12   4         41.27         50.31        12.81 o
   0  12   4        272.02        329.13        14.32 o
   1  12   4         47.20         52.45        13.25 o
   2  12   4        107.68        113.56        12.57 o
   3  12   4          4.53         11.61        13.63 o
   4  12   4         22.87         25.83        17.40 o
   5  12   4         45.54         51.38        23.81 o
   6  12   4          3.72         29.74        25.00 o
   7  12   4          0.47         27.92        25.59 o
   8  12   4          4.03         10.62        26.82 o
   9  12   4         13.31         37.61        29.45 o
  10  12   4          1.48         25.62        31.41 o
  11  12   4         25.44         32.10        33.41 o
  12  12   4         16.75         31.38        34.95 o
  13  12   4          0.06          4.97        34.55 o
  14  12   4         19.64         20.51        37.77 o
  15  12   4         36.38         47.69        60.27 o
 -16  13   4          8.27          1.03        69.50 o
 -15  13   4          5.14         18.44        46.07 o
 -14  13   4        116.75        173.05        44.83 o
 -13  13   4        125.47        140.44        34.28 o
 -12  13   4        199.99        208.54        33.90 o
 -11  13   4        561.64        563.77        32.65 o
 -10  13   4        428.17        355.62        30.20 o
  -9  13   4         28.84         34.03        26.81 o
  -8  13   4          1.21         -0.73        26.63 o
  -7  13   4        118.27        117.91        23.89 o
  -6  13   4        462.66        491.02        24.90 o
  -5  13   4        130.08        135.81        16.84 o
  -4  13   4         31.74         50.13        12.60 o
  -3  13   4        476.67        523.11        15.44 o
  -2  13   4        574.94        574.76        15.35 o
  -1  13   4        427.18        466.21        16.28 o
   0  13   4        728.96        746.70        18.42 o
   1  13   4        822.82        756.61        20.89 o
   2  13   4        106.01        104.39        17.82 o
   3  13   4         97.16         67.96        22.69 o
   4  13   4         17.03         23.81        22.79 o
   5  13   4         19.98         24.97        22.08 o
   6  13   4          0.17         -1.61        36.46 o
   7  13   4          3.28         13.24        27.45 o
   8  13   4         15.11         21.49        34.55 o
   9  13   4         14.44         21.69        30.57 o
  10  13   4          8.07          6.41        30.97 o
  11  13   4         12.17         26.81        35.37 o
  12  13   4          0.41         16.53        46.87 o
  13  13   4          9.05         28.17        38.83 o
  14  13   4         99.63        121.48        39.25 o
  15  13   4         14.14         45.24        62.23 o
 -15  14   4         16.58         27.39        51.82 o
 -14  14   4         77.90         67.55        49.59 o
 -13  14   4          0.33         20.64        43.97 o
 -12  14   4        158.06        171.88        33.66 o
 -11  14   4        212.72        253.44        31.93 o
 -10  14   4        109.16        116.56        28.40 o
  -9  14   4        268.20        284.31        28.79 o
  -8  14   4        369.13        338.54        27.40 o
  -7  14   4        153.30        165.90        23.68 o
  -6  14   4         72.43         94.26        20.78 o
  -5  14   4        172.94        174.09        22.92 o
  -4  14   4          4.00         14.52        18.16 o
  -3  14   4          3.01         15.54        16.43 o
  -2  14   4         42.23         38.98        18.76 o
  -1  14   4         14.51         18.86        18.56 o
   0  14   4         69.51         45.80        20.33 o
   1  14   4         21.05         42.06        18.15 o
   2  14   4         33.35         25.97        18.50 o
   3  14   4        362.54        347.54        25.56 o
   4  14   4        488.92        556.31        27.74 o
   5  14   4        139.23        115.80        26.07 o
   6  14   4         53.24         54.78        27.25 o
   7  14   4         63.76         76.50        27.78 o
   8  14   4          8.38         13.40        30.02 o
   9  14   4          1.65         24.41        34.32 o
  10  14   4         94.67         71.62        34.80 o
  11  14   4         24.31         61.71        34.45 o
  12  14   4          3.77         20.56        41.54 o
  13  14   4          8.67         59.42        49.43 o
  14  14   4          4.50         -3.82        45.83 o
 -15  15   4          2.85         -1.09        79.25 o
 -14  15   4          1.44         21.17        50.02 o
 -13  15   4          0.36         -1.56        47.95 o
 -12  15   4         12.46         57.45        40.91 o
 -11  15   4         25.50         29.58        31.96 o
 -10  15   4        127.99        157.67        35.94 o
  -9  15   4         65.72         24.97        34.69 o
  -8  15   4         53.03          9.17        31.77 o
  -7  15   4        218.77        216.24        31.82 o
  -6  15   4        155.54        119.55        25.32 o
  -5  15   4          7.02          9.69        31.97 o
  -4  15   4         18.67         23.75        24.27 o
  -3  15   4         49.79         33.57        19.23 o
  -2  15   4        124.79        101.03        20.26 o
  -1  15   4        138.81        151.40        20.48 o
   0  15   4          1.23          7.70        22.85 o
   1  15   4         60.87         71.04        22.40 o
   2  15   4         38.67          7.60        32.55 o
   3  15   4          0.88         16.07        28.68 o
   4  15   4          1.64         30.77        29.85 o
   5  15   4         12.54         27.87        30.15 o
   6  15   4          9.80          7.26        30.96 o
   7  15   4         70.77         75.85        29.84 o
   8  15   4         18.59         34.00        37.96 o
   9  15   4         32.24         22.50        32.25 o
  10  15   4          2.82         29.23        32.62 o
  11  15   4          0.66         27.09        33.57 o
  12  15   4         83.61         93.49        36.69 o
  13  15   4         35.21         46.14        44.12 o
 -14  16   4          3.62         19.56        78.78 o
 -13  16   4          1.79         40.86        56.04 o
 -12  16   4         16.73         62.69        52.25 o
 -11  16   4         26.09         15.05        42.58 o
 -10  16   4         55.89         58.02        36.22 o
  -9  16   4          4.86          9.89        36.25 o
  -8  16   4        130.14        150.44        35.00 o
  -7  16   4        161.56        183.49        31.94 o
  -6  16   4        202.74        243.89        43.47 o
  -5  16   4        170.91        162.01        39.68 o
  -4  16   4         15.79         29.87        30.39 o
  -3  16   4          6.17         15.87        31.22 o
  -2  16   4        103.15         87.53        23.60 o
  -1  16   4          1.28          2.20        23.31 o
   0  16   4        127.33         95.93        24.36 o
   1  16   4         16.99         20.70        23.20 o
   2  16   4         12.61         29.00        29.01 o
   3  16   4         99.74        112.83        31.86 o
   4  16   4         80.07         90.35        31.99 o
   5  16   4          7.82         31.44        33.34 o
   6  16   4         78.90        100.15        34.36 o
   7  16   4         62.31         68.49        36.43 o
   8  16   4         27.21         59.28        37.54 o
   9  16   4         34.59         49.95        38.99 o
  10  16   4         21.18         45.87        40.86 o
  11  16   4         41.94         45.73        41.55 o
  12  16   4          0.04         26.09        58.61 o
 -13  17   4          1.57         26.40        65.71 o
 -12  17   4         11.10         33.59        45.73 o
 -10  17   4          4.90         48.98        47.92 o
  -9  17   4         23.08         15.39        35.60 o
  -8  17   4         19.61         28.54        37.23 o
  -7  17   4          5.88         21.06        45.64 o
  -6  17   4         56.46         49.65        40.02 o
  -5  17   4          0.83         22.02        43.23 o
  -4  17   4         36.16         49.63        34.54 o
  -3  17   4          2.63         35.15        32.14 o
  -2  17   4         53.31         67.93        31.14 o
  -1  17   4         50.47         39.77        30.26 o
   0  17   4         18.15         17.39        24.14 o
   1  17   4          4.12          5.17        31.25 o
   2  17   4         66.33         19.38        38.65 o
   3  17   4         97.43        108.29        39.41 o
   4  17   4          4.48          9.42        40.55 o
   5  17   4          0.98         18.10        42.29 o
   6  17   4         30.78         44.81        47.23 o
   7  17   4         26.97         28.74        41.90 o
   8  17   4          9.25         39.59        49.57 o
   9  17   4          2.06         16.18        47.33 o
  10  17   4          1.33         17.66        73.40 o
 -12  18   4          3.61         48.86        74.36 o
 -11  18   4         19.00         30.01        43.84 o
 -10  18   4         25.15         22.55        48.82 o
  -9  18   4         33.07         59.95        70.31 o
  -8  18   4         34.67         60.79        48.25 o
  -7  18   4         28.15         47.00        50.45 o
  -6  18   4         87.27         77.37        44.58 o
  -5  18   4        223.94        239.05        55.56 o
  -4  18   4        233.97        171.14        33.99 o
  -3  18   4         93.42         95.01        32.99 o
  -2  18   4         32.30         32.79        32.52 o
  -1  18   4         26.12         29.85        31.83 o
   0  18   4         94.18        109.34        31.13 o
   1  18   4        178.08        159.84        36.29 o
   2  18   4         49.60         45.90        35.97 o
   3  18   4          9.44         19.01        40.77 o
   4  18   4         24.86         60.71        46.53 o
   5  18   4         65.89         93.39        47.43 o
   6  18   4         99.38        127.78        46.36 o
   7  18   4         11.68         26.58        47.94 o
   8  18   4          2.18         36.53        54.65 o
   9  18   4         32.72         47.84        53.37 o
 -11  19   4         58.16         73.47        70.16 o
 -10  19   4          2.93        -13.30        66.45 o
  -9  19   4          4.32         36.09        74.81 o
  -8  19   4         22.54         18.13        59.15 o
  -7  19   4          0.37          2.57        57.28 o
  -6  19   4         40.41         51.69        45.20 o
  -5  19   4         98.46        176.95        49.40 o
  -4  19   4         95.51        122.26        47.26 o
  -3  19   4        187.95        128.04        34.47 o
  -2  19   4         65.40         84.40        36.67 o
  -1  19   4          2.99          5.74        39.07 o
   0  19   4          5.00         39.29        69.77 o
   1  19   4         54.21         62.22        46.53 o
   2  19   4         57.77         45.45        35.42 o
   3  19   4        159.93        100.17        44.72 o
   4  19   4        135.00        138.71        45.85 o
   5  19   4         17.02         20.50        46.46 o
   6  19   4          0.08         20.71        48.92 o
   7  19   4         22.72         24.85        52.14 o
  -8  20   4          0.24         48.03        75.84 o
  -7  20   4          0.26         13.92        73.95 o
  -6  20   4         35.41         47.01        69.88 o
  -5  20   4         16.74         31.42        56.25 o
  -4  20   4          4.70          7.35        65.61 o
  -3  20   4         10.88         24.32        45.78 o
  -2  20   4          1.04         -5.62        37.37 o
  -1  20   4          2.43         14.30        48.04 o
   0  20   4          3.53          7.62        46.93 o
   1  20   4         34.57         17.56        44.79 o
   2  20   4         51.22        109.91        69.42 o
   3  20   4          1.43         16.74        75.49 o
   4  20   4          1.99          6.12        63.13 o
   5  20   4          1.61         14.49        49.08 o
   6  20   4          0.39         29.01        73.21 o
  -6  21   4          0.00          7.49        60.74 o
  -5  21   4          1.38          1.46        71.38 o
  -4  21   4          1.19         -2.46        61.12 o
  -3  21   4          8.44          6.72        48.20 o
  -2  21   4         25.51         31.40        65.41 o
  -1  21   4         37.34         78.21        79.44 o
   0  21   4         66.56         44.25        63.10 o
   1  21   4         49.40         35.87        79.47 o
   5  21   4          2.15         -4.10        66.60 o
  -3  22   4          4.30         15.97        70.48 o
 -21   1   5          1.62         35.47        51.75 o
 -20   1   5          0.77         16.92        36.93 o
 -19   1   5         54.79         57.27        27.99 o
 -18   1   5         34.15         45.42        23.78 o
 -17   1   5          5.13          8.96        20.00 o
 -16   1   5         39.02         52.03        19.21 o
 -15   1   5         16.80         14.17        20.89 o
 -14   1   5         30.76         23.65        17.06 o
 -13   1   5         82.04         91.98        15.96 o
 -12   1   5       2086.13       2013.35        30.47 o
 -11   1   5       1978.32       2081.60        22.23 o
 -10   1   5       1553.21       1368.04        19.73 o
  -9   1   5       2764.02       2836.15        27.77 o
  -8   1   5       3609.77       3679.89        24.24 o
  -7   1   5        814.44       1035.24        18.95 o
  -6   1   5       2399.44       2723.89        19.71 o
  -5   1   5        450.86        552.23        11.11 o
  -4   1   5       7383.96       7491.15        29.10 o
  -3   1   5       8142.89       8132.66        31.30 o
  -2   1   5       4581.36       4515.32        25.66 o
  -1   1   5      10492.72      10414.97        44.69 o
   0   1   5      11720.45      11486.21        41.21 o
   1   1   5       4584.10       4406.67        21.81 o
   2   1   5       1071.75       1144.05        12.76 o
   3   1   5       6767.26       6649.99        33.83 o
   4   1   5        995.03        913.02        10.08 o
   5   1   5        177.42        169.79         6.65 o
   6   1   5        236.19        242.34         8.20 o
   7   1   5        661.49        558.89        12.27 o
   8   1   5          7.69         22.93        12.98 o
   9   1   5         30.72         31.07        17.63 o
  10   1   5          4.61         18.63        24.95 o
  11   1   5         74.13         71.48        20.10 o
  12   1   5         21.09         33.21        28.82 o
  13   1   5         63.58         81.01        31.45 o
  14   1   5         12.47         36.62        28.57 o
  15   1   5          1.65         19.39        31.46 o
  16   1   5          6.77         17.61        31.98 o
  17   1   5          1.02         23.14        40.32 o
 -21   2   5          4.04         65.64        79.71 o
 -20   2   5         17.04         52.39        35.23 o
 -19   2   5        104.52        109.07        32.70 o
 -18   2   5         96.62        129.69        23.95 o
 -17   2   5          2.20         20.57        19.53 o
 -16   2   5         59.50         70.77        19.12 o
 -15   2   5         47.41         32.26        18.18 o
 -14   2   5          4.59         11.93        16.84 o
 -13   2   5        177.04        128.62        17.08 o
 -12   2   5          4.15         17.42        17.39 o
 -11   2   5        134.68        149.35        16.16 o
 -10   2   5       1137.34       1014.00        22.02 o
  -9   2   5       1472.25       1454.95        18.10 o
  -8   2   5        464.33        454.32        13.16 o
  -7   2   5       1153.85       1122.38        18.16 o
  -6   2   5       4820.47       5077.03        43.41 o
  -5   2   5       6680.07       7260.58        82.72 o
  -4   2   5         37.50         48.35         6.25 o
  -3   2   5       2225.84       2183.00        17.60 o
  -2   2   5       2971.92       2930.80        14.98 o
  -1   2   5        417.21        456.85         6.19 o
   0   2   5        331.36        439.73         6.59 o
   1   2   5       2316.91       2082.06        11.19 o
   2   2   5        357.75        335.37         6.69 o
   3   2   5          2.72          7.35         6.12 o
   4   2   5        892.73        895.78        10.62 o
   5   2   5         11.34          9.79         5.71 o
   6   2   5        724.64        656.59        11.46 o
   7   2   5        804.94        766.03        12.99 o
   8   2   5        450.58        477.50        15.01 o
   9   2   5        392.83        371.20        19.08 o
  10   2   5        345.22        364.10        19.63 o
  11   2   5        205.79        220.81        21.28 o
  12   2   5         36.88         28.53        23.84 o
  13   2   5         13.53         30.93        26.69 o
  14   2   5         12.57         29.49        32.18 o
  15   2   5         28.04         46.32        31.33 o
  16   2   5         49.40         52.91        32.17 o
  17   2   5         25.66         25.22        37.82 o
 -21   3   5          0.68         15.02        46.15 o
 -20   3   5          6.78         28.27        36.46 o
 -19   3   5         28.49         19.68        32.74 o
 -18   3   5         68.21         72.79        26.27 o
 -17   3   5         43.07         50.77        20.60 o
 -16   3   5         48.19         42.79        19.40 o
 -15   3   5          3.87         17.72        18.89 o
 -14   3   5        280.38        316.05        18.88 o
 -13   3   5       1642.06       1441.85        23.71 o
 -12   3   5        943.84       1029.17        21.71 o
 -11   3   5        951.54        826.97        21.80 o
 -10   3   5          4.67          8.38        14.15 o
  -9   3   5        603.12        537.63        14.43 o
  -8   3   5        226.49        249.63        11.63 o
  -7   3   5       1501.16       1615.11        21.47 o
  -6   3   5        501.99        464.57        10.62 o
  -5   3   5       2866.12       3350.04        19.97 o
  -4   3   5        237.15        303.31         8.81 o
  -3   3   5         98.84        133.18         6.63 o
  -2   3   5         17.70         31.83         5.94 o
  -1   3   5        160.05        113.74         4.80 o
   0   3   5       1984.53       1897.03        10.60 o
   1   3   5         71.54         64.48         6.34 o
   2   3   5         41.83         74.90         6.86 o
   3   3   5         11.77         26.79         6.11 o
   4   3   5       4469.35       4096.11        32.14 o
   5   3   5        774.66        803.47        12.51 o
   6   3   5       1205.77       1053.57        12.72 o
   7   3   5          5.81         11.73        11.84 o
   8   3   5        387.94        350.55        14.55 o
   9   3   5         63.61         68.35        14.61 o
  10   3   5         26.66         20.31        18.17 o
  11   3   5         29.26         21.66        20.00 o
  12   3   5          1.97         -0.52        21.47 o
  13   3   5         19.49         28.45        21.85 o
  14   3   5         42.52         19.62        29.72 o
  15   3   5         11.30         37.94        32.16 o
  16   3   5          3.43         14.73        39.76 o
  17   3   5          1.48         31.27        37.79 o
  18   3   5          3.28         44.98        77.95 o
 -20   4   5          3.07         21.84        36.43 o
 -19   4   5          0.62         22.39        30.91 o
 -18   4   5         63.98         57.70        30.28 o
 -17   4   5         53.86         63.33        24.37 o
 -16   4   5        184.22        146.52        21.16 o
 -15   4   5        184.12        150.75        20.71 o
 -14   4   5        511.05        420.18        20.15 o
 -13   4   5          0.26         13.19        19.16 o
 -12   4   5         26.65         14.37        17.58 o
 -11   4   5        252.84        300.98        17.12 o
 -10   4   5        956.63       1024.24        17.85 o
  -9   4   5       2235.21       2025.84        19.22 o
  -8   4   5        105.40        125.65        11.51 o
  -7   4   5       5760.45       5475.48        37.00 o
  -6   4   5       4071.09       4151.21        19.06 o
  -5   4   5       1038.32        921.06        10.93 o
  -4   4   5      10179.96      10872.23        50.19 o
  -3   4   5       9267.28       9621.66        33.89 o
  -2   4   5       6223.41       6081.06        27.77 o
  -1   4   5        904.96        974.97         7.83 o
   0   4   5       6171.88       5818.05        15.39 o
   1   4   5       1869.55       1905.55        17.30 o
   2   4   5        470.61        560.67         8.63 o
   3   4   5       1332.76       1256.37        14.83 o
   4   4   5          8.10         23.94         8.85 o
   5   4   5        846.66        969.61        13.83 o
   6   4   5       1307.55       1169.09        19.82 o
   7   4   5        268.24        403.70        13.79 o
   8   4   5         47.92         56.34        13.70 o
   9   4   5       1060.69       1207.73        19.05 o
  10   4   5        259.22        297.79        19.24 o
  11   4   5         46.44         97.05        19.90 o
  12   4   5        163.39        181.50        21.42 o
  13   4   5         13.09         25.38        22.11 o
  14   4   5          9.65         24.66        25.69 o
  15   4   5          0.09         -1.80        37.53 o
  16   4   5          3.76         35.36        36.84 o
  17   4   5          1.36         30.99        34.73 o
  18   4   5         10.88         28.69        75.95 o
 -20   5   5         25.01         36.64        37.97 o
 -19   5   5          3.46          3.25        32.78 o
 -18   5   5         70.71         80.54        32.04 o
 -17   5   5          2.54         19.21        29.97 o
 -16   5   5         52.84         46.39        29.69 o
 -15   5   5        136.47        152.70        21.07 o
 -14   5   5        107.61        102.24        22.78 o
 -13   5   5        302.37        271.77        20.03 o
 -12   5   5         92.24        117.51        18.19 o
 -11   5   5          7.60         22.26        15.59 o
 -10   5   5        371.37        362.21        15.54 o
  -9   5   5        750.28        728.40        15.47 o
  -8   5   5        214.75        203.93        12.00 o
  -7   5   5          2.46         11.57         9.62 o
  -6   5   5         14.89         18.09         8.21 o
  -5   5   5        394.04        436.76         8.87 o
  -4   5   5        312.76        279.65         6.93 o
  -3   5   5         26.50         14.02         5.69 o
  -2   5   5       3018.31       3367.67        18.13 o
  -1   5   5        221.63        226.78         5.75 o
   0   5   5       2557.15       2493.41        14.67 o
   1   5   5        666.67        604.67         8.47 o
   2   5   5       3069.17       2746.55        23.62 o
   3   5   5        331.89        432.19         9.31 o
   4   5   5        336.47        308.33        10.29 o
   5   5   5        175.54        201.22        10.54 o
   6   5   5        101.52        151.98        12.05 o
   7   5   5         25.68         36.08        12.88 o
   8   5   5         21.46         41.54        13.79 o
   9   5   5        336.71        327.72        16.24 o
  10   5   5        110.12        127.05        16.55 o
  11   5   5          0.45         14.97        20.25 o
  12   5   5          7.07         10.75        20.60 o
  13   5   5         13.90         34.17        25.12 o
  14   5   5         19.00          9.70        25.85 o
  15   5   5          0.71         20.28        42.15 o
  16   5   5          0.27         26.29        60.20 o
 -20   6   5          5.15         28.27        34.22 o
 -19   6   5          0.62         15.68        41.29 o
 -18   6   5          4.75         11.78        34.70 o
 -17   6   5          0.61         19.35        34.60 o
 -16   6   5         43.73         57.13        28.82 o
 -15   6   5         35.97         43.43        26.67 o
 -14   6   5        137.53         95.49        26.35 o
 -13   6   5         62.03         55.72        24.78 o
 -12   6   5        390.84        416.75        22.95 o
 -11   6   5         98.40         68.53        15.77 o
 -10   6   5       1045.10       1199.30        18.78 o
  -9   6   5        239.09        282.36        13.98 o
  -8   6   5         76.21         39.29        11.44 o
  -7   6   5        322.38        388.46        11.26 o
  -6   6   5       3461.38       3259.32        22.90 o
  -5   6   5        829.94        749.55        12.73 o
  -4   6   5        459.00        526.39         7.70 o
  -3   6   5       5032.04       5611.40        26.47 o
  -2   6   5       2953.87       3042.24        21.36 o
  -1   6   5       3346.72       3442.98        15.12 o
   0   6   5       1289.06       1325.50        14.03 o
   1   6   5       1240.09       1035.99        13.46 o
   2   6   5          0.00          6.68         5.58 o
   3   6   5        143.21        128.27         8.49 o
   4   6   5        142.02        172.12         9.38 o
   5   6   5        305.20        308.70        11.02 o
   6   6   5       1167.59       1154.78        15.99 o
   7   6   5        937.41        936.61        16.38 o
   8   6   5       1344.53       1662.25        25.78 o
   9   6   5        976.45        936.62        18.66 o
  10   6   5         95.12        160.00        17.04 o
  11   6   5         53.25         49.52        21.99 o
  12   6   5          0.80         20.80        29.05 o
  13   6   5         13.93         24.05        36.39 o
  14   6   5          0.81         44.82        37.49 o
  15   6   5          1.39         33.18        36.26 o
  16   6   5          7.98         38.11        45.64 o
  17   6   5          0.32          3.58        79.58 o
 -20   7   5          1.21         44.38        62.20 o
 -19   7   5          1.80         15.20        35.96 o
 -18   7   5          5.30         30.85        36.71 o
 -17   7   5          1.56         24.69        39.97 o
 -16   7   5         18.47         59.96        30.18 o
 -15   7   5         65.38         57.40        29.10 o
 -14   7   5        207.45        236.09        27.42 o
 -13   7   5        655.60        702.91        27.73 o
 -12   7   5       1051.92       1047.17        27.19 o
 -11   7   5        603.80        570.30        22.18 o
 -10   7   5         27.53         26.28        18.36 o
  -9   7   5       1752.18       1487.11        21.94 o
  -8   7   5        105.95        113.40        16.02 o
  -7   7   5        204.27        226.78        13.09 o
  -6   7   5         79.02         84.80         8.18 o
  -5   7   5          8.37         21.73         6.00 o
  -4   7   5       4036.92       4165.96        28.20 o
  -3   7   5      10029.29       9780.78       118.58 o
  -2   7   5       4333.02       4440.89        38.59 o
  -1   7   5       1644.32       1601.45        10.35 o
   0   7   5       7470.63       7290.05        37.23 o
   1   7   5       4092.65       3913.07        25.88 o
   2   7   5       2421.46       2392.77        18.13 o
   3   7   5       2334.74       2238.03        19.44 o
   4   7   5        671.28        653.24        14.11 o
   5   7   5        555.77        462.39        14.71 o
   6   7   5        478.03        486.63        16.14 o
   7   7   5       1766.37       1675.60        24.75 o
   8   7   5        293.76        273.81        19.08 o
   9   7   5        110.60        111.64        19.57 o
  10   7   5         63.84        100.03        20.03 o
  11   7   5        139.40        121.61        21.28 o
  12   7   5         18.36         17.47        30.41 o
  13   7   5         21.53         21.49        31.43 o
  14   7   5         22.90         44.17        35.56 o
  15   7   5         11.46         25.62        39.84 o
  16   7   5          4.65         17.56        39.32 o
 -20   8   5         29.42         89.58        52.31 o
 -19   8   5         13.93         31.81        33.20 o
 -18   8   5          0.26         -3.01        51.22 o
 -17   8   5          0.73          4.88        39.48 o
 -16   8   5         13.65         26.15        36.62 o
 -15   8   5          0.87         10.20        28.01 o
 -14   8   5        151.11        136.16        27.52 o
 -13   8   5        260.79        243.93        24.06 o
 -12   8   5        480.96        421.52        23.95 o
 -11   8   5        416.33        368.83        21.92 o
 -10   8   5        966.72        983.05        23.21 o
  -9   8   5         11.65         11.60        17.53 o
  -8   8   5        486.88        519.98        18.24 o
  -7   8   5         71.18        113.77        14.45 o
  -6   8   5         10.19         20.58        12.41 o
  -5   8   5        236.70        241.11        11.94 o
  -4   8   5        151.30        114.54         9.52 o
  -3   8   5        183.05        244.69         7.92 o
  -2   8   5         74.54         66.09         7.47 o
  -1   8   5         92.49         70.47         5.94 o
   0   8   5         28.82         63.10         6.77 o
   1   8   5         31.72         48.36         9.07 o
   2   8   5        128.43        155.31         9.79 o
   3   8   5        190.97        186.96        13.35 o
   4   8   5          8.68         30.29        12.51 o
   5   8   5        613.86        662.43        15.99 o
   6   8   5         54.33         43.69        14.70 o
   7   8   5        449.21        394.78        17.31 o
   8   8   5         34.71         31.44        16.85 o
   9   8   5         76.64         45.04        17.69 o
  10   8   5        125.23        152.08        22.26 o
  11   8   5          0.78         19.67        28.71 o
  12   8   5          4.02         23.43        30.63 o
  13   8   5          8.76         29.26        30.98 o
  14   8   5          4.42          0.46        42.25 o
  15   8   5          0.34         18.78        39.97 o
  16   8   5          5.78         36.59        71.03 o
  17   8   5          1.40         -0.93        92.98 o
 -19   9   5          4.44          1.23        87.35 o
 -18   9   5         13.45         13.90        38.35 o
 -17   9   5          3.02         12.60        39.89 o
 -16   9   5         75.18         70.09        35.15 o
 -15   9   5        162.12        229.04        29.51 o
 -14   9   5        110.37        154.74        27.05 o
 -13   9   5        250.02        281.79        24.35 o
 -12   9   5        692.47        740.78        25.76 o
 -11   9   5        627.76        632.38        23.85 o
 -10   9   5        860.32        847.15        23.14 o
  -9   9   5        540.01        567.72        20.34 o
  -8   9   5        340.72        289.08        17.94 o
  -7   9   5         37.84         34.18        17.65 o
  -6   9   5         12.90         10.63        15.68 o
  -5   9   5          0.24         -2.91        15.11 o
  -4   9   5        135.29        138.42        14.55 o
  -3   9   5        389.28        304.31        11.23 o
  -2   9   5         84.23         74.09         9.91 o
  -1   9   5        112.47        107.31         8.53 o
   0   9   5        604.96        534.35        11.84 o
   1   9   5        672.73        678.30        12.53 o
   2   9   5       1904.76       1963.71        26.86 o
   3   9   5       1823.80       1724.53        21.34 o
   4   9   5        478.77        465.35        14.67 o
   5   9   5        181.81        213.54        15.71 o
   6   9   5        241.53        214.07        16.78 o
   7   9   5        375.94        309.77        18.30 o
   8   9   5         45.03         43.62        18.30 o
   9   9   5        135.40        105.26        20.20 o
  10   9   5        125.53        126.57        21.04 o
  11   9   5         84.79         66.65        22.08 o
  12   9   5         75.13         79.31        23.10 o
  13   9   5          0.83         16.16        43.09 o
  14   9   5          5.47         10.38        43.88 o
  15   9   5         39.15         63.27        37.44 o
  16   9   5          9.31         16.98        78.67 o
 -19  10   5          0.95         61.92        88.88 o
 -18  10   5         16.01         25.50        45.23 o
 -17  10   5          1.83         13.60        39.58 o
 -16  10   5          9.61         17.45        42.56 o
 -15  10   5         70.26        103.45        41.52 o
 -14  10   5        109.78         96.30        29.77 o
 -13  10   5         14.52         13.23        27.80 o
 -12  10   5         25.50         27.30        24.99 o
 -11  10   5         27.61         50.10        24.75 o
 -10  10   5        488.27        464.01        24.48 o
  -9  10   5        818.08        866.31        25.55 o
  -8  10   5         64.17         63.32        19.56 o
  -7  10   5        126.14        163.29        19.01 o
  -6  10   5       2453.75       2494.11        28.00 o
  -5  10   5       2360.54       2483.73        26.04 o
  -4  10   5        465.16        475.48        14.68 o
  -3  10   5        579.71        511.35        12.71 o
  -2  10   5       1427.79       1389.60        15.49 o
  -1  10   5        144.11        155.73        12.62 o
   0  10   5          1.01         16.96        12.54 o
   1  10   5        534.74        531.80        13.01 o
   2  10   5         40.70         31.90        15.07 o
   3  10   5       1627.00       1749.19        22.65 o
   4  10   5       1032.63        943.50        20.36 o
   5  10   5         20.33         16.87        15.32 o
   6  10   5         29.98         20.17        16.20 o
   7  10   5        102.18         95.48        17.75 o
   8  10   5        113.93         63.46        18.43 o
   9  10   5        131.21        142.89        20.82 o
  10  10   5         21.55         37.80        21.25 o
  11  10   5         13.21         15.97        24.43 o
  12  10   5          0.55         15.79        26.85 o
  13  10   5          6.88         33.36        56.49 o
  14  10   5         33.37         63.15        47.09 o
  15  10   5          0.37          4.84        46.72 o
 -18  11   5          3.13         -4.77        73.37 o
 -17  11   5          7.19          1.99        38.60 o
 -16  11   5          7.87         -5.48        50.45 o
 -15  11   5          0.76          7.91        41.29 o
 -14  11   5         16.95         26.48        32.10 o
 -13  11   5         98.22         84.58        27.96 o
 -12  11   5        121.26         90.40        27.10 o
 -11  11   5          2.05         30.06        25.70 o
 -10  11   5        430.22        364.28        25.09 o
  -9  11   5       2110.35       1942.81        30.48 o
  -8  11   5       3432.71       3310.23        47.36 o
  -7  11   5       1134.85       1063.59        24.16 o
  -6  11   5         30.83         34.14        18.01 o
  -5  11   5         85.44         90.08        17.30 o
  -4  11   5        241.00        236.80        12.98 o
  -3  11   5        281.97        282.36        12.33 o
  -2  11   5        215.11        177.97        13.20 o
  -1  11   5        331.72        320.72        14.18 o
   0  11   5        418.78        371.78        14.48 o
   1  11   5         51.78         15.07        13.69 o
   2  11   5         10.12         21.55        15.51 o
   3  11   5         46.85         79.37        16.69 o
   4  11   5        187.92        169.02        17.82 o
   5  11   5         31.19         39.91        17.92 o
   6  11   5         24.08         31.81        18.43 o
   7  11   5         48.05         33.14        19.80 o
   8  11   5          3.40          2.71        23.76 o
   9  11   5         12.66         34.84        26.34 o
  10  11   5          7.07         28.43        34.33 o
  11  11   5          5.16         15.02        29.12 o
  12  11   5          1.08         22.01        30.08 o
  13  11   5          3.69          4.86        46.66 o
  14  11   5          0.99         27.63        47.99 o
 -17  12   5         16.17          7.04        73.13 o
 -16  12   5          2.59          8.83        66.91 o
 -15  12   5         26.77         14.20        48.43 o
 -14  12   5          1.82         21.66        34.18 o
 -13  12   5          2.05         14.94        32.25 o
 -12  12   5         93.13         59.12        26.72 o
 -11  12   5        259.31        193.15        26.36 o
 -10  12   5          2.61         18.29        23.95 o
  -9  12   5        152.19        168.87        23.18 o
  -8  12   5        567.94        631.55        24.67 o
  -7  12   5        891.41        874.52        24.05 o
  -6  12   5        662.55        733.98        22.21 o
  -5  12   5        520.36        513.48        18.59 o
  -4  12   5        176.22        191.52        13.16 o
  -3  12   5        814.32        791.20        16.43 o
  -2  12   5        915.58        886.31        16.62 o
  -1  12   5         62.65         82.28        13.82 o
   0  12   5        157.35        134.26        14.16 o
   1  12   5         24.23         18.84        13.67 o
   2  12   5          2.83          6.49        15.90 o
   3  12   5        141.11        191.62        17.44 o
   4  12   5         22.70          7.21        17.12 o
   5  12   5         63.32         56.90        21.53 o
   6  12   5        520.55        462.64        24.26 o
   7  12   5        427.73        481.01        29.74 o
   8  12   5        104.22        173.23        29.35 o
   9  12   5        160.15        145.89        32.25 o
  10  12   5         26.55         26.28        31.32 o
  11  12   5         26.15         21.60        33.78 o
  12  12   5         27.78         29.77        35.37 o
  13  12   5         16.37         38.81        38.58 o
  14  12   5         94.46         99.18        47.77 o
 -16  13   5          0.25          7.27        56.78 o
 -15  13   5         18.36         15.80        52.81 o
 -14  13   5          8.04         30.45        46.34 o
 -13  13   5         35.13         45.45        33.28 o
 -12  13   5         52.72         35.16        30.20 o
 -11  13   5         10.70         19.90        29.41 o
 -10  13   5         44.71         48.01        29.84 o
  -9  13   5        383.99        352.52        25.11 o
  -8  13   5        238.46        219.92        23.04 o
  -7  13   5          0.78          8.92        20.28 o
  -6  13   5          2.28          9.11        19.59 o
  -5  13   5         39.96         38.63        15.84 o
  -4  13   5         35.45         33.25        14.18 o
  -3  13   5        225.03        275.56        15.11 o
  -2  13   5         28.17         54.53        13.99 o
  -1  13   5          8.50         12.68        15.32 o
   0  13   5        413.34        360.10        15.99 o
   1  13   5         45.63         25.28        18.85 o
   2  13   5        476.29        510.88        21.67 o
   3  13   5        163.72        126.41        24.47 o
   4  13   5         14.47         41.58        24.86 o
   5  13   5          0.41         15.34        28.93 o
   6  13   5         41.05         88.66        28.40 o
   7  13   5         38.57         19.01        28.05 o
   8  13   5          0.69         -2.15        38.96 o
   9  13   5         17.99          9.17        30.98 o
  10  13   5          2.43         17.27        46.18 o
  11  13   5         12.63         24.43        34.31 o
  12  13   5          3.75         51.10        58.05 o
  13  13   5        184.55        180.69        41.23 o
 -15  14   5          5.13         23.33        50.13 o
 -14  14   5          7.11         18.88        47.79 o
 -13  14   5          0.29         12.09        40.93 o
 -12  14   5         15.47         13.53        32.99 o
 -11  14   5          0.59         16.70        33.82 o
 -10  14   5         30.62         23.45        30.34 o
  -9  14   5        180.34        158.66        29.06 o
  -8  14   5        181.39        172.34        25.98 o
  -7  14   5        145.48        166.71        22.57 o
  -6  14   5        459.44        424.88        23.10 o
  -5  14   5        964.84        944.41        25.12 o
  -4  14   5       1070.85       1070.65        20.72 o
  -3  14   5        492.57        401.73        17.69 o
  -2  14   5         13.38         19.37        16.65 o
  -1  14   5          5.66         16.50        18.31 o
   0  14   5        250.24        209.38        20.16 o
   1  14   5        232.03        239.29        24.62 o
   2  14   5         47.78         45.61        24.43 o
   3  14   5          3.49         26.87        25.61 o
   4  14   5          5.19         15.94        25.52 o
   5  14   5         62.71         67.56        27.04 o
   6  14   5         35.65         64.43        28.45 o
   7  14   5         10.39         21.73        34.47 o
   8  14   5         15.14         19.66        30.21 o
   9  14   5         91.10        132.56        33.99 o
  10  14   5         66.97         88.62        35.06 o
  11  14   5         15.61         42.01        37.33 o
  12  14   5          1.17         28.07        39.64 o
  13  14   5         11.26         16.24        45.41 o
 -15  15   5          0.48         77.99        83.97 o
 -14  15   5         30.05         29.72        64.66 o
 -13  15   5          1.82         20.94        53.27 o
 -12  15   5        200.70        211.89        44.44 o
 -11  15   5         67.99         71.97        31.57 o
 -10  15   5          5.76         28.22        32.74 o
  -9  15   5         45.21         40.85        27.39 o
  -8  15   5         26.24         13.79        31.39 o
  -7  15   5          0.68         21.98        26.53 o
  -6  15   5          0.34         13.54        24.76 o
  -5  15   5         21.99         16.19        28.85 o
  -4  15   5        352.36        313.14        22.21 o
  -3  15   5        813.08        782.93        26.36 o
  -2  15   5        237.64        211.87        21.46 o
  -1  15   5        175.75        200.15        22.16 o
   0  15   5        360.76        405.98        31.43 o
   1  15   5        571.09        564.48        33.64 o
   2  15   5        546.42        569.81        34.74 o
   3  15   5        622.58        589.92        28.49 o
   4  15   5        263.61        295.80        28.66 o
   5  15   5         88.03        128.85        28.74 o
   6  15   5         61.02        102.78        29.20 o
   7  15   5        194.51        164.61        33.05 o
   8  15   5          1.11         26.98        35.55 o
   9  15   5          3.45         20.40        34.41 o
  10  15   5          0.89         35.97        50.21 o
  11  15   5         32.02         34.24        38.50 o
  12  15   5         11.82         70.18        41.64 o
 -14  16   5         21.90         35.38        81.82 o
 -13  16   5         13.52          8.91        52.25 o
 -12  16   5         64.98        107.25        47.83 o
 -11  16   5          0.48         27.34        46.20 o
 -10  16   5         83.30         78.64        39.24 o
  -9  16   5         11.31          3.87        34.04 o
  -8  16   5          1.36          6.58        32.26 o
  -7  16   5         86.85        118.95        44.09 o
  -6  16   5        282.01        291.87        41.56 o
  -5  16   5        192.37        195.47        42.62 o
  -4  16   5         62.37         61.24        26.76 o
  -3  16   5          0.37         16.85        22.21 o
  -2  16   5         83.69         74.89        21.99 o
  -1  16   5        207.71        184.19        23.21 o
   0  16   5         47.14         77.78        27.52 o
   1  16   5          1.55         14.77        30.79 o
   2  16   5         59.64         35.62        31.85 o
   3  16   5         94.55        104.63        32.75 o
   4  16   5         19.92         59.98        32.20 o
   5  16   5          8.19         10.76        31.58 o
   6  16   5          0.85         31.67        42.50 o
   7  16   5          1.49         34.59        37.07 o
   8  16   5         29.55         89.32        37.80 o
   9  16   5          0.32          9.93        47.55 o
  10  16   5         40.63         48.34        43.79 o
  11  16   5          8.13         20.45        53.82 o
  12  16   5         19.11         17.51        81.74 o
 -13  17   5          1.38         -8.09        68.99 o
 -12  17   5         22.41         30.54        48.76 o
 -11  17   5         69.82         72.95        46.62 o
 -10  17   5         12.78         42.78        48.16 o
  -9  17   5         52.54         25.15        37.17 o
  -8  17   5        143.58         90.35        42.98 o
  -7  17   5         46.14        114.10        45.57 o
  -6  17   5         13.54         23.24        42.28 o
  -5  17   5         19.52         39.88        41.96 o
  -4  17   5         29.68         32.76        34.35 o
  -3  17   5          0.62          1.91        32.26 o
  -2  17   5        106.27        164.64        33.82 o
  -1  17   5        370.48        335.31        34.57 o
   0  17   5        337.67        282.62        34.79 o
   1  17   5         42.77         46.65        33.01 o
   2  17   5         19.33          2.19        37.99 o
   3  17   5         73.87         80.68        43.98 o
   4  17   5         91.18        152.46        38.22 o
   5  17   5         44.10         89.23        38.39 o
   6  17   5         30.86         30.23        36.85 o
   7  17   5          0.90         11.26        47.09 o
   8  17   5         39.83         70.23        43.85 o
   9  17   5         20.19         70.93        45.66 o
  10  17   5          4.88          4.92        54.57 o
  11  17   5         10.54         19.55        79.52 o
 -12  18   5         31.38         79.30        76.63 o
 -11  18   5         18.18         18.63        44.70 o
 -10  18   5        113.12         81.15        75.99 o
  -9  18   5        178.75        238.78        62.05 o
  -8  18   5         25.07         45.27        60.25 o
  -7  18   5         34.35         68.95        45.53 o
  -6  18   5         84.20        122.03        44.14 o
  -5  18   5         25.17         60.72        42.98 o
  -4  18   5          1.01          0.37        52.24 o
  -3  18   5          4.24         16.53        32.55 o
  -2  18   5         30.87         30.15        32.61 o
  -1  18   5          4.54         11.50        46.70 o
   0  18   5          0.06         -1.72        71.24 o
   1  18   5          6.43         19.91        38.97 o
   2  18   5          6.30         -1.93        45.51 o
   3  18   5          5.67         11.23        41.78 o
   4  18   5          5.34          7.62        41.21 o
   5  18   5          0.30          4.00        43.81 o
   6  18   5         61.72         98.24        53.01 o
   7  18   5         28.53         39.32        45.18 o
   8  18   5          0.75         10.63        49.64 o
 -10  19   5          9.63         14.37        72.87 o
  -9  19   5          1.05          7.53        68.76 o
  -8  19   5          1.06         -8.85        71.02 o
  -7  19   5          6.73         33.70        68.27 o
  -6  19   5          5.38          0.00        56.05 o
  -5  19   5         15.36         30.03        62.90 o
  -4  19   5         13.52         27.70        45.31 o
  -3  19   5          0.99         24.82        34.95 o
  -2  19   5          4.46         22.46        45.67 o
  -1  19   5          0.34         -2.29        50.66 o
   0  19   5         32.68         33.39        52.17 o
   1  19   5         94.58         49.29        38.45 o
   2  19   5         27.42         22.36        36.22 o
   3  19   5          0.88         11.24        66.45 o
   5  19   5         31.96         71.54        48.45 o
   6  19   5         24.96         51.47        48.20 o
   7  19   5          4.10         37.05        71.94 o
  -7  20   5         30.16         37.79        65.50 o
  -6  20   5         80.16         78.11        69.31 o
  -5  20   5         49.20         81.34        59.16 o
  -4  20   5         22.50         51.24        64.33 o
  -3  20   5          9.84         12.84        72.65 o
  -2  20   5          5.33         -6.36        61.51 o
  -1  20   5          1.23          6.23        75.35 o
   0  20   5          2.03          1.86        66.19 o
   1  20   5          1.53        -13.36        77.57 o
   2  20   5          1.59          2.32        65.24 o
   3  20   5          6.36         -1.10        48.29 o
   5  20   5          0.46         -4.94        76.23 o
  -6  21   5          1.22         27.58        62.02 o
  -5  21   5          1.58         15.84        67.24 o
  -4  21   5          0.57          8.03        58.09 o
   4  21   5          9.08         -1.63        63.35 o
 -21   0   6          2.56          2.64        60.24 o
 -20   0   6          2.29         30.31        41.44 o
 -19   0   6         40.31         20.41        38.92 o
 -18   0   6        141.67        138.45        31.15 o
 -17   0   6        335.76        300.83        31.60 o
 -16   0   6        298.25        319.92        29.62 o
 -15   0   6         71.88         65.83        25.97 o
 -14   0   6         13.91          5.61        23.89 o
 -13   0   6         28.34         19.18        23.35 o
 -12   0   6          2.19         14.57        27.05 o
 -11   0   6        617.95        490.92        25.44 o
 -10   0   6         69.34        150.21        28.65 o
  -9   0   6         85.69         67.74        23.92 o
  -8   0   6         87.02        104.40        17.61 o
  -7   0   6       7030.50       6675.74        38.92 o
  -6   0   6       2179.82       1651.10        21.11 o
  -5   0   6       9886.42      10645.70        76.46 o
  -4   0   6      14519.81      16052.09        47.47 o
  -3   0   6      24486.78      27336.89       146.94 o
  -2   0   6       6300.55       6532.93        28.68 o
  -1   0   6       4318.57       4375.31        42.00 o
   0   0   6      11882.62      12315.76        65.25 o
   1   0   6       6038.41       5451.94        38.76 o
   2   0   6         42.11         79.53        10.69 o
   3   0   6        236.30        194.91         8.33 o
   4   0   6        143.22        126.93         7.82 o
   5   0   6       1172.88       1212.29        29.91 o
   6   0   6       1203.82       1443.51        23.84 o
   7   0   6        748.49        728.02        25.55 o
   8   0   6        261.66        305.59        21.44 o
   9   0   6        370.16        397.25        23.58 o
  10   0   6         23.86         80.43        34.56 o
  11   0   6          7.70         26.86        35.69 o
  12   0   6         34.61         60.91        39.63 o
  13   0   6         20.51         29.28        39.76 o
  14   0   6         49.25         62.57        41.11 o
  15   0   6         50.88         42.29        48.69 o
  16   0   6         71.16         66.44        44.33 o
  17   0   6         31.28         17.26        63.19 o
 -21   1   6          1.31         25.73        65.30 o
 -20   1   6          2.04         22.28        29.25 o
 -19   1   6         39.72         30.57        24.98 o
 -18   1   6         14.57         21.52        23.48 o
 -17   1   6         39.35         70.82        20.18 o
 -16   1   6        135.78        131.15        19.19 o
 -15   1   6        108.21        134.54        18.39 o
 -14   1   6        283.14        228.08        17.79 o
 -13   1   6        366.68        344.72        18.25 o
 -12   1   6         27.15         22.64        16.79 o
 -11   1   6         26.18         61.57        17.92 o
 -10   1   6        229.15        135.54        16.83 o
  -9   1   6        243.16        277.56        14.20 o
  -8   1   6         16.45         28.97        12.84 o
  -7   1   6        645.69        615.47        18.91 o
  -6   1   6        796.21        958.48        12.82 o
  -5   1   6       1470.98       1616.56        23.31 o
  -4   1   6          4.29         11.67         7.12 o
  -3   1   6         52.72         90.75         7.16 o
  -2   1   6       2057.19       2156.43        14.41 o
  -1   1   6       1410.36       1173.53        10.90 o
   0   1   6       3312.63       3646.82        21.98 o
   1   1   6       1312.50       1333.98        11.55 o
   2   1   6        321.84        286.71         6.93 o
   3   1   6       2541.00       2542.09        15.83 o
   4   1   6        737.28        733.21        10.10 o
   5   1   6       1409.91       1201.76        12.55 o
   6   1   6        141.47        191.38        12.48 o
   7   1   6          0.92          8.97        12.62 o
   8   1   6         58.10         73.70        16.72 o
   9   1   6          2.72          1.50        23.82 o
  10   1   6          4.12         18.33        19.98 o
  11   1   6          2.85         10.75        28.12 o
  12   1   6         57.52         23.52        26.52 o
  13   1   6          0.50         13.31        33.62 o
  14   1   6         34.87         71.62        30.15 o
  15   1   6         10.80         24.29        36.73 o
  16   1   6          0.02         20.44        31.86 o
  17   1   6          0.37         18.24        49.90 o
 -20   2   6         10.02         23.16        33.13 o
 -19   2   6         23.35         61.05        29.45 o
 -18   2   6         22.96         32.08        23.87 o
 -17   2   6         57.17         68.94        21.92 o
 -16   2   6         49.83         69.22        20.24 o
 -15   2   6         82.15         92.33        19.65 o
 -14   2   6         53.37         27.62        17.93 o
 -13   2   6        115.73         99.62        19.58 o
 -12   2   6        841.68        791.15        21.05 o
 -11   2   6        268.47        252.91        17.52 o
 -10   2   6          7.80         17.69        14.99 o
  -9   2   6        131.77        158.72        14.14 o
  -8   2   6         13.52         43.54        11.98 o
  -7   2   6        256.41        222.83        12.30 o
  -6   2   6       5608.47       6278.74        34.80 o
  -5   2   6        545.69        497.04         9.52 o
  -4   2   6       5404.76       5671.62        18.53 o
  -3   2   6       5678.94       5617.94        50.81 o
  -2   2   6       1639.24       1845.26        14.58 o
  -1   2   6         24.64         33.39         5.55 o
   0   2   6        139.08         91.30         7.15 o
   1   2   6        640.51        788.06         8.96 o
   2   2   6        312.98        293.34         8.13 o
   3   2   6        644.81        715.65         9.24 o
   4   2   6        266.82        315.04         8.95 o
   5   2   6         60.00         79.34         8.66 o
   6   2   6        497.17        437.41        12.03 o
   7   2   6        563.17        615.17        18.09 o
   8   2   6         69.90         67.86        17.44 o
   9   2   6        188.60        246.90        19.74 o
  10   2   6        193.53        170.57        20.47 o
  11   2   6         89.31         93.17        22.15 o
  12   2   6        175.13        197.46        27.57 o
  13   2   6          4.04         21.02        29.65 o
  14   2   6          3.08          9.31        33.23 o
  15   2   6          3.41         20.97        30.61 o
  16   2   6          5.13         35.89        35.04 o
  17   2   6          1.84         71.68        93.85 o
 -21   3   6          4.18         36.67        65.84 o
 -20   3   6         12.54         40.01        40.87 o
 -19   3   6          8.89         34.88        31.30 o
 -18   3   6          2.55         15.31        24.47 o
 -17   3   6          2.76         18.46        23.04 o
 -16   3   6         84.83        107.76        20.57 o
 -15   3   6        129.95        148.93        20.35 o
 -14   3   6        258.30        259.94        21.15 o
 -13   3   6        173.62        183.86        20.38 o
 -12   3   6        392.41        446.75        19.59 o
 -11   3   6        422.18        352.89        17.08 o
 -10   3   6       3275.78       3324.77        24.20 o
  -9   3   6       2864.31       2789.33        24.09 o
  -8   3   6       1521.98       1435.03        18.46 o
  -7   3   6       2015.58       2076.26        18.83 o
  -6   3   6       5825.09       5932.46        47.88 o
  -5   3   6         33.05         28.70         9.48 o
  -4   3   6        344.73        320.95         8.84 o
  -3   3   6        698.06        714.54         9.85 o
  -2   3   6        953.06        920.13         8.78 o
  -1   3   6       4548.17       4805.58        32.85 o
   0   3   6       2225.13       1869.12        15.90 o
   1   3   6         33.10         41.01         7.02 o
   2   3   6       2022.57       1718.55        14.08 o
   3   3   6       5265.22       5588.71        33.93 o
   4   3   6       4586.41       4312.07        53.87 o
   5   3   6       1435.35       1255.70        20.16 o
   6   3   6       1859.91       1721.84        17.84 o
   7   3   6        522.48        463.32        14.89 o
   8   3   6        126.33        104.18        17.84 o
   9   3   6          1.26          8.98        18.65 o
  10   3   6         10.61         10.98        19.89 o
  11   3   6         56.56         47.92        21.67 o
  12   3   6        129.23        112.96        22.89 o
  13   3   6          2.82         33.29        31.90 o
  14   3   6          4.62         22.18        30.86 o
  15   3   6         15.54         26.82        34.53 o
  16   3   6          0.11         10.92        39.81 o
  17   3   6          0.71         -2.30        56.84 o
 -20   4   6          0.26          5.39        36.37 o
 -19   4   6         17.52         -2.86        34.26 o
 -18   4   6         53.95         75.05        32.29 o
 -17   4   6         46.87         53.67        24.72 o
 -16   4   6         12.48         19.94        21.30 o
 -15   4   6        105.93         66.32        19.88 o
 -14   4   6        325.81        297.94        21.44 o
 -13   4   6         23.89         29.29        19.28 o
 -12   4   6          7.74         10.90        17.59 o
 -11   4   6         20.31         46.75        15.50 o
 -10   4   6        255.74        274.50        15.43 o
  -9   4   6         70.34         83.84        13.20 o
  -8   4   6        121.86        182.64        12.19 o
  -7   4   6       3334.50       3136.60        21.41 o
  -6   4   6         85.44        124.37        10.67 o
  -5   4   6        463.68        423.25         9.65 o
  -4   4   6         63.54         68.61         7.50 o
  -3   4   6        942.14       1064.43        10.73 o
  -2   4   6       2427.04       2775.48        14.16 o
  -1   4   6        443.64        410.92         6.37 o
   0   4   6        791.93        867.22        12.91 o
   1   4   6        222.47        304.63         8.13 o
   2   4   6        794.11        857.53        10.58 o
   3   4   6         40.44         68.39         8.88 o
   4   4   6         15.52         31.84         9.64 o
   5   4   6          2.62          5.56        10.80 o
   6   4   6          3.53         15.65        12.15 o
   7   4   6        125.16        136.58        13.98 o
   8   4   6        157.29         82.90        17.68 o
   9   4   6        123.51         91.35        19.42 o
  10   4   6         48.24         59.26        21.11 o
  11   4   6         18.27         23.05        21.17 o
  12   4   6         45.22         65.72        22.61 o
  13   4   6         18.22         19.28        24.18 o
  14   4   6         14.50         16.30        29.74 o
  15   4   6         79.77         84.11        33.10 o
  16   4   6         35.94         33.48        41.52 o
 -20   5   6          9.71         14.76        32.75 o
 -19   5   6         34.06         30.10        32.76 o
 -18   5   6         11.35         22.39        33.27 o
 -17   5   6         14.13         19.27        41.92 o
 -16   5   6         50.43         89.09        24.96 o
 -15   5   6          7.67          7.07        24.78 o
 -14   5   6         31.21         36.14        24.50 o
 -13   5   6        296.56        329.04        20.48 o
 -12   5   6        140.41        148.23        17.33 o
 -11   5   6       1441.12       1458.33        20.83 o
 -10   5   6       1725.05       1754.67        27.42 o
  -9   5   6       5113.01       5099.00        46.14 o
  -8   5   6       3808.58       3760.62        24.74 o
  -7   5   6        619.02        633.42        12.26 o
  -6   5   6       5414.64       5469.45        41.10 o
  -5   5   6       2146.64       2295.67        14.75 o
  -4   5   6       1439.52       1694.53        13.17 o
  -3   5   6       1168.70       1215.09        11.43 o
  -2   5   6        860.00        764.32         8.43 o
  -1   5   6       3007.47       2862.21        18.00 o
   0   5   6       4506.91       4610.48        42.32 o
   1   5   6        732.79        587.79        10.88 o
   2   5   6        222.61        212.18         8.71 o
   3   5   6        516.43        511.38        10.67 o
   4   5   6         22.38         23.87         9.92 o
   5   5   6        391.61        321.74        12.26 o
   6   5   6        152.19        114.72        12.59 o
   7   5   6       1419.55       1406.79        19.26 o
   8   5   6        317.61        317.09        16.52 o
   9   5   6         53.34         69.13        19.30 o
  10   5   6         30.26         52.20        20.70 o
  11   5   6        116.46         91.83        21.94 o
  12   5   6         42.47         50.57        25.33 o
  13   5   6         31.99         21.52        31.34 o
  14   5   6         43.31         50.16        34.39 o
  15   5   6         18.72         20.76        87.12 o
  16   5   6         42.31         19.89        50.36 o
 -20   6   6         10.10         30.92        42.09 o
 -19   6   6         49.19         33.53        40.35 o
 -18   6   6         72.09         80.82        33.00 o
 -17   6   6          2.36         15.27        36.79 o
 -16   6   6         38.31         57.37        31.32 o
 -15   6   6         81.18         86.86        27.83 o
 -14   6   6         41.23         40.19        25.17 o
 -13   6   6         67.24         45.15        21.34 o
 -12   6   6        176.47        169.13        20.10 o
 -11   6   6        166.45        156.09        18.57 o
 -10   6   6        162.67        178.70        14.89 o
  -9   6   6         93.46        109.15        13.12 o
  -8   6   6        141.24        166.11        11.87 o
  -7   6   6       1907.77       1817.08        17.86 o
  -6   6   6       1354.13       1264.75        13.35 o
  -5   6   6       1593.53       1689.71        18.69 o
  -4   6   6       5191.76       5364.93        27.78 o
  -3   6   6       2490.45       2544.09        13.54 o
  -2   6   6         92.92         91.94         6.12 o
  -1   6   6         88.40         53.81         5.87 o
   0   6   6        241.34        241.17         6.78 o
   1   6   6        225.71        256.12         7.49 o
   2   6   6          3.09         19.40         9.03 o
   3   6   6         87.03        140.53        10.90 o
   4   6   6          2.60         23.17        11.39 o
   5   6   6        201.41        190.33        15.41 o
   6   6   6          3.93         10.89        15.43 o
   7   6   6          7.95          9.28        16.05 o
   8   6   6         21.74         34.06        19.26 o
   9   6   6        869.63        715.52        29.23 o
  10   6   6        568.69        550.69        29.55 o
  11   6   6          5.07         26.66        38.22 o
  12   6   6          0.52         16.25        31.48 o
  13   6   6          7.37         38.97        32.97 o
  14   6   6          2.04          1.42        40.90 o
  15   6   6          1.18         19.33        44.65 o
  16   6   6          0.31         37.57        62.75 o
 -20   7   6         11.98         -1.61        58.75 o
 -19   7   6         11.35         26.69        43.95 o
 -18   7   6         23.29         22.18        39.11 o
 -17   7   6        198.47        186.64        37.42 o
 -16   7   6          1.69          5.30        32.07 o
 -15   7   6         14.62         23.72        26.95 o
 -14   7   6         23.27          7.49        26.69 o
 -13   7   6         12.02         28.14        25.03 o
 -12   7   6        218.37        229.53        22.99 o
 -11   7   6        163.23        135.30        18.81 o
 -10   7   6        305.77        283.35        17.87 o
  -9   7   6       1125.34       1107.35        19.75 o
  -8   7   6       1317.19       1212.73        18.57 o
  -7   7   6        735.92        698.52        15.46 o
  -6   7   6         35.25         39.74        10.82 o
  -5   7   6         10.34         22.04        11.23 o
  -4   7   6        101.85         89.61         6.94 o
  -3   7   6         36.99         57.11         7.23 o
  -2   7   6        667.13        698.26        10.46 o
  -1   7   6        472.24        500.48         8.32 o
   0   7   6        126.17        115.47         7.03 o
   1   7   6        817.34        947.01        15.20 o
   2   7   6        667.08        713.06        15.27 o
   3   7   6         20.34         29.78        13.07 o
   4   7   6        322.60        287.56        15.34 o
   5   7   6        166.12        161.72        15.64 o
   6   7   6        375.21        378.11        17.62 o
   7   7   6          1.93          3.63        16.91 o
   8   7   6         51.62         46.88        16.68 o
   9   7   6         16.65         30.88        18.07 o
  10   7   6        154.50        142.93        25.33 o
  11   7   6         25.91         51.06        26.38 o
  12   7   6          0.19         19.35        25.69 o
  13   7   6          0.05         14.99        35.19 o
  14   7   6          1.29         22.48        38.80 o
  15   7   6          7.56         53.00        53.93 o
  16   7   6          1.77         -4.48        54.56 o
 -20   8   6         49.25         40.38        76.97 o
 -19   8   6        117.60        126.98        41.34 o
 -18   8   6         35.16         56.42        40.02 o
 -17   8   6         35.57         42.93        36.33 o
 -16   8   6        148.48        122.87        33.95 o
 -15   8   6         86.96        108.11        28.94 o
 -14   8   6          1.86         15.04        28.20 o
 -13   8   6          4.55         13.21        27.84 o
 -12   8   6         44.83         24.60        21.76 o
 -11   8   6         31.19         25.01        19.89 o
 -10   8   6          2.00          8.01        18.79 o
  -9   8   6        357.83        400.24        17.50 o
  -8   8   6        847.21        861.40        17.63 o
  -7   8   6       1858.65       1882.88        34.86 o
  -6   8   6       1211.88       1242.05        27.19 o
  -5   8   6        419.92        374.45        16.82 o
  -4   8   6       3812.74       3640.58        30.52 o
  -3   8   6       4773.33       4963.24        22.63 o
  -2   8   6       2769.70       2696.22        21.52 o
  -1   8   6        790.94        661.18         9.95 o
   0   8   6       1268.56       1264.99        13.45 o
   1   8   6         76.17         89.95        12.38 o
   2   8   6         16.57         21.58        13.08 o
   3   8   6       1652.23       1607.27        22.29 o
   4   8   6        437.51        477.25        16.75 o
   5   8   6        236.28        180.59        16.56 o
   6   8   6        103.51        167.95        17.42 o
   7   8   6         65.14         79.04        16.66 o
   8   8   6        196.65        145.65        17.87 o
   9   8   6        542.16        649.77        21.35 o
  10   8   6        476.83        517.37        24.14 o
  11   8   6        212.54        211.89        25.71 o
  12   8   6         84.56        107.80        28.33 o
  13   8   6         13.56         38.44        36.89 o
  14   8   6          2.03         29.05        36.96 o
  15   8   6         48.45         43.65        38.96 o
  16   8   6         10.26         14.90        72.57 o
 -19   9   6          9.44         51.60        94.56 o
 -18   9   6         13.71         19.40        48.02 o
 -17   9   6          9.23          0.67        40.05 o
 -16   9   6          3.87         11.41        34.94 o
 -15   9   6         14.75         27.48        27.91 o
 -14   9   6         65.84         76.80        26.09 o
 -13   9   6         84.01        105.85        24.63 o
 -12   9   6        125.55        120.53        25.49 o
 -11   9   6          5.42          9.58        24.12 o
 -10   9   6        564.05        581.67        25.41 o
  -9   9   6       2006.19       1980.95        30.08 o
  -8   9   6        140.28        155.89        20.10 o
  -7   9   6         23.71         33.37        18.38 o
  -6   9   6          0.27          6.66        16.91 o
  -5   9   6        266.43        240.71        16.80 o
  -4   9   6        164.29        161.10        15.49 o
  -3   9   6         22.73         21.01        10.68 o
  -2   9   6        938.98        909.05        13.96 o
  -1   9   6       1150.03       1171.58        16.45 o
   0   9   6        957.16       1021.54        15.95 o
   1   9   6         59.55         46.67        15.03 o
   2   9   6         53.83         76.50        15.97 o
   3   9   6         31.16         25.75        16.30 o
   4   9   6          9.25         11.27        15.16 o
   5   9   6          2.69         -0.94        15.98 o
   6   9   6         41.60         48.11        17.20 o
   7   9   6         53.45         48.73        16.73 o
   8   9   6         30.46         34.90        17.53 o
   9   9   6         44.99         45.61        20.37 o
  10   9   6         11.77         27.70        21.08 o
  11   9   6         84.55         73.01        25.15 o
  12   9   6         43.72         32.39        26.86 o
  13   9   6          7.27         27.55        37.55 o
  14   9   6         58.59         47.10        38.91 o
  15   9   6          0.22         18.55        54.57 o
 -19  10   6          2.53          0.13        95.34 o
 -18  10   6          3.80         17.64        48.10 o
 -17  10   6          3.51         22.57        43.01 o
 -16  10   6          1.87          7.54        40.01 o
 -15  10   6         74.35         52.94        40.22 o
 -14  10   6         25.15         35.74        28.76 o
 -13  10   6          2.13          8.67        28.74 o
 -12  10   6         82.99         75.61        26.48 o
 -11  10   6         12.55         28.93        25.22 o
 -10  10   6        108.74        111.30        23.51 o
  -9  10   6          4.32          1.47        20.54 o
  -8  10   6          0.72         22.33        20.18 o
  -7  10   6        750.57        739.27        22.89 o
  -6  10   6        711.55        666.42        21.46 o
  -5  10   6        390.44        368.99        18.09 o
  -4  10   6        421.97        419.75        14.06 o
  -3  10   6        739.29        784.73        14.40 o
  -2  10   6       1454.60       1328.22        18.39 o
  -1  10   6       1213.86       1142.63        17.38 o
   0  10   6        806.50        675.42        15.67 o
   1  10   6       2098.66       2106.97        23.92 o
   2  10   6        340.35        306.31        17.46 o
   3  10   6          0.58          5.73        17.19 o
   4  10   6         45.23         22.05        17.66 o
   5  10   6         57.31         56.64        19.19 o
   6  10   6          5.09          3.45        20.66 o
   7  10   6         30.61         42.35        18.65 o
   8  10   6        268.93        368.95        20.86 o
   9  10   6         55.01         75.08        20.58 o
  10  10   6          1.29         22.81        21.76 o
  11  10   6          3.48          3.51        29.01 o
  12  10   6          1.52         19.55        31.36 o
  13  10   6          1.87         18.84        36.78 o
  14  10   6         30.04         56.11        46.47 o
  15  10   6         92.83         59.20        82.85 o
 -18  11   6          0.51         17.73        89.11 o
 -17  11   6         34.66         60.56        45.84 o
 -16  11   6         70.21         86.41        43.31 o
 -15  11   6          6.68         27.01        35.92 o
 -14  11   6         13.83         31.60        32.65 o
 -13  11   6         72.91         85.64        27.77 o
 -12  11   6        215.19        273.28        28.53 o
 -11  11   6        235.37        236.86        27.02 o
 -10  11   6        492.20        528.32        26.22 o
  -9  11   6        391.92        350.77        23.81 o
  -8  11   6        571.01        594.32        23.72 o
  -7  11   6        953.81        912.44        24.05 o
  -6  11   6        531.26        518.33        21.02 o
  -5  11   6         82.58         95.59        15.25 o
  -4  11   6         14.94         13.98        13.12 o
  -3  11   6         50.69         42.72        13.66 o
  -2  11   6        898.83        827.90        17.32 o
  -1  11   6       1305.85       1373.30        19.12 o
   0  11   6        127.15        144.27        16.76 o
   1  11   6          9.42         20.59        16.71 o
   2  11   6       2079.61       1973.52        25.19 o
   3  11   6       2415.37       2324.00        28.80 o
   4  11   6         56.91         94.24        18.77 o
   5  11   6        225.70        215.77        20.15 o
   6  11   6        753.19        607.44        23.26 o
   7  11   6        253.37        291.18        22.18 o
   8  11   6         91.78         77.36        22.80 o
   9  11   6          7.17          6.43        25.51 o
  10  11   6          5.52         18.46        26.85 o
  11  11   6          0.91         10.85        31.48 o
  12  11   6         15.41         27.88        45.21 o
  13  11   6         10.06         13.55        44.87 o
  14  11   6        105.17        102.63        48.72 o
 -17  12   6          1.11         25.80        55.26 o
 -16  12   6          0.36         16.12        45.41 o
 -15  12   6         55.07         49.11        41.09 o
 -14  12   6        145.44        122.82        36.15 o
 -13  12   6         10.48         37.29        29.14 o
 -12  12   6         34.46         47.93        26.87 o
 -11  12   6         94.49         98.08        26.57 o
 -10  12   6        166.39        159.38        25.12 o
  -9  12   6          9.75         26.42        22.51 o
  -8  12   6         73.15         73.39        21.53 o
  -7  12   6        374.94        366.64        22.15 o
  -6  12   6        294.68        300.16        18.94 o
  -5  12   6        160.23        156.81        16.59 o
  -4  12   6        241.18        270.74        16.44 o
  -3  12   6         36.06         57.32        14.38 o
  -2  12   6        172.67        198.82        14.86 o
  -1  12   6        581.60        644.14        17.18 o
   0  12   6        324.53        291.84        18.54 o
   1  12   6         21.44         20.31        16.98 o
   2  12   6         21.02         11.72        17.67 o
   3  12   6         16.59         20.74        18.62 o
   4  12   6         53.63         66.55        19.22 o
   5  12   6         49.78         25.02        19.68 o
   6  12   6          1.78         13.24        23.48 o
   7  12   6          0.09          8.89        24.54 o
   8  12   6         34.40         39.99        29.90 o
   9  12   6         30.39         17.61        30.13 o
  10  12   6          0.88          6.03        36.67 o
  11  12   6         26.44         21.20        32.89 o
  12  12   6         12.05         28.25        45.75 o
  13  12   6         44.37         64.04        46.54 o
 -16  13   6          6.54         25.22        51.26 o
 -15  13   6         11.56         12.90        48.99 o
 -14  13   6         18.42          9.24        46.84 o
 -13  13   6        175.20        187.93        43.78 o
 -12  13   6        145.64        137.58        29.12 o
 -11  13   6          6.29         17.25        25.49 o
 -10  13   6        136.02        126.95        25.96 o
  -9  13   6        734.09        756.38        27.53 o
  -8  13   6        109.51        114.33        22.36 o
  -7  13   6         68.62         56.27        21.37 o
  -6  13   6        583.70        477.74        19.08 o
  -5  13   6        458.47        421.53        20.51 o
  -4  13   6         28.19         15.54        15.74 o
  -3  13   6          5.94         13.03        15.85 o
  -2  13   6          3.63         13.45        14.78 o
  -1  13   6         83.56         64.47        15.15 o
   0  13   6        789.56        816.49        21.22 o
   1  13   6        481.67        456.88        20.40 o
   2  13   6        175.97        160.52        21.80 o
   3  13   6        814.13        873.46        26.51 o
   4  13   6        363.64        368.02        23.97 o
   5  13   6        170.23        176.82        27.88 o
   6  13   6          6.73         32.86        29.63 o
   7  13   6         21.83         27.39        29.59 o
   8  13   6          0.40         14.43        29.48 o
   9  13   6          2.84         23.99        42.71 o
  10  13   6          8.06          9.86        34.49 o
  11  13   6          0.05         32.55        35.67 o
  12  13   6         27.50         36.99        46.09 o
  13  13   6          2.26         60.87        92.58 o
 -15  14   6         18.01         23.14        55.36 o
 -14  14   6          7.01         25.13        45.03 o
 -13  14   6         33.14         46.00        50.93 o
 -12  14   6         20.01         19.67        33.85 o
 -11  14   6         67.43         88.77        31.43 o
 -10  14   6         38.89         52.04        28.36 o
  -9  14   6         10.68         25.92        28.21 o
  -8  14   6         18.14         39.80        26.34 o
  -7  14   6        116.32        142.61        21.08 o
  -6  14   6         59.86         67.97        20.67 o
  -5  14   6        351.78        342.52        21.31 o
  -4  14   6        923.83        939.32        20.56 o
  -3  14   6        318.72        325.97        16.91 o
  -2  14   6         53.14         46.68        15.62 o
  -1  14   6        142.09        158.88        21.55 o
   0  14   6        481.89        520.41        23.88 o
   1  14   6         32.91         35.68        25.78 o
   2  14   6         13.72         15.67        25.55 o
   3  14   6         33.06         34.26        26.30 o
   4  14   6         10.39         52.41        28.32 o
   5  14   6        284.51        218.38        30.52 o
   6  14   6         62.57        112.23        30.96 o
   7  14   6         19.15         42.03        31.41 o
   8  14   6          5.23         23.60        31.97 o
   9  14   6         56.15         77.54        35.21 o
  10  14   6          5.87          5.14        35.68 o
  11  14   6         24.07         18.22        37.65 o
  12  14   6          0.12         17.62        41.24 o
 -15  15   6          0.11          8.01        72.61 o
 -14  15   6          1.13        -13.15        66.25 o
 -13  15   6          2.93         17.07        49.29 o
 -12  15   6          9.94         40.09        45.45 o
 -11  15   6          2.82         35.55        46.78 o
 -10  15   6          0.63          4.77        31.57 o
  -9  15   6         65.15         53.90        28.84 o
  -8  15   6        233.63        186.14        25.16 o
  -7  15   6         44.55         37.98        22.77 o
  -6  15   6          1.95         13.23        31.54 o
  -5  15   6          5.02         26.76        26.57 o
  -4  15   6         52.46         60.39        21.10 o
  -3  15   6         84.39         66.40        22.09 o
  -2  15   6         26.01         19.35        21.79 o
  -1  15   6         33.53         72.50        22.85 o
   0  15   6         34.09         43.01        25.41 o
   1  15   6          1.09         22.85        37.78 o
   2  15   6         34.54         51.18        27.83 o
   3  15   6         33.51         55.21        28.62 o
   4  15   6          0.52         39.97        38.90 o
   5  15   6         36.80         87.45        30.55 o
   6  15   6         17.50         23.66        29.72 o
   7  15   6          1.39         27.02        32.67 o
   8  15   6         32.76         37.35        33.99 o
   9  15   6          7.75         30.48        35.97 o
  10  15   6          0.12          4.89        37.16 o
  11  15   6         12.54         18.87        45.93 o
  12  15   6         38.74         26.27        52.85 o
 -14  16   6          2.78         44.29        77.26 o
 -13  16   6         38.22         42.32        48.03 o
 -12  16   6        145.49        120.78        48.66 o
 -11  16   6        131.44        111.41        44.17 o
 -10  16   6         25.04          0.18        36.12 o
  -9  16   6          2.30          7.25        29.65 o
  -8  16   6         23.50         31.23        36.73 o
  -7  16   6        287.44        270.97        33.73 o
  -6  16   6        288.05        367.57        35.30 o
  -5  16   6         95.37        137.59        32.74 o
  -4  16   6        253.10        261.64        27.46 o
  -3  16   6        326.64        326.02        24.96 o
  -2  16   6        111.58        152.54        28.52 o
  -1  16   6         47.44         24.72        27.10 o
   0  16   6         11.78         -0.80        31.06 o
   1  16   6          3.82          1.62        32.59 o
   2  16   6         20.23         18.79        31.24 o
   3  16   6         18.29         15.17        35.58 o
   4  16   6          8.04         18.04        36.48 o
   5  16   6         11.80         38.81        37.25 o
   6  16   6         27.25         45.83        31.68 o
   7  16   6         23.73         48.70        33.81 o
   8  16   6         18.80         31.54        36.05 o
   9  16   6          1.31         33.46        34.62 o
  10  16   6          2.82         29.47        40.22 o
  11  16   6          3.65         35.89        56.60 o
 -13  17   6          2.45         40.81        73.31 o
 -12  17   6          6.92         40.10        51.62 o
 -11  17   6          2.46         28.38        45.06 o
 -10  17   6          7.83         23.73        58.43 o
  -9  17   6          0.23          3.86        64.99 o
  -8  17   6         11.98         41.06        68.12 o
  -7  17   6          0.00         -8.63        55.17 o
  -6  17   6         27.11         -6.47        41.62 o
  -5  17   6          0.88         28.57        40.93 o
  -4  17   6         11.73         31.46        39.62 o
  -3  17   6          5.82         23.32        35.31 o
  -2  17   6         10.31         14.24        28.08 o
  -1  17   6         26.39         40.21        28.80 o
   0  17   6          0.80         -2.78        33.54 o
   1  17   6         49.70         59.37        35.33 o
   2  17   6          1.86         -5.28        33.68 o
   3  17   6         17.04         23.67        34.75 o
   4  17   6         91.33         95.41        37.26 o
   5  17   6         63.63         47.78        37.38 o
   6  17   6          3.41         52.69        37.56 o
   7  17   6         13.32         31.13        42.01 o
   8  17   6         41.83         63.99        41.58 o
   9  17   6         15.82         34.27        48.62 o
  10  17   6          0.92          5.81        80.00 o
 -12  18   6          6.96         20.62        74.67 o
 -11  18   6         19.57         -5.56        77.56 o
 -10  18   6         70.68         53.21        60.92 o
  -9  18   6         10.84         -6.02        70.16 o
  -8  18   6         13.81         25.81        66.89 o
  -7  18   6          2.02          4.25        63.92 o
  -6  18   6         34.89          9.10        40.65 o
  -5  18   6         84.04         77.44        43.62 o
  -4  18   6         78.42         55.53        39.99 o
  -3  18   6         46.44         27.62        45.82 o
  -2  18   6         29.06         52.95        69.43 o
  -1  18   6         73.27         70.59        35.85 o
   0  18   6         80.99         81.25        34.64 o
   1  18   6         54.93         68.62        36.48 o
   2  18   6         30.82         30.87        46.64 o
   3  18   6          1.43          2.13        43.56 o
   4  18   6         33.31         24.12        44.95 o
   5  18   6          2.58         18.41        51.08 o
   6  18   6         40.30         42.64        47.48 o
   7  18   6          3.02         15.69        50.78 o
   8  18   6          5.05         -1.78        66.56 o
 -10  19   6         34.73         59.73        71.39 o
  -9  19   6          1.09         12.18        73.89 o
  -8  19   6          0.79         19.23        67.27 o
  -7  19   6          9.20         42.80        66.68 o
  -6  19   6         45.81         68.36        61.34 o
  -5  19   6          0.45         12.12        61.04 o
  -3  19   6          2.49          3.91        60.64 o
  -2  19   6         16.02         25.38        68.67 o
  -1  19   6         35.02         26.31        73.99 o
   0  19   6          3.92         -3.36        41.22 o
   1  19   6         20.00         51.62        47.18 o
   2  19   6         89.27         84.27        47.11 o
   3  19   6         23.80         52.67        51.91 o
   4  19   6          7.40         -5.08        76.59 o
   5  19   6          1.83         13.46        46.11 o
   6  19   6         40.83         64.45        80.18 o
  -7  20   6          9.27         28.77        57.54 o
  -6  20   6          5.29         41.79        67.97 o
  -3  20   6          9.54         28.49        72.35 o
  -2  20   6          7.24         19.90        68.32 o
  -1  20   6         23.48         65.11        78.17 o
   0  20   6          8.40         26.84        73.83 o
   1  20   6          2.29         16.07        43.37 o
   2  20   6         19.62         41.56        48.89 o
   3  20   6         33.63         22.60        64.81 o
   4  20   6         16.11          2.28        70.31 o
  -6  21   6          2.17         10.84        60.51 o
 -21   1   7          2.55          1.37        50.32 o
 -20   1   7         23.16         48.04        29.79 o
 -19   1   7         61.41         57.29        26.95 o
 -18   1   7          3.18         23.18        27.73 o
 -17   1   7          0.29         16.75        22.04 o
 -16   1   7          1.19         13.30        20.70 o
 -15   1   7          0.16         16.21        20.18 o
 -14   1   7         93.98        124.68        19.84 o
 -13   1   7         37.40         80.02        18.20 o
 -12   1   7         28.07         25.06        21.17 o
 -11   1   7        792.46        727.37        23.13 o
 -10   1   7       5248.64       5121.51        46.82 o
  -9   1   7       3312.32       3182.39        32.02 o
  -8   1   7       3492.20       3460.61        41.24 o
  -7   1   7       6163.87       5774.42        26.36 o
  -6   1   7       1770.01       1591.86        15.41 o
  -5   1   7       1200.01       1436.78        12.87 o
  -4   1   7       4463.88       4727.60        30.64 o
  -3   1   7       1290.62       1150.60        15.10 o
  -2   1   7       2234.45       2409.47        14.94 o
  -1   1   7        994.81        991.53        11.69 o
   0   1   7        875.93        791.99        10.75 o
   1   1   7       2034.18       2321.24        15.08 o
   2   1   7       2488.50       2396.31        16.24 o
   3   1   7        121.22        161.21         7.65 o
   4   1   7         40.96         46.79        10.69 o
   5   1   7       1315.85       1098.94        17.61 o
   6   1   7       1607.58       1516.85        20.49 o
   7   1   7        391.49        349.80        17.66 o
   8   1   7        550.09        511.05        19.70 o
   9   1   7         59.98         75.65        18.84 o
  10   1   7         25.54         37.96        23.77 o
  11   1   7          4.25         10.05        26.32 o
  12   1   7          0.64         12.50        28.09 o
  13   1   7          5.08          3.47        37.49 o
  14   1   7         10.80         38.22        30.74 o
  15   1   7          4.55         30.78        36.71 o
  16   1   7         11.46         28.78        43.15 o
 -21   2   7          2.15        -11.51        77.59 o
 -20   2   7        118.34        117.47        31.55 o
 -19   2   7         68.27         99.64        27.93 o
 -18   2   7          8.25         15.69        23.52 o
 -17   2   7         33.80         46.30        21.72 o
 -16   2   7        149.27        136.87        20.80 o
 -15   2   7         32.71         41.33        19.34 o
 -14   2   7         85.20         79.58        21.10 o
 -13   2   7         85.81        117.67        20.48 o
 -12   2   7         62.94         51.55        18.59 o
 -11   2   7        144.18         87.79        18.11 o
 -10   2   7         84.84         59.74        16.45 o
  -9   2   7          0.34         16.29        14.94 o
  -8   2   7         22.64         33.41        13.39 o
  -7   2   7        183.63        126.96        12.30 o
  -6   2   7         75.83         47.63         9.07 o
  -5   2   7        585.76        578.27        11.19 o
  -4   2   7       4733.09       4431.63        34.99 o
  -3   2   7       1066.39       1068.84        14.30 o
  -2   2   7       2417.19       2572.27        17.64 o
  -1   2   7       4472.56       4829.65        31.69 o
   0   2   7       1770.17       1779.82        16.30 o
   1   2   7       2042.71       1971.63        12.87 o
   2   2   7       1098.41       1085.22        11.22 o
   3   2   7       2432.13       2375.22        26.59 o
   4   2   7        146.60        171.16         8.93 o
   5   2   7          0.45         10.04        11.47 o
   6   2   7         16.97         39.74        15.28 o
   7   2   7         79.54         88.24        17.33 o
   8   2   7        491.76        401.78        19.52 o
   9   2   7        254.53        251.30        20.43 o
  10   2   7        192.58        168.30        20.95 o
  11   2   7        145.95        128.79        25.92 o
  12   2   7         43.11         78.95        31.82 o
  13   2   7          7.76         24.67        29.04 o
  14   2   7         47.64         30.88        31.34 o
  15   2   7         18.92         30.65        33.96 o
  16   2   7          2.49         33.05        44.57 o
 -20   3   7          4.57         22.35        45.24 o
 -19   3   7          0.79         22.23        31.38 o
 -18   3   7          4.14         13.90        26.11 o
 -17   3   7         12.17         24.77        21.33 o
 -16   3   7          0.22         12.16        21.16 o
 -15   3   7         64.06         71.52        21.76 o
 -14   3   7          0.92         20.79        20.60 o
 -13   3   7          2.53          9.52        19.31 o
 -12   3   7        179.48        182.68        18.84 o
 -11   3   7        469.86        472.71        17.46 o
 -10   3   7        434.10        413.99        16.98 o
  -9   3   7        549.57        548.95        17.42 o
  -8   3   7        702.62        705.43        16.54 o
  -7   3   7        125.61         99.71        12.42 o
  -6   3   7         12.86         20.11        10.95 o
  -5   3   7        262.77        251.98        10.02 o
  -4   3   7        830.18        924.18        11.12 o
  -3   3   7        449.53        486.26         9.56 o
  -2   3   7        649.25        692.13         9.14 o
  -1   3   7        273.09        209.36         6.88 o
   0   3   7         83.37        153.11         8.59 o
   1   3   7        563.63        520.15         9.50 o
   2   3   7        646.88        798.13        11.29 o
   3   3   7        128.85        119.04         9.74 o
   4   3   7        203.22        198.47         9.26 o
   5   3   7        960.21        994.06        17.05 o
   6   3   7         42.40         51.47        15.92 o
   7   3   7         32.82         49.49        17.00 o
   8   3   7         81.97         67.54        18.36 o
   9   3   7         47.72         45.63        19.60 o
  10   3   7          0.68         13.55        21.50 o
  11   3   7         72.72         76.19        23.03 o
  12   3   7         51.94         40.17        28.06 o
  13   3   7          0.35         11.40        35.02 o
  14   3   7         28.43         33.33        31.57 o
  15   3   7          0.89         24.51        33.51 o
  16   3   7          0.69         27.59        60.08 o
 -20   4   7         61.45         94.08        34.19 o
 -19   4   7          9.05         45.23        33.52 o
 -18   4   7         11.18         30.35        28.24 o
 -17   4   7        139.68        176.47        25.58 o
 -16   4   7         81.21         90.58        23.68 o
 -15   4   7        259.15        257.49        22.39 o
 -14   4   7        263.65        238.76        22.27 o
 -13   4   7        531.98        513.66        21.31 o
 -12   4   7        142.11        186.56        17.39 o
 -11   4   7        136.05        118.45        15.81 o
 -10   4   7       1665.41       1705.46        20.26 o
  -9   4   7        547.44        470.00        14.82 o
  -8   4   7        568.43        569.26        16.27 o
  -7   4   7        471.25        382.36        13.54 o
  -6   4   7        104.67        107.58        11.35 o
  -5   4   7       2765.88       2778.71        17.23 o
  -4   4   7       3532.45       3267.88        21.00 o
  -3   4   7       1637.27       1555.22        12.72 o
  -2   4   7       4840.89       5340.20        35.28 o
  -1   4   7      10666.21      10821.78        33.75 o
   0   4   7       2282.83       2071.61        15.86 o
   1   4   7        272.86        289.42         8.65 o
   2   4   7        748.46        761.69        11.55 o
   3   4   7         40.89         46.78         9.82 o
   4   4   7          5.52         13.18        10.25 o
   5   4   7        320.96        299.23        12.54 o
   6   4   7          0.82         13.35        14.90 o
   7   4   7        399.42        265.36        17.81 o
   8   4   7         10.61         30.27        18.27 o
   9   4   7         15.87         10.23        19.79 o
  10   4   7         29.29         45.59        21.35 o
  11   4   7         16.47         33.05        22.42 o
  12   4   7        149.97        167.42        26.04 o
  13   4   7         87.73         88.46        32.96 o
  14   4   7         53.09         45.32        38.26 o
  15   4   7         14.83         39.12        44.29 o
  16   4   7          3.49        -11.25        94.27 o
 -20   5   7          0.03         19.89        37.00 o
 -19   5   7         20.62         31.69        33.60 o
 -18   5   7         41.36         49.56        34.28 o
 -17   5   7          1.70         22.55        32.94 o
 -16   5   7          0.63          4.75        26.65 o
 -15   5   7          0.73         20.65        27.98 o
 -14   5   7         74.52         54.21        24.17 o
 -13   5   7        419.22        416.39        22.49 o
 -12   5   7        113.07        111.97        17.07 o
 -11   5   7        309.36        289.13        16.63 o
 -10   5   7        304.88        272.09        15.35 o
  -9   5   7        398.87        452.93        14.74 o
  -8   5   7        378.15        390.81        14.67 o
  -7   5   7        164.22        147.20        12.59 o
  -6   5   7        119.77         94.39         9.73 o
  -5   5   7         55.35         68.74         8.94 o
  -4   5   7          1.26         11.06         7.81 o
  -3   5   7         89.43        108.91         6.85 o
  -2   5   7         60.35         87.26         6.38 o
  -1   5   7        179.52        211.13         6.46 o
   0   5   7         15.16         14.15         7.07 o
   1   5   7        318.50        237.00         8.58 o
   2   5   7          8.95         30.59         9.19 o
   3   5   7         13.93         55.13        10.04 o
   4   5   7         16.83         10.55        10.72 o
   5   5   7        747.31        755.26        14.62 o
   6   5   7        201.49        200.65        13.65 o
   7   5   7         75.81         64.55        18.12 o
   8   5   7         11.61         34.58        20.63 o
   9   5   7         53.50         67.45        22.74 o
  10   5   7         47.51         39.83        26.95 o
  11   5   7          0.19         23.64        28.12 o
  12   5   7         13.38         15.23        32.74 o
  13   5   7         29.19         35.89        30.94 o
  14   5   7         28.78         38.85        39.24 o
  15   5   7         26.96         70.63        41.34 o
 -20   6   7         30.56         59.50        60.31 o
 -19   6   7          0.22         14.00        38.20 o
 -18   6   7          6.46         37.28        42.69 o
 -17   6   7         10.91          6.65        35.05 o
 -16   6   7        171.23        222.32        30.79 o
 -15   6   7         87.04        111.08        25.93 o
 -14   6   7         57.16         74.37        24.19 o
 -13   6   7        352.67        310.19        21.98 o
 -12   6   7        365.58        328.32        20.51 o
 -11   6   7        233.07        219.06        18.60 o
 -10   6   7          2.89         18.77        16.65 o
  -9   6   7        364.33        383.81        16.61 o
  -8   6   7       3012.54       2881.92        42.68 o
  -7   6   7        779.36        784.61        18.51 o
  -6   6   7        775.06        650.72        13.08 o
  -5   6   7        683.40        603.03        10.24 o
  -4   6   7       1049.23        912.26        11.01 o
  -3   6   7        610.66        727.36        10.99 o
  -2   6   7       1316.75       1372.45        12.57 o
  -1   6   7       3638.85       3381.08        31.21 o
   0   6   7       3110.06       3108.12        22.98 o
   1   6   7        936.22        956.66        15.82 o
   2   6   7       2931.09       2887.99        25.43 o
   3   6   7       2620.48       2515.16        22.13 o
   4   6   7          3.19         19.50        14.46 o
   5   6   7        349.33        391.88        16.90 o
   6   6   7         16.42         31.79        15.93 o
   7   6   7         67.49         93.17        21.93 o
   8   6   7         23.52         32.75        23.73 o
   9   6   7         21.53         33.69        24.30 o
  10   6   7          3.27         26.86        28.16 o
  11   6   7          3.64         37.90        28.76 o
  12   6   7         35.92         61.19        30.79 o
  13   6   7         38.79         48.08        32.05 o
  14   6   7         44.29         70.17        33.37 o
  15   6   7         60.78         43.54        54.85 o
 -20   7   7         12.51         40.37        89.56 o
 -19   7   7         90.43        103.11        40.57 o
 -18   7   7        208.77        289.34        38.02 o
 -17   7   7          3.79         13.69        35.01 o
 -16   7   7        110.38         90.40        33.57 o
 -15   7   7          7.00         20.03        29.20 o
 -14   7   7        112.39        144.80        25.38 o
 -13   7   7         57.09         83.48        21.46 o
 -12   7   7        153.50        176.13        19.84 o
 -11   7   7       1117.34       1158.44        22.94 o
 -10   7   7       2893.09       2962.59        31.54 o
  -9   7   7        348.07        337.60        16.86 o
  -8   7   7       5001.84       5220.80        45.23 o
  -7   7   7       5857.07       6296.85        71.07 o
  -6   7   7       4885.49       4506.65        65.54 o
  -5   7   7         10.30          8.07        15.00 o
  -4   7   7         13.01         11.17        12.28 o
  -3   7   7        600.47        513.57        10.76 o
  -2   7   7        266.52        234.65         9.08 o
  -1   7   7        155.57        146.71         8.05 o
   0   7   7        575.52        479.52        12.18 o
   1   7   7        791.92        971.02        16.69 o
   2   7   7       2529.69       2328.67        21.77 o
   3   7   7       4740.23       4896.12        32.32 o
   4   7   7       2510.84       2366.34        23.71 o
   5   7   7        631.84        591.70        18.32 o
   6   7   7         43.78         59.16        16.77 o
   7   7   7         11.86         14.95        17.93 o
   8   7   7         65.21         87.00        23.24 o
   9   7   7        116.03        120.60        24.16 o
  10   7   7        239.69        248.88        26.41 o
  11   7   7        205.28        176.23        27.71 o
  12   7   7         75.78         99.45        28.13 o
  13   7   7         25.52         39.41        31.16 o
  14   7   7          6.43         36.21        47.19 o
  15   7   7         48.81         81.72        45.12 o
 -19   8   7          0.64          8.08        46.20 o
 -18   8   7          1.05         36.65        38.12 o
 -17   8   7         80.08        137.01        38.33 o
 -16   8   7          0.88         23.47        33.00 o
 -15   8   7          0.04         -2.26        28.73 o
 -14   8   7          4.59         13.70        27.85 o
 -13   8   7          0.21          5.67        26.37 o
 -12   8   7          3.11          1.96        21.59 o
 -11   8   7        109.29        116.73        21.06 o
 -10   8   7        263.33        313.94        20.89 o
  -9   8   7       1638.94       1604.20        27.88 o
  -8   8   7       1638.45       1424.59        25.89 o
  -7   8   7        653.22        623.48        20.98 o
  -6   8   7        839.74        871.33        30.01 o
  -5   8   7        161.23        195.05        15.43 o
  -4   8   7         99.68         76.61        14.96 o
  -3   8   7        231.89        210.68        12.73 o
  -2   8   7         18.98         22.63        10.29 o
  -1   8   7        424.48        451.05        17.07 o
   0   8   7         58.17         67.52        12.08 o
   1   8   7         49.86         50.97        15.86 o
   2   8   7        813.63        764.05        17.53 o
   3   8   7       1447.90       1357.75        20.20 o
   4   8   7          0.48         11.15        16.91 o
   5   8   7         66.69        108.26        17.10 o
   6   8   7        168.97        117.23        17.69 o
   7   8   7         17.61         29.01        18.28 o
   8   8   7         19.97         22.18        19.72 o
   9   8   7          6.94         24.15        24.32 o
  10   8   7         54.65         66.29        26.42 o
  11   8   7         45.94         57.98        27.60 o
  12   8   7         13.94         35.53        34.42 o
  13   8   7         17.66         29.58        45.12 o
  14   8   7          3.29         31.56        39.26 o
  15   8   7         12.70         20.33        48.49 o
 -19   9   7         26.34         69.50        96.03 o
 -18   9   7         22.15          0.25        44.53 o
 -17   9   7          0.62         12.20        44.98 o
 -16   9   7          2.55         19.41        38.96 o
 -15   9   7         29.57         43.67        35.02 o
 -14   9   7         23.62         30.28        27.68 o
 -13   9   7        305.41        325.97        28.20 o
 -12   9   7        120.07        144.42        26.56 o
 -11   9   7        172.47        218.81        24.87 o
 -10   9   7         28.66         36.17        22.68 o
  -9   9   7        217.05        211.13        22.30 o
  -8   9   7        318.51        260.34        21.21 o
  -7   9   7       2622.45       2577.00        30.23 o
  -6   9   7       1556.40       1493.01        24.74 o
  -5   9   7        754.95        713.15        18.54 o
  -4   9   7        987.61        882.65        17.21 o
  -3   9   7        366.59        338.32        13.43 o
  -2   9   7         81.84         51.89        12.94 o
  -1   9   7          9.87          3.82        15.76 o
   0   9   7        146.09         91.04        16.58 o
   1   9   7        891.03        775.11        19.79 o
   2   9   7        483.99        600.87        19.76 o
   3   9   7         33.90         54.72        17.64 o
   4   9   7        215.66        292.70        19.63 o
   5   9   7        661.19        729.16        22.41 o
   6   9   7        186.65        166.07        18.90 o
   7   9   7         47.09         62.55        19.26 o
   8   9   7         86.35         78.91        20.37 o
   9   9   7        112.94        109.08        24.41 o
  10   9   7         13.54         26.40        26.48 o
  11   9   7         10.52         24.89        34.12 o
  12   9   7         29.16         60.58        36.00 o
  13   9   7         33.53         25.53        38.39 o
  14   9   7         67.12         80.46        41.96 o
  15   9   7         37.90         45.06        57.75 o
 -18  10   7          0.33         13.04        47.36 o
 -17  10   7         35.82         46.88        43.69 o
 -16  10   7          2.61         10.34        42.05 o
 -15  10   7          5.59         22.57        50.06 o
 -14  10   7         77.31         78.66        29.93 o
 -13  10   7        311.22        293.75        29.87 o
 -12  10   7         12.45         23.53        30.01 o
 -11  10   7          9.25         18.46        28.42 o
 -10  10   7        406.31        417.58        25.77 o
  -9  10   7        361.31        323.76        23.56 o
  -8  10   7        127.40        149.90        20.82 o
  -7  10   7        885.71        931.67        24.09 o
  -6  10   7        696.52        751.32        21.53 o
  -5  10   7        832.27        895.56        19.03 o
  -4  10   7       2915.39       3004.81        24.71 o
  -3  10   7       1291.46       1269.55        18.35 o
  -2  10   7        337.00        319.92        15.26 o
  -1  10   7       1204.49       1181.72        21.90 o
   0  10   7       1150.01       1125.73        21.94 o
   1  10   7         95.93         88.72        17.61 o
   2  10   7        695.84        721.84        21.09 o
   3  10   7        210.29        254.49        19.53 o
   4  10   7          1.97         12.26        18.49 o
   5  10   7        146.28        126.75        20.22 o
   6  10   7          7.49         15.58        22.84 o
   7  10   7         73.20         76.15        22.11 o
   8  10   7         52.49         30.43        22.81 o
   9  10   7         22.82         25.12        22.04 o
  10  10   7          1.07         10.37        30.13 o
  11  10   7          8.13         28.25        30.43 o
  12  10   7          6.68         44.00        36.69 o
  13  10   7         21.72         29.34        39.65 o
  14  10   7        131.67        156.35        56.89 o
 -18  11   7         34.87         61.60        92.71 o
 -17  11   7         11.75         11.43        42.17 o
 -16  11   7         54.61         46.50        41.61 o
 -15  11   7          2.97         10.98        38.51 o
 -14  11   7          5.83         26.13        38.82 o
 -13  11   7          0.38         14.90        34.72 o
 -12  11   7         45.12         34.54        28.00 o
 -11  11   7        104.27         85.07        25.76 o
 -10  11   7          9.61         25.30        23.87 o
  -9  11   7        151.95        133.68        23.22 o
  -8  11   7        330.33        302.09        22.44 o
  -7  11   7        429.23        394.72        21.79 o
  -6  11   7        791.30        708.29        20.96 o
  -5  11   7        534.57        445.13        17.33 o
  -4  11   7        183.97        156.30        17.72 o
  -3  11   7         23.89         33.01        14.58 o
  -2  11   7         47.50         58.48        17.49 o
  -1  11   7         24.40         20.58        17.21 o
   0  11   7        254.16        298.42        18.96 o
   1  11   7          4.15         23.50        18.25 o
   2  11   7        151.66        170.51        19.64 o
   3  11   7         21.21         19.28        18.84 o
   4  11   7         16.25         51.85        19.91 o
   5  11   7          5.79         11.46        21.77 o
   6  11   7         15.00         25.60        20.64 o
   7  11   7          0.55          8.11        22.69 o
   8  11   7        103.68         96.21        23.31 o
   9  11   7         26.59         26.18        24.08 o
  10  11   7          7.92         12.58        33.27 o
  11  11   7          1.62         38.03        38.48 o
  12  11   7          9.11         29.83        47.85 o
  13  11   7         84.37         67.74        50.71 o
 -18  12   7         36.66         32.08        89.21 o
 -17  12   7         72.24         53.00        61.43 o
 -16  12   7        140.87        191.36        44.71 o
 -15  12   7        119.62        123.35        41.69 o
 -14  12   7        108.73        146.02        34.37 o
 -13  12   7        141.14        142.76        31.69 o
 -12  12   7         55.55         39.58        27.06 o
 -11  12   7          8.08          5.41        27.99 o
 -10  12   7         81.35         51.53        24.90 o
  -9  12   7         43.59         24.79        23.28 o
  -8  12   7          9.02         19.70        21.99 o
  -7  12   7         76.34         93.42        21.55 o
  -6  12   7         14.38         16.66        16.76 o
  -5  12   7         14.86         20.94        18.45 o
  -4  12   7        418.83        446.36        18.38 o
  -3  12   7        273.06        353.44        16.46 o
  -2  12   7        729.60        600.36        21.04 o
  -1  12   7        659.81        596.07        21.10 o
   0  12   7         13.58         18.75        18.26 o
   1  12   7          6.60         16.58        19.29 o
   2  12   7        389.12        361.67        20.90 o
   3  12   7        230.76        296.65        21.85 o
   4  12   7        177.00        173.97        21.62 o
   5  12   7         18.23         35.30        22.09 o
   6  12   7         14.24         12.84        22.18 o
   7  12   7         96.81        108.32        27.64 o
   8  12   7         95.40        118.81        27.64 o
   9  12   7         47.27         28.03        33.73 o
  10  12   7         92.84         86.33        40.78 o
  11  12   7        157.23        213.05        47.28 o
  12  12   7         67.13         82.66        48.34 o
 -16  13   7          0.33          9.96        54.79 o
 -15  13   7         41.63         78.52        39.80 o
 -14  13   7         25.47         30.95        38.71 o
 -13  13   7         28.77         17.27        34.72 o
 -12  13   7        204.90        173.73        29.00 o
 -11  13   7         37.30         40.40        27.33 o
 -10  13   7         34.03         47.60        24.92 o
  -9  13   7        152.44        163.98        24.54 o
  -8  13   7        106.69        105.61        22.51 o
  -7  13   7         12.23         23.86        18.29 o
  -6  13   7         14.24         17.08        21.89 o
  -5  13   7          2.07          8.10        21.62 o
  -4  13   7        147.20        128.55        17.59 o
  -3  13   7        242.24        256.28        16.79 o
  -2  13   7         46.66         51.37        18.19 o
  -1  13   7        438.59        403.21        20.87 o
   0  13   7        390.41        363.87        21.06 o
   1  13   7         23.62         30.78        19.77 o
   2  13   7          5.67         10.63        22.28 o
   3  13   7          3.28         12.13        23.04 o
   4  13   7         87.14         81.67        24.38 o
   5  13   7          2.42         27.90        29.42 o
   6  13   7         39.44         42.98        30.13 o
   7  13   7         55.63         53.64        29.62 o
   8  13   7         27.24         34.93        32.93 o
   9  13   7          2.86         25.97        32.61 o
  10  13   7          2.61         10.94        32.86 o
  11  13   7          1.41         19.18        58.02 o
  12  13   7         16.19         68.48        74.74 o
 -15  14   7          0.58         10.13        50.74 o
 -14  14   7          4.28         52.04        52.38 o
 -13  14   7          3.63         13.27        63.26 o
 -12  14   7          4.87         25.61        40.10 o
 -11  14   7         36.13         38.53        30.30 o
 -10  14   7         52.59         61.14        27.02 o
  -9  14   7         11.52          2.95        26.93 o
  -8  14   7        249.42        188.41        22.08 o
  -7  14   7         56.59         57.88        21.81 o
  -6  14   7        230.54        213.09        21.54 o
  -5  14   7        608.54        599.74        23.16 o
  -4  14   7        470.91        466.00        19.73 o
  -3  14   7        317.24        252.95        20.40 o
  -2  14   7        641.22        632.44        21.80 o
  -1  14   7       1060.71       1029.00        24.61 o
   0  14   7        453.61        436.82        25.12 o
   1  14   7        572.92        552.15        25.76 o
   2  14   7        367.21        363.72        25.51 o
   3  14   7         70.98         36.77        28.13 o
   4  14   7         32.04         19.20        32.72 o
   5  14   7         11.18         36.51        28.05 o
   6  14   7        144.93        169.00        31.93 o
   7  14   7         17.84         36.93        33.85 o
   8  14   7         35.06         42.13        32.42 o
   9  14   7          4.15         35.82        36.89 o
  10  14   7         29.47         25.94        37.10 o
  11  14   7          1.64          2.74        48.23 o
 -15  15   7         24.16         47.52        69.20 o
 -14  15   7        109.39        170.66        56.73 o
 -13  15   7         62.49         60.90        44.11 o
 -12  15   7         55.51         85.42        44.59 o
 -11  15   7        253.59        343.52        39.01 o
 -10  15   7        361.56        355.63        33.13 o
  -9  15   7         52.05         53.89        26.17 o
  -8  15   7         21.45         25.49        25.07 o
  -7  15   7        133.59        111.72        26.09 o
  -6  15   7        153.60        159.93        24.25 o
  -5  15   7         11.24         19.42        23.39 o
  -4  15   7         24.84         27.79        22.11 o
  -3  15   7         55.00         60.54        21.73 o
  -2  15   7          0.81         11.70        21.72 o
  -1  15   7         41.90         77.36        24.31 o
   0  15   7        105.47        130.00        28.35 o
   1  15   7        171.36        127.30        29.51 o
   2  15   7        103.62         89.60        28.46 o
   3  15   7         51.68         59.04        30.17 o
   4  15   7         45.21         48.18        29.71 o
   5  15   7        102.69         95.36        31.76 o
   6  15   7        258.04        311.32        36.05 o
   7  15   7        347.26        328.83        34.89 o
   8  15   7        229.89        263.91        39.22 o
   9  15   7         23.94         75.57        37.10 o
  10  15   7          2.15          9.17        47.73 o
  11  15   7          0.74          5.33        91.63 o
 -14  16   7          0.65         -8.43        75.64 o
 -13  16   7         18.70         30.62        45.46 o
 -12  16   7         46.36         35.87        44.67 o
 -11  16   7         28.47         40.51        44.25 o
 -10  16   7          8.39         17.28        33.76 o
  -9  16   7         16.98         33.92        38.83 o
  -8  16   7          2.19          3.77        34.67 o
  -7  16   7          1.31          6.38        29.80 o
  -6  16   7         96.24        111.84        35.47 o
  -5  16   7        267.93        273.57        34.71 o
  -4  16   7        156.49        223.16        44.23 o
  -3  16   7         29.14         49.11        33.85 o
  -2  16   7         35.03         28.85        31.90 o
  -1  16   7         24.75         32.82        30.06 o
   0  16   7          0.04         18.54        57.25 o
   1  16   7          3.03         14.41        33.46 o
   2  16   7         19.41         11.22        28.87 o
   3  16   7          0.10          9.12        36.78 o
   4  16   7         43.39         45.77        32.08 o
   5  16   7          1.98         49.76        48.12 o
   6  16   7         58.91         94.81        32.88 o
   7  16   7         14.61         28.46        35.43 o
   8  16   7         20.84         35.74        34.08 o
   9  16   7          1.27         12.79        41.52 o
  10  16   7          0.47         21.16        42.18 o
 -13  17   7          6.19          8.03        69.76 o
 -12  17   7          0.52         22.63        44.87 o
 -11  17   7          3.91          4.48        67.66 o
 -10  17   7        113.82        128.68        68.77 o
  -9  17   7        238.23        284.03        69.79 o
  -8  17   7        150.43        121.01        64.19 o
  -7  17   7         46.66         51.75        35.25 o
  -6  17   7         58.06         50.66        36.81 o
  -5  17   7        199.00        136.80        35.00 o
  -4  17   7        167.47        141.58        46.50 o
  -3  17   7         22.49         35.19        33.27 o
  -2  17   7         23.31         35.55        30.93 o
  -1  17   7         17.51         15.75        31.28 o
   0  17   7         18.76         48.83        31.60 o
   1  17   7        105.17        168.19        37.84 o
   2  17   7         51.34         55.69        36.11 o
   3  17   7          2.33          8.90        34.81 o
   4  17   7          0.99          5.17        37.70 o
   5  17   7         43.63         48.05        38.31 o
   6  17   7          1.01         13.81        64.34 o
   7  17   7         23.29         48.65        39.79 o
   8  17   7          2.42         23.67        51.55 o
   9  17   7          9.57         21.93        72.25 o
 -11  18   7         16.24         -4.91        68.93 o
 -10  18   7          0.41          5.67        72.72 o
  -9  18   7          0.14         -9.95        69.33 o
  -8  18   7         47.13         70.31        65.45 o
  -7  18   7         45.74         46.90        63.03 o
  -6  18   7          1.89         17.22        53.38 o
  -4  18   7        119.90        102.00        70.45 o
  -3  18   7        142.59        130.33        54.15 o
  -2  18   7         47.89         54.26        37.91 o
  -1  18   7         66.53         69.99        39.14 o
   0  18   7         93.79         81.63        34.48 o
   1  18   7         19.13          8.15        36.23 o
   2  18   7          7.19         20.87        47.20 o
   3  18   7         19.87         17.79        39.50 o
   4  18   7          1.86         26.43        42.00 o
   5  18   7          7.38          4.41        47.78 o
   6  18   7          3.68         36.94        50.42 o
   7  18   7          4.06         36.59        58.06 o
   8  18   7          0.44          3.61        80.61 o
 -10  19   7          2.79         19.29        78.11 o
  -9  19   7          3.47         33.33        66.55 o
  -8  19   7          2.44         45.16        62.40 o
  -7  19   7         10.96         11.65        65.41 o
  -2  19   7         30.10         35.22        75.66 o
  -1  19   7         27.98         47.31        44.99 o
   1  19   7          1.10         31.88        47.40 o
   2  19   7          0.35         26.10        49.18 o
   3  19   7          8.92          2.71        52.28 o
  -8  20   7          2.32         15.90        60.09 o
  -2  20   7         30.87         51.15        79.80 o
  -1  20   7         33.26         13.93        65.05 o
   0  20   7          7.90         18.32        44.86 o
   1  20   7          1.23         17.34        72.27 o
   2  20   7          3.34         10.88        65.70 o
   3  20   7          0.66         11.48        66.38 o
 -21   0   8          1.42         -9.28        62.15 o
 -20   0   8         30.10         34.23        47.05 o
 -19   0   8         21.89         51.09        43.89 o
 -18   0   8         48.77         79.66        34.04 o
 -17   0   8        103.27        140.83        33.63 o
 -16   0   8        386.07        398.58        34.28 o
 -15   0   8       1239.09       1208.54        41.01 o
 -14   0   8       3817.74       3459.96        61.94 o
 -13   0   8       1188.18       1231.27        41.96 o
 -12   0   8        629.34        624.48        30.90 o
 -11   0   8       1265.52       1235.44        41.25 o
 -10   0   8        924.66        866.58        36.55 o
  -9   0   8         99.35        155.37        20.76 o
  -8   0   8         51.63         67.95        18.36 o
  -7   0   8         87.82         66.31        16.55 o
  -6   0   8        260.74        230.92        15.77 o
  -5   0   8         40.29         35.98        12.69 o
  -4   0   8       1310.79       1274.85        17.68 o
  -3   0   8         81.75         89.27        14.16 o
  -2   0   8       2160.89       2057.26        22.17 o
  -1   0   8       6519.05       6831.01        72.88 o
   0   0   8       5288.12       5309.28        37.07 o
   1   0   8       1822.03       1536.09        22.71 o
   2   0   8        796.60        874.95        17.94 o
   3   0   8       1088.29       1176.96        19.91 o
   4   0   8       2585.59       2405.09        34.54 o
   5   0   8        841.92        845.74        23.06 o
   6   0   8        709.00        815.27        28.42 o
   7   0   8        407.47        316.48        22.79 o
   8   0   8          6.80          9.65        31.90 o
   9   0   8          2.32         19.48        33.05 o
  10   0   8         39.73         52.44        36.81 o
  11   0   8         10.16         17.12        47.56 o
  12   0   8         52.18         27.54        40.98 o
  13   0   8        200.62        161.35        45.58 o
  14   0   8         39.52         77.86        46.65 o
  15   0   8          0.48         43.16        55.97 o
  16   0   8         43.29         36.99        90.81 o
 -21   1   8         22.54         59.10        53.50 o
 -20   1   8          3.25         22.79        29.82 o
 -19   1   8         17.78         18.99        37.45 o
 -18   1   8          9.26         12.77        26.66 o
 -17   1   8          2.13         25.75        23.62 o
 -16   1   8          0.10          9.53        21.53 o
 -15   1   8          1.90         19.34        22.24 o
 -14   1   8          4.14         16.41        20.61 o
 -13   1   8        418.74        321.57        22.21 o
 -12   1   8        154.14        201.97        22.03 o
 -11   1   8        247.85        238.65        20.69 o
 -10   1   8         22.74         56.48        16.42 o
  -9   1   8        663.11        589.33        17.76 o
  -8   1   8       1125.09       1315.71        21.54 o
  -7   1   8       2050.94       1898.97        19.92 o
  -6   1   8        547.30        486.29        11.72 o
  -5   1   8       3467.45       3443.97        20.05 o
  -4   1   8       1999.10       1947.31        17.54 o
  -3   1   8       2712.54       2863.01        21.91 o
  -2   1   8       1484.54       1737.31        14.79 o
  -1   1   8       1998.79       2202.54        16.22 o
   0   1   8         19.18         42.56        10.40 o
   1   1   8        463.10        523.95        11.84 o
   2   1   8          1.03         29.34        11.02 o
   3   1   8          1.53          5.76        10.29 o
   4   1   8         19.56         17.72        11.55 o
   5   1   8          4.30         13.64        12.64 o
   6   1   8         35.31         44.44        16.14 o
   7   1   8          1.77         12.78        17.13 o
   8   1   8          0.65         15.79        18.20 o
   9   1   8          5.73         18.46        23.91 o
  10   1   8          4.21         21.42        26.79 o
  11   1   8         29.57         30.82        27.10 o
  12   1   8          3.20         20.11        29.34 o
  13   1   8          2.76         16.48        31.85 o
  14   1   8         26.31         39.22        37.42 o
  15   1   8          2.20         20.07        32.63 o
  16   1   8          2.40         15.83        88.13 o
 -21   2   8         23.93         27.65        75.59 o
 -20   2   8         29.12         27.19        32.95 o
 -19   2   8          4.91         26.68        33.25 o
 -18   2   8          4.47         25.55        26.22 o
 -17   2   8         52.46         91.80        23.14 o
 -16   2   8         28.76         39.78        21.70 o
 -15   2   8        105.65        123.72        22.65 o
 -14   2   8         80.93        116.81        23.30 o
 -13   2   8        118.86        101.73        21.38 o
 -12   2   8         62.89         50.43        21.66 o
 -11   2   8         16.32         26.07        17.83 o
 -10   2   8         19.84         32.86        16.34 o
  -9   2   8         57.83         77.13        15.55 o
  -8   2   8         38.41         39.72        14.21 o
  -7   2   8        426.40        453.88        14.46 o
  -6   2   8        243.62        282.07         9.96 o
  -5   2   8        386.10        336.48         8.94 o
  -4   2   8        418.46        272.40         8.14 o
  -3   2   8       2621.62       2795.01        21.65 o
  -2   2   8       4632.07       4926.20        28.28 o
  -1   2   8       3314.27       3290.14        24.10 o
   0   2   8        738.94        629.91        11.75 o
   1   2   8       2788.31       2681.25        17.41 o
   2   2   8       1752.53       1638.59        20.03 o
   3   2   8        609.29        710.96        15.33 o
   4   2   8         71.16         86.83        11.77 o
   5   2   8        104.69         69.54        14.95 o
   6   2   8         52.69         82.58        16.83 o
   7   2   8         24.22         14.92        17.26 o
   8   2   8         65.67         73.56        19.35 o
   9   2   8          0.53         18.27        20.09 o
  10   2   8         50.21         57.01        25.23 o
  11   2   8         28.82         29.24        27.07 o
  12   2   8         23.60         45.46        28.95 o
  13   2   8         11.68         49.88        33.26 o
  14   2   8          3.59         12.24        34.16 o
  15   2   8         34.29         65.60        36.26 o
  16   2   8          5.49         11.93        89.52 o
 -20   3   8          1.95         11.14        34.65 o
 -19   3   8          2.80         45.00        27.38 o
 -18   3   8         22.83         22.42        28.12 o
 -17   3   8        132.38        139.26        23.98 o
 -16   3   8        107.97        106.13        22.64 o
 -15   3   8         35.25         61.06        23.16 o
 -14   3   8          3.34          7.37        27.04 o
 -13   3   8          4.71         12.07        23.95 o
 -12   3   8        656.31        676.02        21.17 o
 -11   3   8       1243.51       1200.21        22.94 o
 -10   3   8        587.16        572.69        18.94 o
  -9   3   8       1206.53       1220.80        20.84 o
  -8   3   8       2430.21       2321.30        24.40 o
  -7   3   8       3226.91       3262.11        50.03 o
  -6   3   8       1960.97       1954.23        17.96 o
  -5   3   8       1968.20       1892.33        22.67 o
  -4   3   8       3918.14       3957.74        25.18 o
  -3   3   8       1020.36       1072.89        11.52 o
  -2   3   8         28.59         36.37         7.72 o
  -1   3   8        106.12        100.57         9.37 o
   0   3   8          7.57         21.19         9.50 o
   1   3   8       2371.83       2398.27        18.67 o
   2   3   8       2822.52       3290.98        20.56 o
   3   3   8       1399.86       1350.54        20.78 o
   4   3   8        853.97        929.26        16.90 o
   5   3   8        235.32        231.90        15.66 o
   6   3   8        454.98        497.02        17.56 o
   7   3   8        199.56        178.76        18.45 o
   8   3   8        457.03        391.65        20.51 o
   9   3   8        257.48        279.70        21.00 o
  10   3   8         93.92         69.05        21.60 o
  11   3   8         53.68         51.55        27.02 o
  12   3   8          1.90         13.39        30.59 o
  13   3   8          8.28         35.43        33.94 o
  14   3   8          6.81         24.11        33.91 o
  15   3   8          2.87         15.03        52.59 o
 -20   4   8         34.46         43.02        34.82 o
 -19   4   8          0.55         29.86        31.77 o
 -18   4   8         24.52         28.55        26.82 o
 -17   4   8         16.68         23.21        24.96 o
 -16   4   8          1.28         12.82        25.62 o
 -15   4   8          5.78         30.33        25.18 o
 -14   4   8         34.69         45.54        20.76 o
 -13   4   8          3.31         19.31        19.48 o
 -12   4   8         23.26         17.56        17.94 o
 -11   4   8         46.86         52.72        17.11 o
 -10   4   8        251.70        208.83        17.45 o
  -9   4   8       3524.62       3482.60        39.11 o
  -8   4   8       1509.92       1384.20        23.89 o
  -7   4   8          1.50          9.91        11.87 o
  -6   4   8          8.15          3.46        10.58 o
  -5   4   8         51.61         76.31         9.62 o
  -4   4   8          1.89         13.29         8.94 o
  -3   4   8         16.92         19.54         7.75 o
  -2   4   8         81.88         85.57         7.72 o
  -1   4   8        470.92        475.17        10.43 o
   0   4   8        255.93        207.26        10.04 o
   1   4   8        175.48        232.94         9.64 o
   2   4   8         86.30         67.41         9.72 o
   3   4   8         18.56          8.55        10.69 o
   4   4   8        181.67        127.71        14.25 o
   5   4   8        102.58        102.35        14.91 o
   6   4   8         61.85         67.38        16.17 o
   7   4   8          0.17          4.15        17.82 o
   8   4   8         96.60        100.27        22.54 o
   9   4   8          9.49         13.16        22.83 o
  10   4   8          0.45         15.31        25.55 o
  11   4   8         15.75         33.52        31.41 o
  12   4   8         25.57         39.37        36.96 o
  13   4   8         19.57         34.34        41.09 o
  14   4   8         18.83         45.13        51.69 o
  15   4   8          2.86          7.56        42.44 o
 -20   5   8        154.17        186.18        49.05 o
 -19   5   8        200.57        198.63        36.74 o
 -18   5   8         12.87         35.65        31.33 o
 -17   5   8          1.24         18.33        27.27 o
 -16   5   8         25.42         23.22        26.55 o
 -15   5   8         18.38         21.18        25.06 o
 -14   5   8         10.66         14.66        26.54 o
 -13   5   8          1.69         15.87        21.98 o
 -12   5   8          1.95          7.96        19.31 o
 -11   5   8         28.40         50.44        20.13 o
 -10   5   8         64.45         44.79        15.44 o
  -9   5   8        332.95        359.52        16.05 o
  -8   5   8       2306.57       2214.13        26.94 o
  -7   5   8       4166.96       4050.35        52.81 o
  -6   5   8       4830.22       4656.03        27.47 o
  -5   5   8       5981.07       5820.21        39.02 o
  -4   5   8       3770.51       3857.90        28.11 o
  -3   5   8       2013.19       1918.78        21.99 o
  -2   5   8         48.68         40.03         8.22 o
  -1   5   8        160.97        163.76        10.78 o
   0   5   8        456.84        414.63        11.13 o
   1   5   8        289.60        328.73        11.40 o
   2   5   8        260.25        349.56        12.94 o
   3   5   8        299.78        347.63        13.45 o
   4   5   8         27.56         33.11        14.59 o
   5   5   8        448.34        505.31        21.67 o
   6   5   8        478.43        496.52        22.58 o
   7   5   8        281.28        246.69        22.57 o
   8   5   8        340.95        368.31        24.19 o
   9   5   8         26.98         32.90        23.52 o
  10   5   8          0.79         13.44        30.48 o
  11   5   8         26.67         44.89        30.04 o
  12   5   8          1.50         12.26        30.73 o
  13   5   8          4.21         33.58        48.91 o
  14   5   8         25.98         59.85        45.46 o
  15   5   8         40.29         47.76        61.23 o
 -20   6   8         12.95         22.81        89.15 o
 -19   6   8          1.25         27.25        38.51 o
 -18   6   8         65.40         81.15        39.11 o
 -17   6   8         44.16         71.23        35.88 o
 -16   6   8         10.17         17.82        30.12 o
 -15   6   8         83.50         89.61        25.65 o
 -14   6   8        126.27        160.26        22.87 o
 -13   6   8        191.60        194.75        21.71 o
 -12   6   8          7.91         12.21        19.50 o
 -11   6   8         33.81         47.68        18.38 o
 -10   6   8         90.45         83.11        19.13 o
  -9   6   8        252.14        269.67        18.81 o
  -8   6   8        414.33        410.46        18.09 o
  -7   6   8        462.74        415.61        16.98 o
  -6   6   8        495.07        439.79        13.75 o
  -5   6   8       3400.38       3376.47        31.59 o
  -4   6   8       1106.29       1069.19        13.62 o
  -3   6   8        475.75        471.42        11.78 o
  -2   6   8       1784.50       1754.22        19.89 o
  -1   6   8       2697.08       2750.32        25.59 o
   0   6   8        488.93        490.77        13.25 o
   1   6   8        405.88        291.35        13.07 o
   2   6   8        294.70        312.26        15.54 o
   3   6   8        253.05        268.61        15.99 o
   4   6   8        198.75        132.78        15.72 o
   5   6   8        490.51        393.06        21.44 o
   6   6   8        289.92        335.20        22.64 o
   7   6   8         12.94         22.71        22.04 o
   8   6   8        106.55        143.66        24.17 o
   9   6   8         22.56         20.63        26.32 o
  10   6   8         62.51         65.73        25.28 o
  11   6   8         40.49         50.58        27.45 o
  12   6   8         22.22         38.94        32.41 o
  13   6   8          7.49         27.58        38.03 o
  14   6   8          1.08         33.65        45.19 o
 -20   7   8          0.10         33.93        70.54 o
 -19   7   8          5.28         31.89        41.97 o
 -18   7   8         23.18         34.44        39.67 o
 -17   7   8          8.55         31.97        37.23 o
 -16   7   8          2.11          1.45        38.98 o
 -15   7   8         20.77         18.14        28.99 o
 -14   7   8          3.89         15.89        21.90 o
 -13   7   8          2.15         14.55        20.84 o
 -12   7   8         74.20         80.97        19.91 o
 -11   7   8         41.61         43.12        18.62 o
 -10   7   8        611.05        578.87        21.72 o
  -9   7   8       2290.87       2210.46        29.05 o
  -8   7   8        342.14        316.16        18.05 o
  -7   7   8        447.60        406.77        19.92 o
  -6   7   8        547.13        449.47        19.36 o
  -5   7   8        881.74        872.32        18.70 o
  -4   7   8       1203.93       1100.84        19.65 o
  -3   7   8        289.44        240.87        15.73 o
  -2   7   8        589.97        570.89        15.71 o
  -1   7   8        246.02        260.89        13.73 o
   0   7   8          0.65          8.04        12.37 o
   1   7   8         14.57         13.30        12.50 o
   2   7   8        777.59        706.40        17.61 o
   3   7   8        203.69        160.65        16.05 o
   4   7   8        219.88        261.24        17.39 o
   5   7   8         20.71         62.51        16.90 o
   6   7   8         14.41         40.66        21.49 o
   7   7   8          0.78          4.94        25.85 o
   8   7   8          7.20          7.90        24.49 o
   9   7   8         13.19         31.26        25.24 o
  10   7   8          2.97          1.49        26.03 o
  11   7   8          0.67         23.05        30.72 o
  12   7   8          5.74         17.92        35.91 o
  13   7   8          9.08         13.28        33.51 o
  14   7   8          3.31         32.75        36.58 o
 -19   8   8          8.79         34.20        78.66 o
 -18   8   8         37.16         55.74        46.52 o
 -17   8   8        268.18        295.04        45.81 o
 -16   8   8        280.59        280.03        41.82 o
 -15   8   8        110.59        132.56        30.61 o
 -14   8   8        259.96        269.32        29.90 o
 -13   8   8        306.85        332.56        26.24 o
 -12   8   8         99.55         89.07        26.71 o
 -11   8   8        155.45        138.60        23.27 o
 -10   8   8       1019.06        969.04        27.83 o
  -9   8   8        831.08        761.47        24.55 o
  -8   8   8        961.39        944.10        24.16 o
  -7   8   8       1216.68       1157.53        24.37 o
  -6   8   8         12.83         19.75        16.78 o
  -5   8   8        215.49        202.12        15.57 o
  -4   8   8        783.23        794.46        17.24 o
  -3   8   8       1916.27       1753.74        19.44 o
  -2   8   8       1987.20       2006.01        27.62 o
  -1   8   8       2289.41       2486.27        25.93 o
   0   8   8       2005.77       1969.92        24.74 o
   1   8   8        616.12        606.63        16.82 o
   2   8   8        642.55        619.10        20.38 o
   3   8   8        356.46        442.77        17.97 o
   4   8   8        138.39         84.95        17.26 o
   5   8   8         16.88         27.24        17.91 o
   6   8   8         48.89         50.69        18.50 o
   7   8   8         20.87          6.80        25.65 o
   8   8   8          1.60         27.39        25.96 o
   9   8   8          2.08          5.64        27.90 o
  10   8   8          9.08         10.12        26.43 o
  11   8   8          2.03         12.33        34.89 o
  12   8   8         14.05         35.43        39.29 o
  13   8   8          1.12         53.41        49.33 o
  14   8   8         15.53         28.41        51.91 o
 -18   9   8         26.37         40.22        48.40 o
 -17   9   8         50.32         55.79        41.75 o
 -16   9   8         49.08         45.03        50.89 o
 -15   9   8        206.66        212.37        35.85 o
 -14   9   8         24.08         18.89        28.13 o
 -13   9   8         22.27         23.25        30.95 o
 -12   9   8         10.95         20.72        25.66 o
 -11   9   8         19.22         21.69        23.99 o
 -10   9   8         13.35         27.74        22.74 o
  -9   9   8         47.89         77.93        21.69 o
  -8   9   8        626.82        646.41        23.41 o
  -7   9   8        673.45        726.74        23.02 o
  -6   9   8        548.28        524.83        19.70 o
  -5   9   8       1326.13       1352.23        20.83 o
  -4   9   8        958.40       1004.26        18.57 o
  -3   9   8         68.81         57.05        19.96 o
  -2   9   8          1.32          9.57        17.15 o
  -1   9   8         38.02         51.97        17.37 o
   0   9   8        219.23        193.02        18.49 o
   1   9   8        348.01        360.98        19.06 o
   2   9   8        307.12        341.05        20.27 o
   3   9   8        350.59        363.48        20.35 o
   4   9   8          1.32         10.76        20.70 o
   5   9   8          2.63         16.91        20.09 o
   6   9   8          2.32          6.31        20.79 o
   7   9   8          2.22         12.06        26.93 o
   8   9   8          0.67         17.60        27.83 o
   9   9   8          4.19          4.92        27.75 o
  10   9   8          0.37         15.94        27.89 o
  11   9   8          0.02         20.68        32.23 o
  12   9   8          1.50         47.60        37.44 o
  13   9   8         15.65         39.52        37.76 o
  14   9   8         52.51         53.32        51.39 o
 -18  10   8          5.78         42.61        92.72 o
 -17  10   8          2.97         47.58        51.82 o
 -16  10   8         17.99         20.54        40.08 o
 -15  10   8          0.91         13.02        54.68 o
 -14  10   8         44.07         79.75        33.78 o
 -13  10   8        214.96        216.41        28.26 o
 -12  10   8        357.57        328.51        28.84 o
 -11  10   8         94.10        102.98        24.53 o
 -10  10   8          4.80         17.59        22.52 o
  -9  10   8        100.33        102.58        22.23 o
  -8  10   8        232.69        211.56        21.86 o
  -7  10   8        100.60        118.59        20.33 o
  -6  10   8        141.49        133.70        16.87 o
  -5  10   8        153.47        153.22        16.30 o
  -4  10   8        132.78        127.73        17.39 o
  -3  10   8         96.27        117.00        19.53 o
  -2  10   8        271.07        267.43        19.43 o
  -1  10   8        938.36        853.26        21.96 o
   0  10   8        857.25        858.65        22.01 o
   1  10   8       2003.72       1870.50        27.64 o
   2  10   8        934.38        845.93        23.19 o
   3  10   8         61.62         62.23        20.31 o
   4  10   8        221.80        260.97        22.11 o
   5  10   8        119.62        113.66        21.62 o
   6  10   8         16.76          8.57        21.41 o
   7  10   8         12.77         19.83        23.25 o
   8  10   8          6.44         22.23        33.39 o
   9  10   8          2.80         27.87        29.45 o
  10  10   8          1.78         18.51        32.78 o
  11  10   8          4.15         26.86        39.08 o
  12  10   8          3.78         14.94        39.45 o
  13  10   8          0.14         38.89        58.12 o
  14  10   8         14.46         39.59        88.22 o
 -18  11   8          0.55         36.98        92.14 o
 -17  11   8          0.61         38.81        42.24 o
 -16  11   8         20.18          8.46        41.37 o
 -15  11   8          3.45         29.75        41.86 o
 -14  11   8         80.84         94.12        32.77 o
 -13  11   8        184.56        206.79        30.30 o
 -12  11   8        500.00        519.44        29.36 o
 -11  11   8        595.73        593.36        28.69 o
 -10  11   8        182.05        214.15        24.93 o
  -9  11   8         70.49         91.36        22.77 o
  -8  11   8        334.07        383.10        23.71 o
  -7  11   8        220.63        219.83        20.00 o
  -6  11   8        471.09        437.53        19.16 o
  -5  11   8        574.84        520.86        21.28 o
  -4  11   8         69.91         94.49        17.87 o
  -3  11   8          4.21          7.89        19.19 o
  -2  11   8         79.91         61.00        19.13 o
  -1  11   8        363.37        332.68        20.59 o
   0  11   8          0.13         12.91        19.46 o
   1  11   8        832.15        774.17        23.31 o
   2  11   8        717.85        740.64        23.34 o
   3  11   8        190.01        152.20        20.36 o
   4  11   8        503.38        519.67        24.04 o
   5  11   8        399.64        390.99        23.97 o
   6  11   8        107.60         99.67        22.70 o
   7  11   8        184.33        192.45        24.25 o
   8  11   8        282.01        288.38        30.39 o
   9  11   8        109.87        116.70        30.85 o
  10  11   8         46.41        107.06        37.51 o
  11  11   8         40.06         48.59        38.09 o
  12  11   8         18.36         39.33        38.39 o
 -17  12   8          8.36         13.92        89.00 o
 -16  12   8         83.32         95.50        40.08 o
 -15  12   8          0.87          4.21        43.79 o
 -14  12   8          2.74         16.21        34.33 o
 -13  12   8         63.04         72.65        32.02 o
 -12  12   8        100.75         56.75        28.18 o
 -11  12   8         62.01         56.62        28.15 o
 -10  12   8         63.95         50.29        24.03 o
  -9  12   8         56.71         65.54        24.79 o
  -8  12   8          8.10         19.45        22.69 o
  -7  12   8          5.90          5.36        19.07 o
  -6  12   8        146.08        135.63        20.34 o
  -5  12   8        471.43        571.79        22.13 o
  -4  12   8        373.68        332.25        24.16 o
  -3  12   8        323.14        282.40        21.17 o
  -2  12   8        365.89        359.09        20.80 o
  -1  12   8        286.82        276.64        21.57 o
   0  12   8         46.98         38.06        20.29 o
   1  12   8         74.96         70.77        21.07 o
   2  12   8          4.05         21.73        21.38 o
   3  12   8        153.64        141.01        21.80 o
   4  12   8         58.45         86.07        21.52 o
   5  12   8         54.88         96.49        22.85 o
   6  12   8         22.37         31.45        22.58 o
   7  12   8          0.16         18.41        24.15 o
   8  12   8          7.49         24.16        34.36 o
   9  12   8          0.27         15.62        41.20 o
  10  12   8          1.66         30.54        47.29 o
  11  12   8          3.16         26.82        49.80 o
 -17  13   8         11.99         67.80        76.75 o
 -16  13   8         42.29         45.44        43.72 o
 -15  13   8         13.53          2.23        41.05 o
 -14  13   8         18.66         21.48        41.94 o
 -13  13   8         30.50         44.95        34.16 o
 -12  13   8          1.45         15.70        31.36 o
 -11  13   8        136.76        196.83        27.65 o
 -10  13   8         94.66        129.93        27.43 o
  -9  13   8        103.08        144.93        25.48 o
  -8  13   8        589.91        624.14        23.56 o
  -7  13   8       1025.22       1064.30        29.78 o
  -6  13   8        478.10        512.10        23.22 o
  -5  13   8        496.99        473.53        22.34 o
  -4  13   8        433.99        394.87        25.37 o
  -3  13   8        309.70        278.12        21.83 o
  -2  13   8         99.98        115.46        20.13 o
  -1  13   8        122.67         93.50        20.99 o
   0  13   8         89.05         60.51        21.13 o
   1  13   8         22.51         23.63        21.11 o
   2  13   8         10.46         30.66        21.36 o
   3  13   8        108.33        144.11        22.60 o
   4  13   8         45.81         42.52        22.11 o
   5  13   8          1.51         20.67        26.21 o
   6  13   8         28.40         61.92        26.72 o
   7  13   8          7.69         17.58        32.42 o
   8  13   8          0.72         26.88        38.16 o
   9  13   8         31.97         42.34        47.07 o
  10  13   8         13.15         13.29        44.44 o
  11  13   8          3.38          2.51        47.00 o
 -15  14   8         20.48         40.55        55.45 o
 -14  14   8         90.52         51.89        52.03 o
 -13  14   8         69.19         61.98        39.16 o
 -12  14   8         12.39         53.57        34.91 o
 -11  14   8         20.24         40.26        28.93 o
 -10  14   8          0.65         19.74        26.17 o
  -9  14   8         37.94         33.12        24.56 o
  -8  14   8         16.32         49.23        23.50 o
  -7  14   8          0.67         11.58        21.99 o
  -6  14   8        118.43        112.04        21.64 o
  -5  14   8        125.31         99.33        23.92 o
  -4  14   8         54.72         77.07        23.79 o
  -3  14   8         62.00         78.86        20.24 o
  -2  14   8        473.21        494.95        22.08 o
  -1  14   8        424.23        435.42        23.43 o
   0  14   8         47.93         47.78        21.56 o
   1  14   8        155.68        117.65        24.94 o
   2  14   8        176.40        205.04        26.38 o
   3  14   8          0.60          9.10        26.12 o
   4  14   8          2.61         12.97        29.53 o
   5  14   8        123.60        121.16        30.58 o
   6  14   8         71.70         96.00        32.84 o
   7  14   8          0.63         36.99        33.75 o
   8  14   8          1.08         16.83        35.26 o
   9  14   8          4.20         38.04        46.26 o
  10  14   8          7.85         26.14        44.23 o
 -14  15   8          2.40          8.36        80.36 o
 -13  15   8         14.69          4.40        47.05 o
 -12  15   8         85.05         71.31        49.46 o
 -11  15   8         59.12         34.91        45.52 o
 -10  15   8          0.11         10.99        31.04 o
  -9  15   8          2.49         19.72        30.22 o
  -8  15   8         35.88         52.47        24.02 o
  -7  15   8         74.74         82.77        24.55 o
  -6  15   8         99.69        134.10        22.59 o
  -5  15   8         72.03         71.75        25.66 o
  -4  15   8         29.17         23.01        25.91 o
  -3  15   8         77.48        109.06        25.35 o
  -2  15   8        132.55        136.33        23.25 o
  -1  15   8         24.09         16.38        24.48 o
   0  15   8          4.69         14.16        28.91 o
   1  15   8         56.26         65.47        28.19 o
   2  15   8         13.11         26.46        31.73 o
   3  15   8          0.03          0.35        36.10 o
   4  15   8         60.44         68.75        31.42 o
   5  15   8          5.23         28.63        32.07 o
   6  15   8          1.01         23.20        36.11 o
   7  15   8          0.26         50.90        35.07 o
   8  15   8          2.53         29.96        44.34 o
   9  15   8         31.50         27.74        47.35 o
  10  15   8          1.23         52.73        93.64 o
 -14  16   8         72.03         73.78        80.66 o
 -13  16   8         69.90         63.77        48.77 o
 -12  16   8         50.36         58.12        47.75 o
 -11  16   8         66.98         70.31        46.39 o
 -10  16   8        136.92        121.11        39.42 o
  -9  16   8         13.64         28.78        31.79 o
  -8  16   8          2.34         26.20        35.49 o
  -7  16   8          7.00         10.29        32.59 o
  -6  16   8         12.21          7.17        34.98 o
  -5  16   8          0.91         27.19        38.53 o
  -4  16   8          1.71         25.23        41.59 o
  -3  16   8         34.07         69.44        35.94 o
  -2  16   8        107.63        130.33        27.64 o
  -1  16   8         94.27        112.71        28.09 o
   0  16   8         13.20         34.17        30.54 o
   1  16   8         11.09         34.78        30.11 o
   2  16   8         54.38         69.81        32.19 o
   3  16   8         62.45         61.75        33.55 o
   4  16   8         59.48         50.31        33.34 o
   5  16   8          2.78         16.23        33.21 o
   6  16   8          5.93         34.65        36.05 o
   7  16   8          4.66         58.19        47.96 o
   8  16   8          1.67          2.65        47.76 o
   9  16   8          0.40         40.98        48.60 o
 -13  17   8         14.46         15.98        64.04 o
 -12  17   8         48.06         98.45        73.40 o
 -11  17   8         37.29         65.16        47.26 o
 -10  17   8          9.93         68.80        76.66 o
  -9  17   8         37.75         14.94        44.08 o
  -8  17   8         71.14        102.62        47.31 o
  -7  17   8          1.01         21.06        70.70 o
  -6  17   8         39.53         23.80        47.71 o
  -5  17   8          3.66         24.70        49.14 o
  -4  17   8         36.65         53.91        47.12 o
  -3  17   8         31.81         45.27        37.03 o
  -2  17   8         13.97         22.67        35.88 o
  -1  17   8         24.83         28.36        32.62 o
   0  17   8          1.68         16.10        33.35 o
   1  17   8         19.50         33.18        37.74 o
   2  17   8          2.42         22.11        47.56 o
   3  17   8          1.40          5.59        39.51 o
   4  17   8          1.70          7.20        50.90 o
   5  17   8          0.57         39.81        41.19 o
   6  17   8         12.20         24.57        33.55 o
   7  17   8         10.36         52.69        44.06 o
   8  17   8          2.41         38.10        71.73 o
 -11  18   8          0.82        -11.85        60.97 o
 -10  18   8         23.38         38.37        73.47 o
  -9  18   8         64.94         42.23        67.07 o
  -8  18   8         36.90         25.06        65.29 o
  -5  18   8         96.11         61.70        63.70 o
  -4  18   8        117.08        109.78        72.10 o
  -3  18   8         89.82        135.20        46.28 o
  -2  18   8         23.94         42.03        35.25 o
  -1  18   8          2.57         22.04        35.39 o
   0  18   8         25.30         36.06        38.59 o
   1  18   8         59.22        100.76        40.22 o
   2  18   8         17.04         24.64        41.49 o
   3  18   8          2.59         -4.80        50.52 o
   4  18   8         15.08         -3.56        43.53 o
   5  18   8         33.39         20.73        40.96 o
   6  18   8          1.81          6.06        52.79 o
  -9  19   8          2.51         -7.44        67.45 o
  -2  19   8         27.21         52.79        42.50 o
  -1  19   8         41.34         86.17        46.02 o
   0  19   8         69.53         63.78        52.56 o
   1  19   8         55.95         87.31        47.83 o
   2  19   8         23.69         16.88        51.28 o
   3  19   8         17.58         29.83        52.64 o
  -1  20   8          0.28         43.98        67.14 o
   0  20   8          4.09         62.11        72.81 o
   1  20   8         12.10         29.17        69.57 o
 -21   1   9         35.79         73.63        68.32 o
 -20   1   9        132.61        143.48        33.06 o
 -19   1   9        104.93        117.11        31.08 o
 -18   1   9        151.15        127.81        27.30 o
 -17   1   9         79.07         93.51        23.58 o
 -16   1   9         21.72         25.54        21.05 o
 -15   1   9          2.09         20.64        22.74 o
 -14   1   9         66.93         77.81        23.27 o
 -13   1   9        122.46        133.46        24.85 o
 -12   1   9         77.83         58.31        20.89 o
 -11   1   9         62.81         93.47        18.33 o
 -10   1   9         27.20         20.41        16.75 o
  -9   1   9        662.17        684.75        18.47 o
  -8   1   9       1402.05       1336.00        22.14 o
  -7   1   9       1588.70       1555.42        19.21 o
  -6   1   9       4732.59       4822.77        27.42 o
  -5   1   9       4592.59       4442.15        21.33 o
  -4   1   9       1357.07       1130.90        15.68 o
  -3   1   9       1300.91       1207.41        14.90 o
  -2   1   9       3228.26       3349.37        20.23 o
  -1   1   9       1026.63       1047.39        14.86 o
   0   1   9          8.32         12.73        11.92 o
   1   1   9          1.40          5.76        11.60 o
   2   1   9        138.71        108.19        12.38 o
   3   1   9        624.30        649.27        13.83 o
   4   1   9       1205.24       1229.43        16.64 o
   5   1   9          6.11          2.50        15.34 o
   6   1   9         90.40         88.82        16.70 o
   7   1   9        269.51        256.60        19.18 o
   8   1   9        196.55        224.92        25.19 o
   9   1   9        153.02        156.66        24.47 o
  10   1   9         17.63         22.11        26.71 o
  11   1   9         35.20         50.41        28.77 o
  12   1   9          1.91         17.26        30.86 o
  13   1   9          1.56         21.16        32.27 o
  14   1   9          5.65         21.30        41.34 o
  15   1   9          2.18          7.81        65.33 o
 -21   2   9         40.85         82.76        69.67 o
 -20   2   9        155.10        169.01        31.87 o
 -19   2   9          4.30         19.64        32.12 o
 -18   2   9         10.15         17.90        29.32 o
 -17   2   9         55.23         65.11        23.65 o
 -16   2   9         10.47         40.87        24.03 o
 -15   2   9         97.06         97.26        23.07 o
 -14   2   9        200.11        236.07        24.09 o
 -13   2   9         15.98         24.34        23.47 o
 -12   2   9        575.55        569.97        21.79 o
 -11   2   9       2032.12       1803.82        25.55 o
 -10   2   9        700.22        684.63        19.89 o
  -9   2   9        166.69        166.75        16.28 o
  -8   2   9       1592.20       1670.86        24.50 o
  -7   2   9       1030.02        908.69        15.91 o
  -6   2   9        525.08        468.87        12.84 o
  -5   2   9        149.20        102.12        10.89 o
  -4   2   9        440.23        427.54        11.12 o
  -3   2   9        831.84        779.04        11.93 o
  -2   2   9        446.95        403.64        12.28 o
  -1   2   9        134.17        128.83        11.65 o
   0   2   9         59.41         37.20        11.76 o
   1   2   9        304.70        327.58        12.80 o
   2   2   9        868.22        832.51        14.91 o
   3   2   9         11.56         19.00        13.12 o
   4   2   9          8.90         20.38        14.01 o
   5   2   9          5.04         22.60        15.90 o
   6   2   9         14.24         28.32        16.46 o
   7   2   9         47.61         47.30        17.63 o
   8   2   9          6.77         20.25        20.03 o
   9   2   9          0.51         16.71        29.74 o
  10   2   9          7.21         25.42        28.25 o
  11   2   9          9.40         20.02        26.81 o
  12   2   9          2.19         10.49        29.71 o
  13   2   9          8.68         18.78        38.97 o
  14   2   9         25.92         42.35        36.15 o
  15   2   9         61.95         29.86        87.88 o
 -21   3   9          8.25         -9.77        75.45 o
 -20   3   9         56.88         76.11        34.38 o
 -19   3   9         11.79         37.78        30.30 o
 -18   3   9          1.19         22.77        28.68 o
 -17   3   9         28.59         49.99        28.87 o
 -16   3   9          4.74         45.53        29.18 o
 -15   3   9          7.96         19.08        24.57 o
 -14   3   9          0.81         20.86        24.63 o
 -13   3   9         13.43         16.70        21.63 o
 -12   3   9        511.38        449.21        21.66 o
 -11   3   9          0.65         17.85        20.12 o
 -10   3   9          2.17          7.78        16.76 o
  -9   3   9       1478.16       1589.08        22.13 o
  -8   3   9       3106.87       2835.20        27.25 o
  -7   3   9        794.91        751.68        15.33 o
  -6   3   9         68.56         73.28        11.46 o
  -5   3   9        749.67        568.92        12.74 o
  -4   3   9        818.86        873.74        11.79 o
  -3   3   9       2390.49       2479.07        18.36 o
  -2   3   9       1130.31       1212.81        14.79 o
  -1   3   9       1589.58       1600.14        16.02 o
   0   3   9        502.66        521.53        12.69 o
   1   3   9          4.84         17.12        12.66 o
   2   3   9          3.93         21.16        12.21 o
   3   3   9         13.40         13.98        13.11 o
   4   3   9        118.39         97.54        15.10 o
   5   3   9        145.48        213.71        16.77 o
   6   3   9        269.60        277.62        18.10 o
   7   3   9          3.30         19.51        20.13 o
   8   3   9          5.00         13.47        20.46 o
   9   3   9         86.41         84.37        24.11 o
  10   3   9          9.47         28.38        30.48 o
  11   3   9          5.26         38.73        32.07 o
  12   3   9         16.15         44.05        34.30 o
  13   3   9          2.77         27.52        43.01 o
  14   3   9         23.87         52.64        52.38 o
 -20   4   9         41.15         81.38        52.83 o
 -19   4   9          0.01         16.42        30.32 o
 -18   4   9         38.54         58.87        30.80 o
 -17   4   9         76.30        134.08        38.47 o
 -16   4   9        211.05        208.72        29.81 o
 -15   4   9        284.34        296.33        30.11 o
 -14   4   9        329.69        333.49        28.19 o
 -13   4   9        608.86        600.68        25.36 o
 -12   4   9        719.31        713.41        21.38 o
 -11   4   9        864.42        920.71        22.47 o
 -10   4   9        967.45        890.34        20.84 o
  -9   4   9       2563.73       2541.88        27.61 o
  -8   4   9        420.37        428.88        14.86 o
  -7   4   9         59.37         54.32        12.47 o
  -6   4   9         63.15         64.79        11.34 o
  -5   4   9          0.23          3.18        10.54 o
  -4   4   9        135.61         98.24         9.49 o
  -3   4   9       3096.16       3184.45        21.30 o
  -2   4   9       2396.11       2275.36        20.16 o
  -1   4   9       1375.21       1248.36        14.28 o
   0   4   9       3540.53       3772.70        33.70 o
   1   4   9       5829.30       5557.59        40.41 o
   2   4   9       1185.87       1200.67        17.88 o
   3   4   9        841.21        631.57        17.02 o
   4   4   9       2646.17       2844.79        37.78 o
   5   4   9        744.13        778.88        20.94 o
   6   4   9          3.92         10.69        18.69 o
   7   4   9         81.34        105.85        21.06 o
   8   4   9         15.01         24.32        23.10 o
   9   4   9         12.18         33.84        26.13 o
  10   4   9          3.82         13.25        26.70 o
  11   4   9          5.87         23.07        37.49 o
  12   4   9         45.96         52.02        37.44 o
  13   4   9          0.98         21.53        52.21 o
  14   4   9          2.95         15.45        43.91 o
 -19   5   9          3.89         24.78        42.22 o
 -18   5   9          1.30         18.91        28.85 o
 -17   5   9          1.01         15.72        37.80 o
 -16   5   9         93.50        140.38        32.56 o
 -15   5   9         51.23         46.04        27.58 o
 -14   5   9          9.66         29.59        24.24 o
 -13   5   9         27.79         31.19        23.35 o
 -12   5   9        238.16        222.14        22.87 o
 -11   5   9        301.36        331.80        21.39 o
 -10   5   9        399.70        406.23        20.79 o
  -9   5   9       1749.41       1835.70        26.97 o
  -8   5   9        757.77        649.94        17.54 o
  -7   5   9        207.93        218.82        14.64 o
  -6   5   9        464.20        600.33        13.43 o
  -5   5   9       2752.83       2771.28        27.75 o
  -4   5   9        545.31        543.80        13.49 o
  -3   5   9         82.83         60.48        11.89 o
  -2   5   9         27.31         20.72        11.82 o
  -1   5   9         26.56         22.27        11.57 o
   0   5   9        282.40        254.26        15.00 o
   1   5   9        191.83        245.93        13.64 o
   2   5   9        379.25        406.47        14.86 o
   3   5   9        592.48        602.45        21.25 o
   4   5   9          8.75         34.10        20.35 o
   5   5   9        787.23        793.12        23.80 o
   6   5   9        159.81        132.38        22.93 o
   7   5   9         67.16         82.68        23.66 o
   8   5   9         21.67         22.32        23.29 o
   9   5   9         26.75         21.88        32.00 o
  10   5   9          0.65         10.29        30.00 o
  11   5   9          3.93          9.02        30.59 o
  12   5   9          6.93         11.76        39.66 o
  13   5   9          0.06         33.31        51.87 o
  14   5   9         31.40         33.92        44.23 o
 -19   6   9          0.39         28.05        46.19 o
 -18   6   9          3.18          7.93        43.59 o
 -17   6   9          0.69         16.03        35.91 o
 -16   6   9          8.01          5.53        32.94 o
 -15   6   9        178.05        193.56        30.69 o
 -14   6   9        389.46        380.92        26.45 o
 -13   6   9        221.53        203.03        24.80 o
 -12   6   9        772.90        739.25        25.68 o
 -11   6   9        482.26        426.60        22.28 o
 -10   6   9        111.74        113.81        19.71 o
  -9   6   9       1154.28       1063.99        29.70 o
  -8   6   9        645.33        671.17        19.52 o
  -7   6   9        287.97        265.47        18.21 o
  -6   6   9        436.96        427.02        20.19 o
  -5   6   9        313.36        355.85        17.47 o
  -4   6   9       1089.32       1030.91        16.13 o
  -3   6   9         19.13         30.93        15.88 o
  -2   6   9        204.44        161.06        13.80 o
  -1   6   9         41.88         53.75        13.74 o
   0   6   9        245.50        211.14        13.42 o
   1   6   9        931.24        900.78        16.68 o
   2   6   9       2590.94       2320.06        21.97 o
   3   6   9       1160.14       1431.27        23.85 o
   4   6   9        124.44         98.66        20.40 o
   5   6   9         20.14         32.86        21.61 o
   6   6   9         30.59         39.04        22.25 o
   7   6   9         13.98         14.51        22.95 o
   8   6   9         10.87          7.42        25.61 o
   9   6   9         18.19         28.49        25.86 o
  10   6   9         15.61         27.44        29.27 o
  11   6   9          5.25         36.55        31.42 o
  12   6   9         16.63         43.76        34.94 o
  13   6   9          9.07         43.51        40.13 o
  14   6   9          6.15         31.73        57.73 o
 -19   7   9         10.34         35.54        44.53 o
 -18   7   9         36.13         67.32        44.52 o
 -17   7   9         65.34         48.20        41.24 o
 -16   7   9         54.72         47.83        34.55 o
 -15   7   9          3.37         -5.09        38.29 o
 -14   7   9        132.84        122.15        25.24 o
 -13   7   9          5.62         15.03        23.57 o
 -12   7   9         62.96         63.90        22.47 o
 -11   7   9         43.13         53.32        21.00 o
 -10   7   9        710.92        729.38        25.67 o
  -9   7   9         68.14         83.36        20.85 o
  -8   7   9        201.27        198.71        20.14 o
  -7   7   9        225.38        264.01        18.48 o
  -6   7   9       1279.88       1343.95        22.45 o
  -5   7   9       4610.13       4723.32        42.17 o
  -4   7   9       3107.92       3080.04        32.19 o
  -3   7   9       1131.74       1362.65        29.77 o
  -2   7   9       1855.45       1796.46        27.97 o
  -1   7   9        420.91        394.65        17.51 o
   0   7   9         54.87         34.84        14.42 o
   1   7   9         19.96         16.51        14.82 o
   2   7   9        349.39        303.74        15.43 o
   3   7   9       1899.76       1961.62        24.04 o
   4   7   9        636.45        657.60        23.73 o
   5   7   9         10.14         10.05        21.90 o
   6   7   9        275.16        248.12        23.78 o
   7   7   9         66.57         75.10        23.92 o
   8   7   9         69.97         45.05        24.99 o
   9   7   9          2.88         21.98        28.51 o
  10   7   9          0.77         17.96        54.65 o
  11   7   9         11.27         18.17        36.98 o
  12   7   9          0.14         32.54        35.16 o
  13   7   9         41.72         96.00        35.75 o
 -18   8   9          0.82         15.92        47.03 o
 -17   8   9          6.61          7.40        41.73 o
 -16   8   9         30.64         15.00        43.65 o
 -15   8   9          9.48         -3.30        37.90 o
 -14   8   9         21.45         23.16        28.37 o
 -13   8   9         32.96         36.83        28.00 o
 -12   8   9        284.15        269.90        27.17 o
 -11   8   9         28.16         16.22        24.56 o
 -10   8   9        347.73        267.04        23.96 o
  -9   8   9        978.24        848.10        26.26 o
  -8   8   9         79.38         47.14        19.32 o
  -7   8   9        341.88        299.71        19.14 o
  -6   8   9         27.80         26.82        16.68 o
  -5   8   9         16.07         23.79        15.19 o
  -4   8   9         18.06         31.84        17.22 o
  -3   8   9        347.83        398.40        26.06 o
  -2   8   9        152.46        141.78        21.82 o
  -1   8   9         94.51        120.58        17.98 o
   0   8   9         42.41         53.58        18.20 o
   1   8   9         56.23         92.78        19.18 o
   2   8   9        828.92        680.60        21.76 o
   3   8   9         76.07         94.03        19.27 o
   4   8   9         50.55        101.42        19.77 o
   5   8   9          8.96         12.78        22.22 o
   6   8   9          4.78         17.56        24.08 o
   7   8   9         59.60         48.66        24.71 o
   8   8   9          7.29         14.86        30.49 o
   9   8   9          3.08         33.93        32.61 o
  10   8   9          1.62         45.54        38.14 o
  11   8   9          5.52         33.78        34.04 o
  12   8   9          0.06         19.69        34.39 o
  13   8   9         14.72         16.82        40.00 o
 -18   9   9         36.35         34.05        45.62 o
 -17   9   9         71.65        113.86        43.60 o
 -16   9   9         22.89         17.15        38.14 o
 -15   9   9        146.70        168.56        35.75 o
 -14   9   9        252.08        234.99        31.56 o
 -13   9   9         99.39         88.96        29.20 o
 -12   9   9         25.58         67.35        26.62 o
 -11   9   9         17.32         34.10        25.15 o
 -10   9   9          7.07         18.45        23.34 o
  -9   9   9        532.03        552.05        25.31 o
  -8   9   9        461.51        487.48        23.06 o
  -7   9   9        313.10        321.42        19.76 o
  -6   9   9       1263.81       1267.25        21.67 o
  -5   9   9       2637.75       2593.93        43.72 o
  -4   9   9        872.71        914.13        26.02 o
  -3   9   9        202.83        166.71        24.87 o
  -2   9   9        426.19        430.25        23.56 o
  -1   9   9        303.89        246.09        19.91 o
   0   9   9         91.89         80.51        18.68 o
   1   9   9         47.24         58.51        18.94 o
   2   9   9        114.49         59.21        19.82 o
   3   9   9         27.04         16.89        19.25 o
   4   9   9        159.80        140.09        20.95 o
   5   9   9        117.58        116.03        25.86 o
   6   9   9         19.56         41.44        27.02 o
   7   9   9        215.08        212.01        29.05 o
   8   9   9          8.59         26.07        29.22 o
   9   9   9          4.38         -5.39        31.05 o
  10   9   9         17.38         44.07        35.96 o
  11   9   9         14.20         34.75        37.07 o
  12   9   9          2.00         20.25        43.15 o
  13   9   9          4.05         28.08        54.30 o
 -18  10   9         55.35         98.46        77.40 o
 -17  10   9         34.50         36.42        47.50 o
 -16  10   9         10.26          2.43        52.88 o
 -15  10   9         39.81         40.35        34.69 o
 -14  10   9         34.27         41.52        31.75 o
 -13  10   9          5.91         22.83        29.78 o
 -12  10   9        128.92        155.39        28.22 o
 -11  10   9        337.11        342.51        27.26 o
 -10  10   9         35.31         49.15        24.05 o
  -9  10   9         39.58         36.07        23.27 o
  -8  10   9         91.57         85.52        21.85 o
  -7  10   9        663.74        620.34        21.57 o
  -6  10   9          4.24          2.87        16.82 o
  -5  10   9         40.37         51.07        22.77 o
  -4  10   9         11.70         38.18        22.60 o
  -3  10   9        297.13        303.85        23.53 o
  -2  10   9        494.14        560.51        25.03 o
  -1  10   9        527.68        526.98        21.92 o
   0  10   9        452.36        397.67        21.61 o
   1  10   9        570.63        536.55        22.57 o
   2  10   9        222.54        230.31        20.95 o
   3  10   9        183.42        129.81        21.52 o
   4  10   9         39.86         64.96        22.26 o
   5  10   9          4.31         11.66        22.00 o
   6  10   9          9.96         19.37        28.17 o
   7  10   9          6.86         36.76        27.59 o
   8  10   9        101.00         97.75        29.00 o
   9  10   9         37.05         58.25        36.68 o
  10  10   9         16.54         43.50        40.23 o
  11  10   9          4.20         15.90        37.48 o
  12  10   9          4.84         21.29        50.44 o
  13  10   9          2.93         53.84        81.77 o
 -17  11   9          9.14         21.20        56.64 o
 -16  11   9          8.05         -7.62        45.53 o
 -15  11   9         16.43         13.32        40.98 o
 -14  11   9         16.69         44.91        34.75 o
 -13  11   9        177.77        149.91        32.46 o
 -12  11   9         88.39         84.29        28.87 o
 -11  11   9          0.57         12.96        28.58 o
 -10  11   9          3.47         13.03        23.41 o
  -9  11   9         15.12          6.93        23.86 o
  -8  11   9          0.46         10.08        22.03 o
  -7  11   9         10.25          6.23        19.65 o
  -6  11   9         90.18         82.68        19.33 o
  -5  11   9        658.32        555.57        26.02 o
  -4  11   9        969.88        878.07        27.40 o
  -3  11   9        717.91        694.75        24.13 o
  -2  11   9        147.34        115.31        20.57 o
  -1  11   9         10.09          6.72        20.30 o
   0  11   9         13.92         22.88        20.12 o
   1  11   9        105.01         84.04        21.15 o
   2  11   9          5.05         20.62        21.11 o
   3  11   9          2.36         14.25        22.21 o
   4  11   9          7.47          7.57        23.36 o
   5  11   9          0.77         26.10        24.11 o
   6  11   9         15.31         35.64        27.93 o
   7  11   9         85.05         57.80        28.35 o
   8  11   9         54.44         71.81        30.49 o
   9  11   9          0.09         11.85        36.78 o
  10  11   9         31.40         48.61        42.18 o
  11  11   9         30.71         68.31        46.11 o
  12  11   9         21.10         40.58        89.72 o
 -17  12   9         24.69         51.93        77.72 o
 -16  12   9         81.90        115.22        44.54 o
 -15  12   9        164.14        183.73        41.55 o
 -14  12   9         98.09        107.45        39.34 o
 -13  12   9         73.83         75.25        34.68 o
 -12  12   9        206.78        203.88        33.09 o
 -11  12   9        429.50        471.21        30.23 o
 -10  12   9        251.38        261.41        27.48 o
  -9  12   9         63.74         53.62        24.99 o
  -8  12   9         54.63         40.27        20.44 o
  -7  12   9         50.21         64.10        21.85 o
  -6  12   9         21.06          5.26        24.94 o
  -5  12   9          0.05         13.91        26.75 o
  -4  12   9         64.06         79.06        24.90 o
  -3  12   9        299.72        312.32        23.52 o
  -2  12   9         89.09        110.71        21.09 o
  -1  12   9         63.60         72.56        21.55 o
   0  12   9        286.54        332.42        22.58 o
   1  12   9        321.68        282.27        22.02 o
   2  12   9        390.45        352.65        24.70 o
   3  12   9        125.88        156.75        23.10 o
   4  12   9        216.86        188.14        24.75 o
   5  12   9         63.09         52.73        24.23 o
   6  12   9         22.79         24.04        24.75 o
   7  12   9         28.97         62.76        28.90 o
   8  12   9        109.30        137.63        30.71 o
   9  12   9          2.51         19.76        36.36 o
  10  12   9          0.05         31.20        40.24 o
  11  12   9          1.52          8.70        76.76 o
 -16  13   9         17.71          0.04        76.23 o
 -15  13   9         66.21         71.50        44.67 o
 -14  13   9         14.30         16.39        40.41 o
 -13  13   9          3.30          2.93        36.17 o
 -12  13   9          1.48         26.63        39.66 o
 -11  13   9          5.90         24.17        27.19 o
 -10  13   9          8.97         21.05        26.80 o
  -9  13   9        266.25        284.58        23.62 o
  -8  13   9        387.15        400.12        25.05 o
  -7  13   9         90.11        130.05        22.43 o
  -6  13   9         74.28         70.62        26.58 o
  -5  13   9        282.55        289.10        27.40 o
  -4  13   9        155.23        147.57        26.41 o
  -3  13   9         32.82         23.84        23.06 o
  -2  13   9          3.42         17.89        22.02 o
  -1  13   9          3.99         14.38        22.63 o
   0  13   9          4.60         24.52        21.63 o
   1  13   9        170.43        207.86        23.67 o
   2  13   9         41.36         32.26        22.73 o
   3  13   9         14.23         16.01        23.63 o
   4  13   9         34.16         25.07        23.72 o
   5  13   9         25.28         35.10        25.55 o
   6  13   9         21.13         46.06        31.52 o
   7  13   9        107.38         81.76        37.18 o
   8  13   9          9.19         34.25        44.31 o
   9  13   9          0.08         23.11        50.35 o
  10  13   9          2.07         -0.05        60.61 o
 -15  14   9          0.16         20.41        41.83 o
 -14  14   9         41.08         98.08        44.32 o
 -13  14   9         38.81         52.23        37.54 o
 -12  14   9         48.88         85.99        37.17 o
 -11  14   9         78.36         74.08        32.41 o
 -10  14   9        143.39        132.59        25.19 o
  -9  14   9        139.15        181.53        26.70 o
  -8  14   9        110.05         87.56        24.44 o
  -7  14   9         72.22         65.86        25.99 o
  -6  14   9          2.64         22.46        26.67 o
  -5  14   9          0.48          4.28        26.30 o
  -4  14   9          0.08          4.74        26.86 o
  -3  14   9         37.93         35.98        22.40 o
  -2  14   9         42.51         29.17        21.21 o
  -1  14   9         84.02        117.07        23.00 o
   0  14   9        275.16        224.64        23.72 o
   1  14   9        161.11        162.53        24.71 o
   2  14   9          4.58         26.98        35.04 o
   3  14   9          2.54          7.52        33.41 o
   4  14   9          4.10          9.85        30.73 o
   5  14   9         10.12         18.30        29.86 o
   6  14   9         67.50         70.88        35.32 o
   7  14   9         15.84         34.20        49.89 o
   8  14   9          0.05         25.49        48.85 o
   9  14   9         10.26          4.74        48.02 o
 -14  15   9          5.32         43.51        55.57 o
 -13  15   9          0.59         25.97        48.03 o
 -12  15   9         29.57         51.41        47.67 o
 -11  15   9         31.83         42.11        48.36 o
 -10  15   9          7.15         21.90        30.74 o
  -9  15   9         13.44         45.89        26.23 o
  -8  15   9         96.07        129.38        26.64 o
  -7  15   9        223.15        206.73        29.10 o
  -6  15   9        176.98        198.76        28.32 o
  -5  15   9         38.40         48.93        27.20 o
  -4  15   9          8.62         17.88        27.01 o
  -3  15   9         42.40         45.29        24.60 o
  -2  15   9         79.27        104.69        22.46 o
  -1  15   9         25.50         31.98        26.89 o
   0  15   9         18.52          8.10        25.84 o
   1  15   9         11.92         29.89        28.81 o
   2  15   9         16.95         21.66        29.76 o
   3  15   9         77.80         88.80        31.87 o
   4  15   9         53.78         58.63        33.89 o
   5  15   9          4.63         26.69        32.55 o
   6  15   9         53.90         73.31        36.45 o
   7  15   9         76.36         64.70        35.39 o
   8  15   9         13.60         27.87        56.49 o
 -13  16   9         42.63         64.20        52.25 o
 -12  16   9         15.71         -2.04        52.70 o
 -11  16   9          7.62         15.05        40.49 o
 -10  16   9          0.80          5.54        39.15 o
  -9  16   9          8.69         61.61        37.84 o
  -8  16   9         32.83         58.39        47.42 o
  -7  16   9          8.81         17.56        32.95 o
  -6  16   9        149.55        151.54        40.17 o
  -5  16   9        142.70        149.13        31.98 o
  -4  16   9         62.29         57.19        30.21 o
  -3  16   9         23.38         25.56        31.34 o
  -2  16   9         19.75         27.21        27.49 o
  -1  16   9         23.56         38.94        29.62 o
   0  16   9          2.63         33.01        32.49 o
   1  16   9          0.52         -0.34        36.67 o
   2  16   9          0.81         16.66        32.98 o
   3  16   9         65.24        113.51        34.52 o
   4  16   9         68.72         45.56        34.90 o
   5  16   9         10.32         32.16        45.27 o
   6  16   9          0.13         19.93        40.09 o
   7  16   9          0.06         36.16        42.65 o
   8  16   9          1.73        120.44        92.51 o
 -13  17   9          0.89         13.31        70.01 o
 -12  17   9         15.17         44.79        52.27 o
 -11  17   9         12.61         24.45        46.97 o
 -10  17   9         22.10         60.34        49.08 o
  -9  17   9         60.02         72.08        54.46 o
  -8  17   9         66.11        100.42        71.59 o
  -7  17   9         38.87         31.51        61.81 o
  -6  17   9         40.45         19.88        61.08 o
  -5  17   9        135.33         89.92        61.41 o
  -4  17   9        137.08        111.43        69.18 o
  -3  17   9        202.84        247.99        48.63 o
  -2  17   9        330.87        323.53        39.53 o
  -1  17   9        198.18        231.53        39.11 o
   0  17   9         37.33         38.66        37.95 o
   1  17   9          6.23         -1.78        45.22 o
   2  17   9          1.30         19.02        36.61 o
   3  17   9         10.92         24.32        49.35 o
   4  17   9          8.97         10.29        34.60 o
   5  17   9          8.87         10.40        39.11 o
   6  17   9          0.21         21.53        53.81 o
   7  17   9          1.98         30.54        56.92 o
 -11  18   9         39.86         11.23        60.14 o
 -10  18   9         19.95         11.77        70.54 o
  -8  18   9          0.59         61.76        75.51 o
  -7  18   9          4.52         29.71        77.85 o
  -6  18   9         18.33         19.58        72.70 o
  -5  18   9         24.20         19.26        70.60 o
  -4  18   9         59.14         38.80        74.40 o
  -3  18   9         76.77        128.88        78.51 o
  -2  18   9         47.39         93.36        50.08 o
  -1  18   9         19.37         48.22        38.23 o
   0  18   9         47.52         65.22        41.15 o
   1  18   9         78.67         66.97        42.28 o
   2  18   9         43.62         64.47        41.58 o
   3  18   9         18.28         22.71        43.26 o
   4  18   9         28.07         83.03        51.57 o
   5  18   9          3.45         70.86        81.92 o
  -2  19   9        116.76        176.98        53.24 o
  -1  19   9         27.33         30.09        42.18 o
   0  19   9          0.30         37.46        40.78 o
   1  19   9          8.42         15.30        43.13 o
   2  19   9         13.36         17.27        87.50 o
   3  19   9          0.70         47.33        85.40 o
  -2  20   9         42.11         47.78        73.52 o
  -1  20   9         91.49        144.23        73.61 o
 -20   0  10        221.76        269.42        60.22 o
 -19   0  10          8.09         19.43        45.81 o
 -18   0  10        233.81        171.00        45.94 o
 -17   0  10         43.10         71.06        33.57 o
 -16   0  10          0.84         26.69        37.14 o
 -15   0  10         73.05        110.11        34.95 o
 -14   0  10        114.32         80.71        34.82 o
 -13   0  10       1073.32       1112.60        38.59 o
 -12   0  10       1650.98       1642.35        54.88 o
 -11   0  10       2808.12       2669.80        50.36 o
 -10   0  10        794.84        872.00        37.17 o
  -9   0  10       3968.85       3498.75        51.02 o
  -8   0  10       2584.12       2732.75        36.47 o
  -7   0  10         27.93         28.80        21.35 o
  -6   0  10        394.54        327.46        23.17 o
  -5   0  10        722.23        744.46        25.32 o
  -4   0  10        340.34        310.07        15.10 o
  -3   0  10        155.57         94.23        18.32 o
  -2   0  10        533.50        539.17        20.41 o
  -1   0  10       1049.99       1111.35        23.31 o
   0   0  10        881.68        890.06        23.45 o
   1   0  10        639.34        601.97        27.69 o
   2   0  10       2406.12       2118.83        31.11 o
   3   0  10        836.66        719.73        21.68 o
   4   0  10       1059.61       1040.18        24.59 o
   5   0  10       1686.41       1676.45        32.57 o
   6   0  10         61.23         56.87        26.83 o
   7   0  10         69.48         59.99        30.10 o
   8   0  10         14.67         48.29        34.86 o
   9   0  10         68.89         61.83        36.80 o
  10   0  10        125.48        143.35        42.24 o
  11   0  10          8.94         47.87        44.91 o
  12   0  10         20.46         47.74        45.05 o
  13   0  10         24.10         74.79        49.99 o
  14   0  10          8.00         41.28        64.99 o
 -20   1  10         17.09         51.83        43.28 o
 -19   1  10         73.43         66.40        31.15 o
 -18   1  10          5.29         10.39        32.62 o
 -17   1  10         53.41         61.54        24.51 o
 -16   1  10         82.81        116.19        23.09 o
 -15   1  10         31.80         36.31        24.82 o
 -14   1  10          1.29         10.31        27.33 o
 -13   1  10         19.87         24.30        23.28 o
 -12   1  10         39.80         13.63        22.11 o
 -11   1  10        129.40        135.37        21.36 o
 -10   1  10         57.14         78.59        19.48 o
  -9   1  10          9.25          7.91        15.84 o
  -8   1  10       1048.38       1028.00        19.84 o
  -7   1  10        658.30        664.56        16.07 o
  -6   1  10         31.87         38.68        13.21 o
  -5   1  10          8.56         10.35        12.74 o
  -4   1  10        578.92        643.76        13.19 o
  -3   1  10        987.22       1071.87        15.88 o
  -2   1  10       1118.09       1130.37        16.20 o
  -1   1  10        105.91         92.74        13.16 o
   0   1  10        613.67        556.48        15.14 o
   1   1  10        215.43        258.59        14.96 o
   2   1  10        102.20         84.85        13.82 o
   3   1  10         61.17         53.06        14.11 o
   4   1  10          1.81          9.42        15.32 o
   5   1  10        280.81        270.83        16.71 o
   6   1  10        394.90        342.86        17.72 o
   7   1  10         40.77         52.18        21.48 o
   8   1  10         63.11         74.46        22.91 o
   9   1  10         22.06         28.83        25.74 o
  10   1  10          0.46         17.06        26.65 o
  11   1  10          0.80          8.06        27.85 o
  12   1  10          0.05         20.64        39.59 o
  13   1  10          4.63         15.95        40.91 o
  14   1  10          6.33         13.71        48.64 o
 -20   2  10        131.80        157.41        47.17 o
 -19   2  10          2.43         16.81        31.49 o
 -18   2  10         28.06         30.83        30.55 o
 -17   2  10          0.15          6.09        32.08 o
 -16   2  10         32.99         72.02        23.31 o
 -15   2  10         39.07         38.07        22.40 o
 -14   2  10        242.14        298.54        27.07 o
 -13   2  10        517.66        435.01        25.92 o
 -12   2  10        769.95        694.50        22.84 o
 -11   2  10         80.14        109.69        18.94 o
 -10   2  10        206.28        187.93        18.14 o
  -9   2  10         13.45         15.80        16.03 o
  -8   2  10        148.46        127.63        14.48 o
  -7   2  10       2303.51       2363.10        21.58 o
  -6   2  10       2180.92       2169.74        20.53 o
  -5   2  10        450.96        450.59        13.23 o
  -4   2  10        164.08        197.81        10.58 o
  -3   2  10          7.65         12.76        12.17 o
  -2   2  10        171.50        161.79        12.90 o
  -1   2  10        296.35        266.79        13.74 o
   0   2  10       1136.76        982.63        17.52 o
   1   2  10       1020.62       1022.29        16.10 o
   2   2  10       1237.11       1211.09        17.55 o
   3   2  10        891.22        759.07        16.93 o
   4   2  10        227.43        250.23        15.79 o
   5   2  10          4.16         11.60        15.93 o
   6   2  10          4.06         13.95        17.76 o
   7   2  10        167.73        176.58        19.54 o
   8   2  10         43.41         96.82        22.43 o
   9   2  10          0.15         13.61        27.66 o
  10   2  10          0.01         20.01        31.17 o
  11   2  10         11.28         39.51        33.69 o
  12   2  10          1.86         23.40        35.03 o
  13   2  10          9.39          9.40        36.36 o
  14   2  10          3.01          1.60        77.19 o
 -20   3  10          0.52         21.93        51.99 o
 -19   3  10         56.80         68.39        31.10 o
 -18   3  10         39.42         46.73        31.85 o
 -17   3  10         89.27        114.31        32.55 o
 -16   3  10        239.64        182.30        27.23 o
 -15   3  10        498.63        537.78        31.89 o
 -14   3  10        262.60        253.02        24.65 o
 -13   3  10        148.71        132.93        21.99 o
 -12   3  10        158.85        170.96        20.64 o
 -11   3  10        102.06        118.86        19.48 o
 -10   3  10        516.61        488.88        19.52 o
  -9   3  10       1799.94       1762.92        21.31 o
  -8   3  10        308.64        287.19        15.01 o
  -7   3  10        703.70        698.72        15.28 o
  -6   3  10       3677.07       3746.24        24.77 o
  -5   3  10       2639.03       2705.44        35.42 o
  -4   3  10       1646.04       1710.22        16.32 o
  -3   3  10       2450.91       2425.58        20.17 o
  -2   3  10       2606.91       2640.97        28.27 o
  -1   3  10        977.01       1067.69        18.01 o
   0   3  10        251.04        212.98        13.71 o
   1   3  10         82.78         88.36        13.18 o
   2   3  10         38.13         44.87        14.87 o
   3   3  10          4.32         10.64        15.83 o
   4   3  10        209.44        250.36        17.72 o
   5   3  10          0.72         13.60        16.91 o
   6   3  10         53.51         24.43        19.12 o
   7   3  10         19.93         37.71        20.84 o
   8   3  10         28.76         47.21        22.30 o
   9   3  10         83.01         87.91        26.20 o
  10   3  10          6.99         10.04        36.01 o
  11   3  10         27.73         26.11        38.79 o
  12   3  10         58.33         71.28        42.79 o
  13   3  10         34.22         33.00        43.35 o
 -20   4  10          0.89          8.89        56.07 o
 -19   4  10         55.11         79.72        32.97 o
 -18   4  10          3.91         35.69        34.79 o
 -17   4  10          9.07         20.27        34.36 o
 -16   4  10         35.79         48.27        30.63 o
 -15   4  10          7.87         21.30        29.94 o
 -14   4  10          3.16         19.26        23.79 o
 -13   4  10          0.10         16.02        22.62 o
 -12   4  10          0.36         15.24        23.02 o
 -11   4  10         40.79         32.87        20.38 o
 -10   4  10        128.31         88.79        18.18 o
  -9   4  10         76.27         61.76        16.59 o
  -8   4  10         60.22         67.13        13.64 o
  -7   4  10        290.97        343.41        13.80 o
  -6   4  10         33.65         45.09        12.00 o
  -5   4  10         64.42         53.88        11.14 o
  -4   4  10         56.43         41.18        13.32 o
  -3   4  10        304.67        300.37        14.40 o
  -2   4  10         77.62         61.85        13.56 o
  -1   4  10         49.36         47.58        14.03 o
   0   4  10         20.67         20.70        13.74 o
   1   4  10        190.07        170.24        14.86 o
   2   4  10        762.73        751.88        17.76 o
   3   4  10        650.88        626.39        18.31 o
   4   4  10          0.63         19.88        21.37 o
   5   4  10        226.52        243.98        22.40 o
   6   4  10         16.42         23.64        22.40 o
   7   4  10          3.43         25.47        23.41 o
   8   4  10         13.89         35.28        27.29 o
   9   4  10         10.50         23.29        31.20 o
  10   4  10          1.20         18.78        36.29 o
  11   4  10         10.53          7.28        40.29 o
  12   4  10          2.10         42.20        46.13 o
  13   4  10         14.12         36.93        46.64 o
 -20   5  10         28.34         59.12        74.83 o
 -19   5  10         19.69         59.02        36.28 o
 -18   5  10        104.98        122.88        39.57 o
 -17   5  10         55.68         77.81        37.74 o
 -16   5  10        105.08        118.63        34.45 o
 -15   5  10        167.94        175.33        29.86 o
 -14   5  10        173.47        176.16        26.70 o
 -13   5  10         27.44         28.96        23.63 o
 -12   5  10          2.31         10.22        23.86 o
 -11   5  10        145.74        147.74        21.34 o
 -10   5  10         26.11         25.34        20.87 o
  -9   5  10          1.65         14.68        19.11 o
  -8   5  10         32.26         32.68        18.51 o
  -7   5  10         46.00         50.18        14.08 o
  -6   5  10         99.23        122.34        13.75 o
  -5   5  10       1079.16       1009.72        16.07 o
  -4   5  10       1156.46       1075.44        16.17 o
  -3   5  10       2576.15       2550.37        24.31 o
  -2   5  10       3230.74       3160.95        26.52 o
  -1   5  10       2083.80       2170.34        22.56 o
   0   5  10       1456.61       1495.48        21.22 o
   1   5  10        420.96        379.59        18.07 o
   2   5  10          2.62         22.87        16.93 o
   3   5  10         16.97         24.97        18.00 o
   4   5  10         63.14         83.60        19.40 o
   5   5  10        119.49        157.85        22.64 o
   6   5  10        239.83        204.92        23.82 o
   7   5  10          4.56         16.54        23.71 o
   8   5  10          8.51         24.61        25.49 o
   9   5  10         55.84         34.51        27.12 o
  10   5  10         44.57         38.27        30.38 o
  11   5  10         53.64         55.31        39.39 o
  12   5  10          0.50         69.04        56.00 o
  13   5  10         21.25         24.46        42.75 o
 -19   6  10          5.79         27.09        34.76 o
 -18   6  10         26.02         20.63        38.11 o
 -17   6  10         23.80         24.87        37.46 o
 -16   6  10         10.17         17.25        37.27 o
 -15   6  10        105.41        118.38        25.77 o
 -14   6  10         66.20         71.80        26.53 o
 -13   6  10        115.96        162.48        25.01 o
 -12   6  10        536.27        530.37        25.00 o
 -11   6  10        543.01        555.96        23.47 o
 -10   6  10        851.38        836.45        23.32 o
  -9   6  10       1142.60       1155.36        42.34 o
  -8   6  10        110.65        120.29        20.54 o
  -7   6  10        258.09        222.13        20.24 o
  -6   6  10        212.80        184.27        18.88 o
  -5   6  10        290.99        288.22        22.73 o
  -4   6  10         23.91         49.90        21.32 o
  -3   6  10          7.31         23.78        17.28 o
  -2   6  10        276.08        268.72        19.39 o
  -1   6  10        187.03        149.02        15.77 o
   0   6  10        919.22        927.81        19.73 o
   1   6  10        522.46        561.27        16.58 o
   2   6  10         56.68         56.73        17.53 o
   3   6  10         62.52         48.46        18.29 o
   4   6  10        212.19        247.01        20.52 o
   5   6  10         24.10         25.74        23.18 o
   6   6  10         24.93         47.91        23.86 o
   7   6  10         44.01         53.05        24.72 o
   8   6  10          3.96          4.94        27.31 o
   9   6  10          3.55         12.06        33.28 o
  10   6  10          0.21         26.31        40.21 o
  11   6  10          1.71         27.34        31.72 o
  12   6  10          1.26         44.68        46.20 o
  13   6  10         33.26         72.91        64.83 o
 -18   7  10          0.20         13.91        44.43 o
 -17   7  10         18.65         22.82        36.73 o
 -16   7  10          3.38         24.67        38.78 o
 -15   7  10          9.41         48.48        34.91 o
 -14   7  10         49.21         41.28        29.34 o
 -13   7  10        305.47        321.62        29.59 o
 -12   7  10        235.97        241.65        26.97 o
 -11   7  10          3.73         16.30        23.84 o
 -10   7  10        122.58         96.33        22.65 o
  -9   7  10         94.58         66.05        21.33 o
  -8   7  10          0.14          7.91        19.73 o
  -7   7  10        407.13        372.48        19.43 o
  -6   7  10        106.84        109.85        18.08 o
  -5   7  10         78.30         79.55        22.03 o
  -4   7  10        877.01        818.64        25.29 o
  -3   7  10        749.60        628.51        28.19 o
  -2   7  10        100.91        122.56        25.22 o
  -1   7  10         75.88         94.38        22.59 o
   0   7  10        167.99        186.39        23.32 o
   1   7  10         81.93        102.46        16.18 o
   2   7  10         73.62         70.52        20.05 o
   3   7  10         30.42         36.10        18.07 o
   4   7  10          7.07         16.68        22.17 o
   5   7  10          7.98         31.29        22.89 o
   6   7  10          0.27         33.98        24.45 o
   7   7  10         49.14         39.92        25.83 o
   8   7  10          0.18          9.24        26.02 o
   9   7  10          3.51         17.51        30.74 o
  10   7  10          4.31         18.86        34.48 o
  11   7  10          3.05         32.86        36.28 o
  12   7  10          0.15         26.11        36.04 o
  13   7  10         10.83         84.94        70.39 o
 -18   8  10         31.42         26.86        45.43 o
 -17   8  10          2.64         19.71        90.26 o
 -16   8  10        164.75        222.20        39.45 o
 -15   8  10        317.76        378.16        36.00 o
 -14   8  10        316.63        311.96        30.49 o
 -13   8  10        185.23        247.59        28.90 o
 -12   8  10        418.04        458.04        27.60 o
 -11   8  10        801.66        677.66        28.73 o
 -10   8  10        592.74        603.03        26.41 o
  -9   8  10        692.02        685.85        25.62 o
  -8   8  10        144.15        143.49        20.32 o
  -7   8  10         21.13         37.63        18.23 o
  -6   8  10         38.70         34.37        19.47 o
  -5   8  10        685.70        747.66        22.53 o
  -4   8  10        572.29        541.00        25.22 o
  -3   8  10          1.19          4.89        25.83 o
  -2   8  10         27.45         30.57        22.27 o
  -1   8  10        194.80        182.18        23.93 o
   0   8  10        503.46        507.23        21.16 o
   1   8  10        546.60        548.90        21.99 o
   2   8  10        452.18        421.75        22.04 o
   3   8  10        544.39        490.75        28.08 o
   4   8  10        232.82        233.79        27.39 o
   5   8  10        143.94        169.74        27.44 o
   6   8  10        143.27        152.34        27.72 o
   7   8  10         18.71         17.04        29.01 o
   8   8  10         67.59         76.77        28.33 o
   9   8  10         76.51         79.51        31.63 o
  10   8  10          0.02         27.93        32.84 o
  11   8  10         13.98         22.73        35.17 o
  12   8  10          0.52         52.57        40.48 o
 -18   9  10          4.93          1.38        92.67 o
 -17   9  10          3.49         27.01        43.20 o
 -16   9  10          1.92         35.51        43.23 o
 -15   9  10          5.91         26.96        37.98 o
 -14   9  10         41.81         37.34        32.56 o
 -13   9  10          0.12         17.33        42.97 o
 -12   9  10         18.21         18.06        25.60 o
 -11   9  10         28.97         32.73        25.81 o
 -10   9  10        150.22        138.93        24.86 o
  -9   9  10        282.70        360.19        23.67 o
  -8   9  10         32.86         38.95        19.96 o
  -7   9  10        111.79        134.35        18.77 o
  -6   9  10         64.87         48.09        19.64 o
  -5   9  10         22.02         36.13        23.81 o
  -4   9  10        504.61        424.05        25.78 o
  -3   9  10        362.25        333.19        27.71 o
  -2   9  10         40.51         59.58        22.81 o
  -1   9  10          3.29          5.99        23.27 o
   0   9  10         12.09         14.25        19.71 o
   1   9  10         73.29         88.31        20.87 o
   2   9  10          0.14         10.13        21.13 o
   3   9  10        244.83        242.76        26.65 o
   4   9  10         46.69         62.51        25.22 o
   5   9  10         28.89         29.24        32.06 o
   6   9  10         80.47         83.86        29.69 o
   7   9  10          8.90         32.94        31.71 o
   8   9  10         93.47        134.37        36.28 o
   9   9  10          9.73         21.37        44.89 o
  10   9  10         42.56         51.64        37.36 o
  11   9  10         27.02         46.04        40.20 o
  12   9  10          0.75         31.56        58.03 o
 -17  10  10         10.72         16.97        44.11 o
 -16  10  10         13.96          6.22        41.35 o
 -15  10  10          7.30         57.86        39.42 o
 -14  10  10         58.08         78.48        33.79 o
 -13  10  10         30.66         30.74        30.97 o
 -12  10  10        122.73        133.85        27.78 o
 -11  10  10        340.21        323.89        28.13 o
 -10  10  10        435.17        390.56        25.87 o
  -9  10  10        297.98        278.48        23.45 o
  -8  10  10        329.00        313.33        22.60 o
  -7  10  10        671.16        653.38        24.75 o
  -6  10  10        558.14        561.49        28.34 o
  -5  10  10          3.91          4.16        27.58 o
  -4  10  10          6.62         19.65        25.13 o
  -3  10  10          0.60         17.01        26.34 o
  -2  10  10         42.59         65.15        23.60 o
  -1  10  10        154.43        171.45        24.26 o
   0  10  10        109.24         94.94        21.52 o
   1  10  10         15.10         37.02        22.02 o
   2  10  10        227.56        253.23        22.56 o
   3  10  10        334.80        299.79        23.11 o
   4  10  10        127.27        164.28        27.67 o
   5  10  10         34.09         39.33        26.79 o
   6  10  10         53.95         72.26        29.37 o
   7  10  10        150.63        164.85        31.49 o
   8  10  10          1.11         21.69        41.25 o
   9  10  10          3.99         25.40        38.87 o
  10  10  10          4.78         26.45        39.94 o
  11  10  10         15.08         45.35        51.64 o
 -17  11  10         25.25         -0.60        91.10 o
 -16  11  10         91.82         64.10        41.81 o
 -15  11  10         70.64         65.37        40.73 o
 -14  11  10          2.23         43.55        34.02 o
 -13  11  10         19.68         21.13        33.18 o
 -12  11  10          7.30          4.08        35.98 o
 -11  11  10          9.02         44.18        28.12 o
 -10  11  10        196.23        190.79        25.96 o
  -9  11  10        147.92        161.08        22.89 o
  -8  11  10         34.29         37.40        19.83 o
  -7  11  10        151.27        187.97        25.81 o
  -6  11  10        865.04        913.56        29.84 o
  -5  11  10        485.08        549.73        27.98 o
  -4  11  10        420.79        418.20        26.40 o
  -3  11  10       1228.91       1321.73        30.78 o
  -2  11  10       1351.03       1395.61        30.87 o
  -1  11  10        264.51        272.96        22.45 o
   0  11  10        152.30        114.17        22.47 o
   1  11  10        353.05        336.90        24.18 o
   2  11  10         20.76         29.85        22.74 o
   3  11  10         19.00         28.59        22.30 o
   4  11  10        128.99        119.25        27.44 o
   5  11  10         26.85         46.94        29.51 o
   6  11  10          3.99         29.30        33.52 o
   7  11  10         64.72         69.55        37.53 o
   8  11  10         91.67        103.37        35.51 o
   9  11  10          0.38         11.48        42.32 o
  10  11  10          1.77         11.32        52.96 o
  11  11  10         13.15         27.69        77.16 o
 -16  12  10          7.85         32.78        41.71 o
 -15  12  10         37.78         52.67        41.92 o
 -14  12  10         51.76         56.69        38.92 o
 -13  12  10         11.02         17.63        33.12 o
 -12  12  10         26.15         28.89        31.24 o
 -11  12  10          9.83          9.44        28.48 o
 -10  12  10          0.04         18.52        25.49 o
  -9  12  10         92.21         35.35        23.20 o
  -8  12  10         80.45         43.24        27.51 o
  -7  12  10         20.93         27.17        26.73 o
  -6  12  10         11.75         25.49        27.65 o
  -5  12  10        131.41        121.39        26.30 o
  -4  12  10         32.89         27.83        25.12 o
  -3  12  10         32.14         45.20        25.88 o
  -2  12  10         69.56         61.41        25.89 o
  -1  12  10        246.58        211.19        23.70 o
   0  12  10        170.89        169.24        22.85 o
   1  12  10          5.48         20.14        23.17 o
   2  12  10          3.38         -1.92        23.27 o
   3  12  10          6.95         20.54        25.34 o
   4  12  10          0.05          6.49        25.53 o
   5  12  10         41.42         67.45        31.31 o
   6  12  10          0.89         13.80        30.67 o
   7  12  10         62.58         76.08        39.54 o
   8  12  10          2.28         23.82        38.22 o
   9  12  10          1.63         18.78        46.47 o
  11  12  10          2.55         22.43        76.60 o
 -16  13  10         10.30          0.73        92.39 o
 -15  13  10         40.76         53.99        42.16 o
 -14  13  10        129.33        139.77        39.30 o
 -13  13  10         75.57         62.49        39.03 o
 -12  13  10         30.89          9.66        37.54 o
 -11  13  10         65.15         59.86        31.18 o
 -10  13  10          5.19         32.21        27.55 o
  -9  13  10         52.86         69.18        25.91 o
  -8  13  10        101.10        134.04        27.60 o
  -7  13  10        153.79        167.13        28.13 o
  -6  13  10        167.25        160.08        28.93 o
  -5  13  10        352.60        348.84        29.54 o
  -4  13  10        430.03        472.74        28.67 o
  -3  13  10        215.84        188.83        27.01 o
  -2  13  10        111.38        152.19        27.38 o
  -1  13  10         73.80         95.27        24.09 o
   0  13  10        197.72        166.13        24.16 o
   1  13  10        129.85        103.18        24.28 o
   2  13  10         24.21         43.53        24.77 o
   3  13  10         25.09         26.74        26.29 o
   4  13  10         17.47         45.37        26.20 o
   5  13  10         12.57         18.47        29.16 o
   6  13  10         66.91         83.71        35.28 o
   7  13  10          4.87         24.32        36.65 o
   8  13  10          1.94          5.54        39.94 o
   9  13  10          6.98         38.72        83.46 o
 -15  14  10          2.46         38.67        77.75 o
 -14  14  10         23.74         47.21        39.36 o
 -13  14  10        216.01        221.81        40.57 o
 -12  14  10        251.70        225.97        38.87 o
 -11  14  10         74.67         77.71        33.37 o
 -10  14  10         33.73         48.81        28.97 o
  -9  14  10        158.33        158.80        34.54 o
  -8  14  10         38.05         60.12        30.15 o
  -7  14  10          6.67         22.21        27.07 o
  -6  14  10          3.27         15.33        28.25 o
  -5  14  10         16.98         32.05        28.91 o
  -4  14  10         70.34         80.98        27.66 o
  -3  14  10        185.60        236.86        30.21 o
  -2  14  10          3.42         16.84        25.81 o
  -1  14  10          2.42         21.53        28.70 o
   0  14  10        126.77        172.63        25.84 o
   1  14  10        118.26        127.52        24.52 o
   2  14  10         42.97         38.78        24.41 o
   3  14  10         95.28         86.39        29.22 o
   4  14  10        125.99        160.10        30.03 o
   5  14  10         56.18         76.57        38.55 o
   6  14  10         11.97         51.78        46.08 o
   7  14  10          6.69         20.33        46.11 o
   8  14  10          0.70          6.75        65.48 o
 -14  15  10          7.95         -2.64        49.72 o
 -13  15  10          9.66          3.51        40.68 o
 -12  15  10         29.23         24.35        42.60 o
 -11  15  10         76.98         84.59        35.01 o
 -10  15  10         85.82         95.43        34.14 o
  -9  15  10         32.29         48.41        42.34 o
  -8  15  10         53.30         60.06        35.41 o
  -7  15  10         19.89         36.23        30.88 o
  -6  15  10          0.06          0.86        32.81 o
  -5  15  10         26.70         45.74        28.79 o
  -4  15  10         68.93         66.59        28.42 o
  -3  15  10          9.87         18.67        29.75 o
  -2  15  10          0.98         24.26        28.65 o
  -1  15  10          4.40         18.40        25.69 o
   0  15  10          2.95         11.51        36.68 o
   1  15  10          0.62          3.24        30.45 o
   2  15  10          4.64         17.45        29.39 o
   3  15  10         12.92         38.49        36.12 o
   4  15  10         23.85         19.82        32.88 o
   5  15  10          6.64         32.52        40.98 o
   6  15  10         23.67         42.48        47.50 o
   7  15  10          5.99         13.31        59.97 o
 -13  16  10          2.60          9.56        76.15 o
 -12  16  10         15.06         37.00        45.70 o
 -11  16  10         10.19         32.45        40.32 o
 -10  16  10          6.20         50.84        68.27 o
  -9  16  10         59.41         39.45        49.28 o
  -8  16  10        156.72        144.69        39.83 o
  -7  16  10        185.29        167.90        38.93 o
  -6  16  10        206.86        182.98        39.81 o
  -5  16  10        124.09         80.51        31.71 o
  -4  16  10         25.08         31.20        36.00 o
  -3  16  10          8.44         27.72        37.48 o
  -2  16  10         33.92         61.47        31.64 o
  -1  16  10         68.28        118.38        32.83 o
   0  16  10        108.46        134.84        34.28 o
   1  16  10         46.75         69.23        35.01 o
   2  16  10         47.61         38.29        34.08 o
   3  16  10         19.36         21.29        37.69 o
   4  16  10          8.94         30.73        37.80 o
   5  16  10          4.07         22.87        35.33 o
   6  16  10          0.99         52.40        60.79 o
 -12  17  10          0.73         71.64        91.73 o
 -10  17  10         24.36         41.95        77.37 o
  -9  17  10         81.84        138.48        55.45 o
  -8  17  10         33.03         22.47        46.70 o
  -7  17  10          8.92         40.77        50.03 o
  -6  17  10          3.40         37.68        77.68 o
  -5  17  10          1.32         35.60        77.29 o
  -3  17  10         41.73         57.78        78.03 o
  -2  17  10         48.42         50.56        39.71 o
  -1  17  10          1.65         50.80        35.47 o
   0  17  10         51.81         96.12        34.25 o
   1  17  10         42.85         42.09        32.51 o
   2  17  10         13.08         30.84        32.58 o
   3  17  10          3.29         30.39        41.83 o
   4  17  10          0.11         34.94        44.65 o
   5  17  10          0.31          2.43        49.11 o
 -10  18  10         14.49          5.21        87.04 o
  -9  18  10         14.59         53.36        81.31 o
  -8  18  10         45.46         65.91        74.09 o
  -7  18  10         36.04         62.72        73.68 o
  -6  18  10          3.57         55.38        82.11 o
  -3  18  10         25.35         48.45        83.07 o
  -2  18  10          9.60         34.32        48.36 o
  -1  18  10          0.33         35.12        52.45 o
   0  18  10          0.53          9.32        38.19 o
   1  18  10          1.68         13.99        41.76 o
   2  18  10          5.22         39.72        53.22 o
   3  18  10         13.40         47.03        53.41 o
  -6  19  10         31.93         36.77        75.21 o
  -5  19  10          9.79         50.37        84.02 o
  -4  19  10          1.61         74.12        85.93 o
  -3  19  10          8.02         13.44        85.25 o
  -2  19  10         26.50         43.24        52.77 o
  -1  19  10         14.26         41.82        73.71 o
   0  19  10          9.21         70.40        87.52 o
   1  19  10          0.54         -2.15        82.41 o
 -19   1  11         26.61         50.22        33.78 o
 -18   1  11         33.82         47.09        30.90 o
 -17   1  11         66.58         85.99        30.08 o
 -16   1  11        131.87        149.39        24.71 o
 -15   1  11        417.65        445.10        27.56 o
 -14   1  11        160.86        178.69        24.04 o
 -13   1  11        102.46        106.82        22.91 o
 -12   1  11        246.07        248.45        24.02 o
 -11   1  11        160.37        132.33        22.29 o
 -10   1  11        256.29        282.73        22.30 o
  -9   1  11       1406.62       1423.89        21.85 o
  -8   1  11        258.72        209.58        16.54 o
  -7   1  11        392.34        422.16        16.69 o
  -6   1  11        696.04        634.08        16.59 o
  -5   1  11       1115.02       1088.10        17.49 o
  -4   1  11       2713.18       2640.42        24.31 o
  -3   1  11       2141.51       2106.78        20.33 o
  -2   1  11       1484.03       1441.53        18.67 o
  -1   1  11        989.57       1038.69        17.91 o
   0   1  11       1831.68       2000.60        27.81 o
   1   1  11        505.14        611.98        17.47 o
   2   1  11        151.66        130.18        16.40 o
   3   1  11          2.54         12.33        15.24 o
   4   1  11         22.24         19.48        16.02 o
   5   1  11          2.95          8.74        16.45 o
   6   1  11          0.36         10.10        21.00 o
   7   1  11         36.42         44.33        21.10 o
   8   1  11          9.45         20.22        22.01 o
   9   1  11         51.68         72.82        31.62 o
  10   1  11         42.54         45.83        32.93 o
  11   1  11          2.14          6.36        39.10 o
  12   1  11          1.33         19.05        47.04 o
  13   1  11          2.06         22.72        49.72 o
 -20   2  11         99.69         69.12        80.17 o
 -19   2  11         61.75         66.28        31.82 o
 -18   2  11         19.00         17.01        32.13 o
 -17   2  11          0.41         29.23        32.70 o
 -16   2  11          0.79         27.69        30.06 o
 -15   2  11          5.78         13.56        23.38 o
 -14   2  11         57.97         67.65        25.63 o
 -13   2  11        306.07        289.18        26.74 o
 -12   2  11        105.35         83.32        22.70 o
 -11   2  11         21.28         27.42        21.41 o
 -10   2  11         11.07         18.47        18.03 o
  -9   2  11        204.87        214.07        16.96 o
  -8   2  11        328.62        341.58        16.39 o
  -7   2  11        479.39        473.78        14.96 o
  -6   2  11       1277.57       1303.34        19.15 o
  -5   2  11        447.66        417.18        13.75 o
  -4   2  11        119.33        101.60        12.40 o
  -3   2  11          9.83          2.19        13.47 o
  -2   2  11          8.54          9.73        13.81 o
  -1   2  11        414.31        421.84        15.60 o
   0   2  11        545.17        579.71        16.79 o
   1   2  11         61.26         60.57        15.36 o
   2   2  11        120.69        100.30        14.81 o
   3   2  11        115.58        104.11        16.68 o
   4   2  11          5.21         16.81        20.86 o
   5   2  11        115.64         85.32        18.33 o
   6   2  11        242.62        253.72        20.04 o
   7   2  11        155.17        174.69        24.66 o
   8   2  11         40.61         64.25        27.25 o
   9   2  11          1.41         20.16        29.56 o
  10   2  11          3.45         41.40        33.47 o
  11   2  11         20.41         44.53        41.41 o
  12   2  11         30.22         41.74        42.45 o
  13   2  11         18.00          6.64        56.61 o
 -20   3  11          7.61         20.67        65.42 o
 -19   3  11         26.77         21.72        34.58 o
 -18   3  11          2.26         25.32        35.64 o
 -17   3  11         46.86         53.39        33.35 o
 -16   3  11        201.36        184.10        29.97 o
 -15   3  11         43.79         48.62        29.47 o
 -14   3  11         61.80         43.36        27.75 o
 -13   3  11         66.12         61.71        28.38 o
 -12   3  11        134.98        133.61        23.42 o
 -11   3  11        138.17        138.30        21.69 o
 -10   3  11         25.55         31.46        16.58 o
  -9   3  11        400.76        350.02        15.93 o
  -8   3  11         68.51         83.88        14.09 o
  -7   3  11        269.73        253.20        14.16 o
  -6   3  11        626.94        588.32        15.01 o
  -5   3  11         99.20         91.06        12.54 o
  -4   3  11         34.80         38.64        14.83 o
  -3   3  11         17.93         10.90        14.82 o
  -2   3  11        159.36        148.07        15.56 o
  -1   3  11        436.98        527.35        17.86 o
   0   3  11        767.48        890.56        19.52 o
   1   3  11       1091.56        967.82        18.99 o
   2   3  11       1155.31       1179.34        20.50 o
   3   3  11        865.38        838.96        19.91 o
   4   3  11         31.59         36.88        17.39 o
   5   3  11          2.85         13.98        18.42 o
   6   3  11          0.00          9.70        20.79 o
   7   3  11          1.00         16.53        24.15 o
   8   3  11          2.24         16.17        31.61 o
   9   3  11          5.97         11.53        42.91 o
  10   3  11          5.51         13.04        40.51 o
  11   3  11          0.37         26.73        45.02 o
  12   3  11         15.38         41.16        49.87 o
  13   3  11          0.21         36.42        88.87 o
 -20   4  11          1.07          6.14        77.74 o
 -19   4  11          0.76          8.66        34.93 o
 -18   4  11         50.67         66.88        34.82 o
 -17   4  11         55.22         55.33        37.23 o
 -16   4  11         58.43         89.16        35.48 o
 -15   4  11        129.37        177.53        30.24 o
 -14   4  11        305.62        365.63        29.60 o
 -13   4  11        547.25        565.60        26.08 o
 -12   4  11        724.88        711.44        27.86 o
 -11   4  11        864.23        863.22        26.11 o
 -10   4  11       2765.02       2714.98        43.67 o
  -9   4  11       3113.94       3063.90        29.00 o
  -8   4  11       1019.50        895.54        18.99 o
  -7   4  11       1598.63       1726.85        19.25 o
  -6   4  11       1293.68       1368.77        18.57 o
  -5   4  11        510.13        448.00        15.33 o
  -4   4  11        698.54        694.80        17.39 o
  -3   4  11       1585.02       1502.13        20.20 o
  -2   4  11        179.22        168.71        15.71 o
  -1   4  11         18.67         48.89        15.64 o
   0   4  11        260.25        230.10        19.38 o
   1   4  11         13.40         10.37        17.15 o
   2   4  11        184.96        190.71        19.63 o
   3   4  11        798.32        757.78        22.50 o
   4   4  11        869.22        842.14        23.15 o
   5   4  11        619.07        598.70        23.62 o
   6   4  11        162.87        163.61        22.13 o
   7   4  11         64.17         83.61        24.33 o
   8   4  11          0.97         -5.44        27.49 o
   9   4  11          3.36         15.85        35.91 o
  10   4  11         60.82         69.75        41.33 o
  11   4  11         11.36         26.05        42.81 o
  12   4  11         10.37         49.58        43.22 o
 -20   5  11          9.66         20.12        80.12 o
 -19   5  11          9.18         30.80        40.77 o
 -18   5  11          0.31         15.51        39.82 o
 -17   5  11         37.94         54.64        36.85 o
 -16   5  11        185.66        228.73        36.72 o
 -15   5  11         61.82         61.64        26.67 o
 -14   5  11         58.33         68.09        25.04 o
 -13   5  11         26.15         48.79        23.66 o
 -12   5  11          9.54          8.59        22.54 o
 -11   5  11          1.74          8.99        22.10 o
 -10   5  11          0.75          1.69        22.83 o
  -9   5  11         90.45         77.83        18.80 o
  -8   5  11        322.46        322.23        19.15 o
  -7   5  11        211.25        219.68        17.56 o
  -6   5  11        476.41        452.38        23.14 o
  -5   5  11          4.00         16.76        17.19 o
  -4   5  11        393.42        423.00        21.24 o
  -3   5  11       1593.63       1625.32        27.03 o
  -2   5  11        995.79        950.11        21.20 o
  -1   5  11        229.83        211.42        18.77 o
   0   5  11         39.79         46.97        17.46 o
   1   5  11         48.21         54.02        17.65 o
   2   5  11        126.73        113.25        18.64 o
   3   5  11        238.56        200.43        20.45 o
   4   5  11         24.50         63.12        20.05 o
   5   5  11          0.73         15.59        21.42 o
   6   5  11         13.99         11.66        25.22 o
   7   5  11          9.51         24.93        25.46 o
   8   5  11         16.99         34.08        29.94 o
   9   5  11         12.34         44.69        29.19 o
  10   5  11          0.19         16.70        39.65 o
  11   5  11          0.36         -0.86        90.59 o
  12   5  11          2.50         21.86        52.35 o
 -19   6  11         21.94         38.87        91.49 o
 -18   6  11          9.44         19.60        40.50 o
 -17   6  11         15.47         40.89        37.30 o
 -16   6  11        187.69        176.24        36.45 o
 -15   6  11        140.11         95.85        31.73 o
 -14   6  11          8.76         19.95        24.62 o
 -13   6  11        186.44        220.45        24.66 o
 -12   6  11        200.22        215.68        26.76 o
 -11   6  11        116.65        114.12        23.71 o
 -10   6  11        247.38        263.63        23.48 o
  -9   6  11        566.66        513.53        25.01 o
  -8   6  11        925.18        951.41        25.72 o
  -7   6  11        285.95        299.23        27.41 o
  -6   6  11        650.42        538.69        24.28 o
  -5   6  11          7.98         24.70        22.31 o
  -4   6  11        604.36        569.99        24.45 o
  -3   6  11         60.92         51.86        25.87 o
  -2   6  11        309.46        241.92        27.08 o
  -1   6  11        134.96        154.92        20.66 o
   0   6  11         15.90         10.54        19.09 o
   1   6  11        119.69        140.96        18.05 o
   2   6  11        389.24        385.27        20.63 o
   3   6  11        257.60        278.82        20.60 o
   4   6  11         57.95         38.21        20.81 o
   5   6  11         96.36         96.27        21.99 o
   6   6  11         96.78        128.05        27.03 o
   7   6  11         44.11         48.10        26.68 o
   8   6  11         52.64         74.82        29.58 o
   9   6  11          2.56         12.81        32.01 o
  10   6  11          0.15         18.26        43.01 o
  11   6  11          6.97         15.61        41.97 o
  12   6  11          1.23         -1.24        77.36 o
 -18   7  11         83.89        113.01        44.05 o
 -17   7  11          7.24         31.35        52.32 o
 -16   7  11         27.39         26.40        38.52 o
 -15   7  11        101.65        115.32        34.17 o
 -14   7  11         40.12         37.96        32.10 o
 -13   7  11        155.86        131.82        28.10 o
 -12   7  11        207.23        202.74        27.05 o
 -11   7  11         31.74         66.35        25.99 o
 -10   7  11          0.24         15.02        26.26 o
  -9   7  11         92.93         90.04        20.03 o
  -8   7  11         36.64         67.23        19.39 o
  -7   7  11       1144.48       1164.75        29.47 o
  -6   7  11        261.58        229.59        23.78 o
  -5   7  11        559.47        546.50        25.76 o
  -4   7  11        596.58        741.84        26.76 o
  -3   7  11        728.28        831.32        30.45 o
  -2   7  11        824.86        789.96        30.60 o
  -1   7  11        696.73        702.97        26.23 o
   0   7  11        357.60        370.28        25.93 o
   1   7  11        134.07        129.97        24.92 o
   2   7  11        251.45        212.74        27.02 o
   3   7  11        247.61        264.48        23.50 o
   4   7  11        131.08         93.64        22.50 o
   5   7  11          0.58         11.26        24.66 o
   6   7  11        119.63        137.46        26.08 o
   7   7  11         90.48        103.90        28.47 o
   8   7  11        108.46         89.34        31.72 o
   9   7  11         85.48         93.88        32.83 o
  10   7  11          6.15         34.97        33.03 o
  11   7  11          1.25         29.23        42.22 o
  12   7  11         21.98         21.57        80.43 o
 -18   8  11         49.92         42.16        52.53 o
 -17   8  11         57.38         46.52        48.11 o
 -16   8  11          5.70         16.31        35.08 o
 -15   8  11         11.14         34.76        36.50 o
 -14   8  11        115.65        101.42        34.62 o
 -13   8  11         78.69         97.91        29.76 o
 -12   8  11          0.90          6.31        28.69 o
 -11   8  11          8.34         24.03        25.43 o
 -10   8  11         12.54         18.53        23.50 o
  -9   8  11          3.68         10.07        21.41 o
  -8   8  11         23.57         47.77        20.44 o
  -7   8  11          5.55          3.06        20.93 o
  -6   8  11          3.74          1.57        20.41 o
  -5   8  11        458.50        393.54        25.62 o
  -4   8  11       1047.70       1071.70        29.10 o
  -3   8  11        199.77        150.48        28.44 o
  -2   8  11          5.53         13.86        27.55 o
  -1   8  11         33.63         16.75        24.41 o
   0   8  11          3.99         20.09        24.08 o
   1   8  11         11.19         18.10        25.68 o
   2   8  11          0.34         15.84        26.95 o
   3   8  11          1.18          6.92        27.26 o
   4   8  11         68.96         59.19        27.16 o
   5   8  11          7.53          5.15        33.57 o
   6   8  11          1.26         -0.62        33.64 o
   7   8  11         71.51         73.86        34.05 o
   8   8  11         72.54         96.44        36.98 o
   9   8  11          4.86         25.18        45.98 o
  10   8  11          9.37         40.10        39.62 o
  11   8  11          1.87         23.62        53.87 o
 -17   9  11         30.33         40.40        45.45 o
 -16   9  11        210.61        222.97        45.57 o
 -15   9  11        283.05        297.70        38.41 o
 -14   9  11        164.19        142.81        35.57 o
 -13   9  11        203.51        172.11        33.96 o
 -12   9  11        319.14        302.69        28.92 o
 -11   9  11         85.22         60.22        27.00 o
 -10   9  11          1.59          9.67        24.31 o
  -9   9  11         10.02         17.39        22.65 o
  -8   9  11         38.79         48.11        24.69 o
  -7   9  11         70.58         65.16        22.42 o
  -6   9  11         72.38         70.53        25.53 o
  -5   9  11        179.09        120.82        25.95 o
  -4   9  11        205.09        209.57        26.40 o
  -3   9  11        826.63        787.76        33.12 o
  -2   9  11        441.17        546.49        32.22 o
  -1   9  11        365.26        362.28        26.84 o
   0   9  11        390.49        415.02        27.39 o
   1   9  11        411.21        417.45        23.64 o
   2   9  11        164.82        210.86        28.63 o
   3   9  11        281.99        232.12        27.61 o
   4   9  11         71.89        119.64        29.28 o
   5   9  11          0.05         12.93        30.54 o
   6   9  11         27.06         47.30        28.57 o
   7   9  11         47.73         57.06        34.79 o
   8   9  11          3.05         15.94        41.91 o
   9   9  11          2.57         12.62        37.47 o
  10   9  11          6.28         25.33        53.40 o
  11   9  11          3.58         43.89        55.40 o
 -17  10  11          8.24         -0.72        56.67 o
 -16  10  11          0.61          6.76        43.78 o
 -15  10  11         12.55         36.29        44.86 o
 -14  10  11         51.99         75.79        36.88 o
 -13  10  11        151.67        130.73        32.66 o
 -12  10  11         96.92        152.21        31.50 o
 -11  10  11         74.48         69.56        26.93 o
 -10  10  11        312.00        307.51        25.13 o
  -9  10  11        751.62        767.92        26.40 o
  -8  10  11        260.48        260.26        24.33 o
  -7  10  11         41.20         66.42        25.65 o
  -6  10  11         17.77         34.36        25.96 o
  -5  10  11         38.32         39.42        25.43 o
  -4  10  11         43.76         39.45        25.24 o
  -3  10  11          7.25         13.89        33.49 o
  -2  10  11         16.51         35.67        27.02 o
  -1  10  11         43.70         76.83        26.00 o
   0  10  11        138.58        131.50        26.85 o
   1  10  11        130.26        153.16        23.20 o
   2  10  11        149.03        184.42        27.48 o
   3  10  11        164.59        130.70        28.15 o
   4  10  11        107.76         99.31        29.11 o
   5  10  11         95.03         83.09        31.36 o
   6  10  11         19.66         30.08        35.59 o
   7  10  11         12.31         30.98        42.31 o
   8  10  11         71.49         72.46        37.63 o
   9  10  11          2.99         40.84        45.35 o
  10  10  11          2.19         47.47        56.76 o
 -16  11  11         14.34         11.14        43.37 o
 -15  11  11          6.40          6.33        49.98 o
 -14  11  11         21.41         10.41        40.22 o
 -13  11  11         14.73         13.69        32.34 o
 -12  11  11         78.70         85.78        33.02 o
 -11  11  11        258.17        277.71        30.16 o
 -10  11  11        209.00        143.92        25.13 o
  -9  11  11        116.24        123.65        26.07 o
  -8  11  11        258.62        273.60        30.10 o
  -7  11  11        191.89        180.00        29.43 o
  -6  11  11         48.41         47.02        26.81 o
  -5  11  11        148.93        114.05        27.21 o
  -4  11  11        239.29        226.86        26.22 o
  -3  11  11        398.67        372.75        27.58 o
  -2  11  11        388.43        384.42        28.58 o
  -1  11  11        166.75        214.23        27.37 o
   0  11  11         18.13         30.44        24.38 o
   1  11  11         14.50         23.37        23.61 o
   2  11  11          0.96         16.46        28.33 o
   3  11  11          2.17         26.29        32.44 o
   4  11  11          0.40         19.32        30.19 o
   5  11  11          0.95         18.16        30.50 o
   6  11  11         45.19         54.70        36.91 o
   7  11  11         49.26         68.56        37.59 o
   8  11  11          0.21          9.70        40.78 o
   9  11  11          0.05         21.92        41.65 o
  10  11  11          2.00         63.32        92.16 o
 -16  12  11         20.41         56.83        48.89 o
 -15  12  11          7.10         24.71        44.79 o
 -14  12  11          5.80         23.59        50.54 o
 -13  12  11         98.71        170.94        41.30 o
 -12  12  11         84.70        106.75        33.28 o
 -11  12  11         82.15        106.55        30.83 o
 -10  12  11        193.14        236.77        32.72 o
  -9  12  11        413.00        443.89        32.16 o
  -8  12  11        429.58        421.92        32.31 o
  -7  12  11        308.09        293.47        30.16 o
  -6  12  11        495.19        426.57        29.89 o
  -5  12  11        397.37        413.74        29.43 o
  -4  12  11        309.31        297.15        28.25 o
  -3  12  11        137.58        103.74        27.67 o
  -2  12  11          1.19         18.73        30.31 o
  -1  12  11         75.95         71.55        27.23 o
   0  12  11         64.27         96.43        23.85 o
   1  12  11         13.77         30.51        23.96 o
   2  12  11         22.65         32.04        23.26 o
   3  12  11         31.47         46.42        29.74 o
   4  12  11         13.29         10.49        36.09 o
   5  12  11         29.45         39.52        35.29 o
   6  12  11         37.08         58.57        38.56 o
   7  12  11         26.66         30.75        39.52 o
   8  12  11         20.47         36.76        41.62 o
   9  12  11          1.36          7.44        75.39 o
 -15  13  11         11.86         12.91        44.13 o
 -14  13  11          0.89         22.05        45.47 o
 -13  13  11          4.14         32.41        48.05 o
 -12  13  11         17.61         21.27        33.03 o
 -11  13  11         50.14         52.23        27.99 o
 -10  13  11         27.25         12.63        36.47 o
  -9  13  11          2.57         44.15        36.03 o
  -8  13  11          2.89         29.58        31.41 o
  -7  13  11         53.44         73.12        31.46 o
  -6  13  11         74.66         86.59        28.82 o
  -5  13  11        143.93        142.36        29.67 o
  -4  13  11         65.45         87.47        27.29 o
  -3  13  11        106.14        103.37        29.72 o
  -2  13  11         73.36         81.02        28.00 o
  -1  13  11          7.48         33.63        28.16 o
   0  13  11          6.77         28.38        26.11 o
   1  13  11          1.05         18.72        27.46 o
   2  13  11          5.03          5.21        29.23 o
   3  13  11          2.26         26.01        33.58 o
   4  13  11          0.15         22.46        36.15 o
   5  13  11          0.20         21.94        38.07 o
   6  13  11          4.64         33.63        38.83 o
   7  13  11          1.31         14.62        43.96 o
   8  13  11          1.45          7.92        75.09 o
   9  13  11          0.38         22.40        91.15 o
 -14  14  11          5.49         12.25        52.56 o
 -13  14  11          4.36         13.86        40.57 o
 -12  14  11         12.81         32.53        42.48 o
 -11  14  11         83.48         64.06        42.95 o
 -10  14  11         81.99        104.44        42.07 o
  -9  14  11         34.70         51.95        37.33 o
  -8  14  11          8.44         33.59        36.08 o
  -7  14  11         10.58         28.56        33.05 o
  -6  14  11         33.55         47.06        30.33 o
  -5  14  11         39.90         38.30        29.70 o
  -4  14  11         68.84         88.76        28.73 o
  -3  14  11         98.79         98.80        29.45 o
  -2  14  11          6.50         22.46        28.51 o
  -1  14  11          7.34         23.74        27.54 o
   0  14  11          0.61         17.83        26.52 o
   1  14  11          0.64         28.21        35.02 o
   2  14  11         35.50         42.38        32.08 o
   3  14  11         57.61         43.62        30.81 o
   4  14  11         64.63         65.79        38.39 o
   5  14  11         32.02         56.85        38.74 o
   6  14  11         21.70         35.26        39.80 o
 -14  15  11         12.77         31.45        90.46 o
 -13  15  11          1.49          4.92        50.92 o
 -12  15  11          0.84         17.86        43.03 o
 -11  15  11          9.60         21.39        50.71 o
 -10  15  11         10.23         23.60        42.16 o
  -9  15  11          2.41         15.59        52.36 o
  -8  15  11          0.62         45.98        44.68 o
  -7  15  11         33.81         53.38        41.40 o
  -6  15  11        148.89        174.12        36.27 o
  -5  15  11        189.91        221.93        33.98 o
  -4  15  11        126.26        111.24        37.41 o
  -3  15  11         32.08         39.20        30.66 o
  -2  15  11         77.99         99.04        28.25 o
  -1  15  11        119.88        133.38        31.68 o
   0  15  11         80.20        104.30        29.87 o
   1  15  11         20.86         40.86        30.00 o
   2  15  11          0.47         27.26        31.42 o
   3  15  11          0.24         13.47        30.84 o
   4  15  11         14.61         33.14        58.93 o
   5  15  11         13.31         62.67        47.22 o
 -11  16  11         17.06         43.33        48.55 o
 -10  16  11         12.72         27.59        50.01 o
  -9  16  11         17.75         40.56        43.39 o
  -8  16  11         13.68         29.79        42.34 o
  -7  16  11          0.83         32.98        39.71 o
  -6  16  11          3.26         27.24        37.02 o
  -5  16  11          1.31         31.12        40.21 o
  -4  16  11          6.26          8.00        39.72 o
  -3  16  11         49.78         27.54        40.82 o
  -2  16  11         83.80         89.01        34.98 o
  -1  16  11        161.13        203.47        37.12 o
[truncated: 117,372 more chars]
